# Supplementary material for: Mimicking Tumor Cell Heterogeneity of Colorectal Cancer in a Patient-derived Organoid-Fibroblast Model
Source: Cell Mol Gastroenterol Hepatol. 2023 Mar 2;15(6):1391–419. doi: 10.1016/j.jcmgh.2023.02.014 (PMC10141529; doi:10.1016/j.jcmgh.2023.02.014)
Supplement: Supplementary Table 1 [file mmc1.xlsx]

## Sheet: CAF vs NF sig proteins
name	Gene.names	Majority.protein.IDs	Protein.names	CAF_vs_NF_diff	CAF_vs_NF_p.val
CAP2	CAP2	P40123	Adenylyl cyclase-associated protein 2	5.00678	0.000178285
INTS7	INTS7	Q9NVH2	Integrator complex subunit 7	4.59965	0.0100545
FAT1	FAT1	Q14517	Protocadherin Fat 1;Protocadherin Fat 1, nuclear form	4.35538	0.000330681
MAPK15	MAPK15	Q8TD08	Mitogen-activated protein kinase 15	3.79704	0.0133311
CEMIP	CEMIP	Q8WUJ3	Cell migration-inducing and hyaluronan-binding protein	3.59523	0.000294437
ICAM1	ICAM1	P05362	Intercellular adhesion molecule 1	3.24861	0.00704537
GREM1	GREM1	O60565	Gremlin-1	3.21392	0.0183824
SMIM8	SMIM8	Q96KF7	Small integral membrane protein 8	2.90735	0.0201172
NES	NES	P48681	Nestin	2.78913	0.00105707
TRPA1	TRPA1	O75762	Transient receptor potential cation channel subfamily A member 1	2.76221	0.0191948
WNT5A	WNT5A	P41221	Protein Wnt-5a	2.61667	0.0019976
RAC2	RAC2	P15153	Ras-related C3 botulinum toxin substrate 2	2.5712	0.00107466
VAT1L	VAT1L	Q9HCJ6	Synaptic vesicle membrane protein VAT-1 homolog-like	2.53986	0.00374121
KIAA1462	KIAA1462	Q9P266	Junctional protein associated with coronary artery disease	2.50093	0.00580086
HMGA2	HMGA2	P52926	High mobility group protein HMGI-C	2.44717	0.000404575
ANO10	ANO10	Q9NW15	Anoctamin-10	2.42136	0.00162378
SORT1	SORT1	Q99523	Sortilin	2.41993	0.00538645
MYLK	MYLK	Q15746	Myosin light chain kinase, smooth muscle;Myosin light chain kinase, smooth muscle, deglutamylated form	2.31391	0.000538214
ATP6V0A1	ATP6V0A1	Q93050	V-type proton ATPase 116 kDa subunit a isoform 1	2.2807	1.37855e-05
LYPLA2	LYPLA2	O95372	Acyl-protein thioesterase 2	2.2574	0.013333
FBP1	FBP1	P09467	Fructose-1,6-bisphosphatase 1	2.22578	0.0475684
SLC2A1	SLC2A1	P11166	Solute carrier family 2, facilitated glucose transporter member 1	2.20063	0.00281238
DHX57	DHX57	Q6P158	Putative ATP-dependent RNA helicase DHX57	2.15925	0.00400792
MRPL57	MRPL57	Q9BQC6	Ribosomal protein 63, mitochondrial	2.14707	0.021692
CYB5R2	CYB5R2	Q6BCY4	NADH-cytochrome b5 reductase 2	2.1394	0.000882841
BCL2L1	BCL2L1	Q07817	Bcl-2-like protein 1	2.12686	0.0280368
GALNT7	GALNT7	Q86SF2	N-acetylgalactosaminyltransferase 7	2.12594	0.00929998
SIPA1L1	SIPA1L1	O43166	Signal-induced proliferation-associated 1-like protein 1	2.1234	0.0372939
QPRT	QPRT	Q15274;C9JCJ5	Nicotinate-nucleotide pyrophosphorylase [carboxylating]	2.0736	0.0117706
SVIL	SVIL	O95425	Supervillin	2.06636	0.0118324
NRP2	NRP2	O60462	Neuropilin-2	2.0647	0.00554094
RND3	RND3	P61587	Rho-related GTP-binding protein RhoE	2.03601	0.000354912
CORO7	CORO7	P57737	Coronin-7	2.0154	0.0125554
HYI	HYI	Q5T013	Putative hydroxypyruvate isomerase	1.91806	0.000863551
YRDC	YRDC	Q86U90	YrdC domain-containing protein, mitochondrial	1.90971	0.0480745
HSPA12A	HSPA12A	O43301	Heat shock 70 kDa protein 12A	1.89673	0.000143197
FARP1	FARP1	Q9Y4F1	FERM, RhoGEF and pleckstrin domain-containing protein 1	1.88645	0.00318921
MAGT1	MAGT1	Q9H0U3	Magnesium transporter protein 1	1.88333	0.0191336
LDLR	LDLR	P01130	Low-density lipoprotein receptor	1.85382	0.00588228
F3	F3	P13726	Tissue factor	1.81927	0.00208013
CYGB	CYGB	Q8WWM9	Cytoglobin	1.81816	0.000752867
MBOAT7	MBOAT7	Q96N66	Lysophospholipid acyltransferase 7	1.80923	0.010624
TRPV2	TRPV2	Q9Y5S1	Transient receptor potential cation channel subfamily V member 2	1.79103	0.0020418
TRIM47	TRIM47	Q96LD4	Tripartite motif-containing protein 47	1.75783	0.0195609
CYR61	CYR61	O00622	Protein CYR61	1.73511	0.0278974
GNA13	GNA13	Q14344	Guanine nucleotide-binding protein subunit alpha-13	1.71132	0.0247789
ERAP2	ERAP2	Q6P179	Endoplasmic reticulum aminopeptidase 2	1.68894	0.0119047
STIM1	STIM1	Q13586	Stromal interaction molecule 1	1.68567	0.0286881
B3GAT3	B3GAT3	O94766	Galactosylgalactosylxylosylprotein 3-beta-glucuronosyltransferase 3	1.66708	0.0234147
TGM2	TGM2	P21980	Protein-glutamine gamma-glutamyltransferase 2	1.63611	0.0354507
THBS1	THBS1	P07996	Thrombospondin-1	1.61632	0.000639094
IQSEC1	IQSEC1	Q6DN90	IQ motif and SEC7 domain-containing protein 1	1.60724	0.0307053
AFAP1	AFAP1	Q8N556	Actin filament-associated protein 1	1.58083	0.010652
ITGA3	ITGA3	P26006	Integrin alpha-3;Integrin alpha-3 heavy chain;Integrin alpha-3 light chain	1.55784	0.0184855
CTGF	CTGF	P29279	Connective tissue growth factor	1.55685	0.0161229
CCND3	CCND3	P30281	G1/S-specific cyclin-D3	1.53659	0.0469914
GDF15	GDF15	Q99988	Growth/differentiation factor 15	1.53427	0.0250426
PALLD	PALLD	Q8WX93	Palladin	1.53401	0.00150184
NF1	NF1	P21359	Neurofibromin;Neurofibromin truncated	1.49538	0.00960605
CSRP2	CSRP2	Q16527	Cysteine and glycine-rich protein 2	1.49432	0.0021674
TMEM2	TMEM2	Q9UHN6	Transmembrane protein 2	1.48967	0.0169625
SH3BP4	SH3BP4	Q9P0V3	SH3 domain-binding protein 4	1.48017	0.00284434
CTIF	CTIF	O43310	CBP80/20-dependent translation initiation factor	1.4726	0.0137856
HDHD1	HDHD1	Q08623	Pseudouridine-5-phosphatase	1.46515	0.0278555
ITGA2	ITGA2	P17301	Integrin alpha-2	1.46155	0.0033451
AK5	AK5	Q9Y6K8	Adenylate kinase isoenzyme 5	1.46063	0.0127072
SPG21	SPG21	Q9NZD8	Maspardin	1.44574	0.0439166
NDUFAF4	NDUFAF4	Q9P032	NADH dehydrogenase [ubiquinone] 1 alpha subcomplex assembly factor 4	1.44299	0.0434376
CASK	CASK	O14936	Peripheral plasma membrane protein CASK	1.41442	0.000322727
POR	POR	P16435	NADPH--cytochrome P450 reductase	1.40577	0.0462702
PARP14	PARP14	Q460N5	Poly [ADP-ribose] polymerase 14	1.36122	0.00624039
ATP2C1	ATP2C1	P98194	Calcium-transporting ATPase type 2C member 1	1.35581	0.00141249
PVRL2	PVRL2	Q92692	Nectin-2	1.33357	0.00206111
CRIM1	CRIM1	Q9NZV1	Cysteine-rich motor neuron 1 protein;Processed cysteine-rich motor neuron 1 protein	1.31828	0.0155263
LYRM2	LYRM2	Q9NU23	LYR motif-containing protein 2	1.31506	0.00417356
PNKP	PNKP	Q96T60	Bifunctional polynucleotide phosphatase/kinase;Polynucleotide 3-phosphatase;Polynucleotide 5-hydroxyl-kinase	1.31449	0.0403491
GBP2	GBP2	P32456	Interferon-induced guanylate-binding protein 2	1.30394	0.0217032
VCAM1	VCAM1	P19320	Vascular cell adhesion protein 1	1.30069	0.000559997
ACTA2	ACTA2	P62736	Actin, aortic smooth muscle	1.29458	0.0146232
CTHRC1	CTHRC1	Q96CG8	Collagen triple helix repeat-containing protein 1	1.29443	0.0387171
SLC7A2	SLC7A2	P52569	Cationic amino acid transporter 2	1.28972	0.0323907
KDSR	KDSR	Q06136	3-ketodihydrosphingosine reductase	1.2842	0.045791
SCAMP2	SCAMP2	O15127	Secretory carrier-associated membrane protein 2	1.27301	0.0079765
SH3BP1	SH3BP1	Q9Y3L3;Q6ZT62	SH3 domain-binding protein 1	1.27042	0.00108795
YME1L1	YME1L1	Q96TA2	ATP-dependent zinc metalloprotease YME1L1	1.2531	0.0486415
PON2	PON2	Q15165	Serum paraoxonase/arylesterase 2	1.24127	0.00839063
MTMR2	MTMR2	Q13614	Myotubularin-related protein 2	1.24055	0.0157968
TRIM5	TRIM5	Q9C035	Tripartite motif-containing protein 5	1.23516	0.00574645
TBC1D10A	TBC1D10A	Q9BXI6;H7C1Q1	TBC1 domain family member 10A	1.22976	0.0047928
WLS	WLS	Q5T9L3	Protein wntless homolog	1.22619	0.0242971
STX7	STX7	O15400	Syntaxin-7	1.21495	0.00591825
STEAP3	STEAP3	Q658P3	Metalloreductase STEAP3	1.19872	0.00601474
HLA-H	HLA-H	P01893	Putative HLA class I histocompatibility antigen, alpha chain H	1.19667	0.0217999
LOXL2	LOXL2	Q9Y4K0	Lysyl oxidase homolog 2	1.1864	0.00973146
PBXIP1	PBXIP1	Q96AQ6	Pre-B-cell leukemia transcription factor-interacting protein 1	1.17496	0.00023532
CPA4	CPA4	Q9UI42	Carboxypeptidase A4	1.17403	0.0092999
EXOC3	EXOC3	O60645	Exocyst complex component 3	1.17171	0.00635429
MAP4K3	MAP4K3	Q8IVH8	Mitogen-activated protein kinase kinase kinase kinase 3	1.16322	0.0172874
TCIRG1	TCIRG1	Q13488	V-type proton ATPase 116 kDa subunit a isoform 3	1.14648	0.00297724
BCAR1	BCAR1	P56945	Breast cancer anti-estrogen resistance protein 1	1.1367	0.00783788
PPP3CB	PPP3CB	P16298	Serine/threonine-protein phosphatase 2B catalytic subunit beta isoform	1.13404	0.0112127
MPDU1	MPDU1	O75352	Mannose-P-dolichol utilization defect 1 protein	1.13334	0.0120307
EPHA2	EPHA2	P29317	Ephrin type-A receptor 2	1.12888	0.0366669
HLA-C	HLA-C	Q95604	HLA class I histocompatibility antigen, Cw-17 alpha chain	1.1246	0.0156043
GNAI1	GNAI1	P63096	Guanine nucleotide-binding protein G(i) subunit alpha-1	1.12086	0.00253557
BCL2L13	BCL2L13	Q9BXK5	Bcl-2-like protein 13	1.10991	0.0167794
PRRC2B	PRRC2B	Q5JSZ5	Protein PRRC2B	1.10313	0.00768904
H6PD	H6PD	O95479	GDH/6PGL endoplasmic bifunctional protein;Glucose 1-dehydrogenase;6-phosphogluconolactonase	1.08462	0.00503146
PANK4	PANK4	Q9NVE7	Pantothenate kinase 4	1.0777	0.00808489
SLC25A4	SLC25A4	P12235	ADP/ATP translocase 1	1.0694	0.00722707
DICER1	DICER1	Q9UPY3	Endoribonuclease Dicer	1.06123	0.0216899
PPME1	PPME1	Q9Y570	Protein phosphatase methylesterase 1	1.05306	0.00141171
HLA-B	HLA-B	Q31612	HLA class I histocompatibility antigen, B-73 alpha chain	1.0517	0.0187081
NT5DC2	NT5DC2	Q9H857	5-nucleotidase domain-containing protein 2	1.04423	0.00570771
ARHGEF17	ARHGEF17	Q96PE2	Rho guanine nucleotide exchange factor 17	1.03517	0.0220635
KHDRBS3	KHDRBS3	O75525	KH domain-containing, RNA-binding, signal transduction-associated protein 3	1.02426	0.0108691
AVL9	AVL9	Q8NBF6	Late secretory pathway protein AVL9 homolog	1.02133	0.0113216
UBR2	UBR2	Q8IWV8	E3 ubiquitin-protein ligase UBR2	1.01981	0.00119748
PI4K2A	PI4K2A	Q9BTU6;E9PAM4	Phosphatidylinositol 4-kinase type 2-alpha	1.0017	0.0229396
FOCAD	FOCAD	Q5VW36	Focadhesin	1.00164	0.000828767
CDC42EP4	CDC42EP4	Q9H3Q1	Cdc42 effector protein 4	-1.00089	0.0465564
MCM6	MCM6	Q14566	DNA replication licensing factor MCM6	-1.00336	0.00383643
FABP3	FABP3	P05413	Fatty acid-binding protein, heart	-1.00752	0.00204005
MCM2	MCM2	P49736	DNA replication licensing factor MCM2	-1.00977	0.00765777
LIN7A	LIN7A	O14910	Protein lin-7 homolog A	-1.03418	0.00586496
SAP30	SAP30	O75446	Histone deacetylase complex subunit SAP30	-1.04027	0.0324352
DUT	DUT	P33316	Deoxyuridine 5-triphosphate nucleotidohydrolase, mitochondrial	-1.06396	0.0474205
TYMS	TYMS	P04818	Thymidylate synthase	-1.06423	0.00291601
LMCD1	LMCD1	Q9NZU5	LIM and cysteine-rich domains protein 1	-1.06539	0.0161605
AXL	AXL	P30530	Tyrosine-protein kinase receptor UFO	-1.06628	0.0324462
KLHDC4	KLHDC4	Q8TBB5	Kelch domain-containing protein 4	-1.07213	0.0029332
DCTPP1	DCTPP1	Q9H773	dCTP pyrophosphatase 1	-1.08969	0.00648059
BAIAP2	BAIAP2	Q9UQB8	Brain-specific angiogenesis inhibitor 1-associated protein 2	-1.09444	0.00643631
AIM1	AIM1	Q9Y4K1	Absent in melanoma 1 protein	-1.09455	0.0458582
NFIX	NFIX	Q14938	Nuclear factor 1 X-type	-1.09858	0.0013482
NUDT11	NUDT11	Q96G61	Diphosphoinositol polyphosphate phosphohydrolase 3-beta	-1.12448	0.0249497
CBS	CBS	P0DN79;P35520	Cystathionine beta-synthase	-1.12719	0.00112781
GOLGA1	GOLGA1	Q92805	Golgin subfamily A member 1	-1.14828	0.0289605
TIMP2	TIMP2	P16035	Metalloproteinase inhibitor 2	-1.15261	0.0141019
SH3D19	SH3D19	Q5HYK7	SH3 domain-containing protein 19	-1.15352	0.000903642
RNASEH2C	RNASEH2C	Q8TDP1	Ribonuclease H2 subunit C	-1.15398	0.0223937
UGDH	UGDH	O60701	UDP-glucose 6-dehydrogenase	-1.15568	0.00362956
VPS52	VPS52	Q8N1B4	Vacuolar protein sorting-associated protein 52 homolog	-1.16044	0.0105481
PTN	PTN	P21246	Pleiotrophin	-1.164	0.0399141
PHC3	PHC3	Q8NDX5	Polyhomeotic-like protein 3	-1.17171	0.0143985
COL16A1	COL16A1	Q07092	Collagen alpha-1(XVI) chain	-1.17323	0.00472042
MAP2	MAP2	P11137	Microtubule-associated protein 2	-1.17444	0.0401854
LRRC41	LRRC41	Q15345	Leucine-rich repeat-containing protein 41	-1.17558	0.0120406
NUPR1	NUPR1	O60356	Nuclear protein 1	-1.19182	0.00343466
SUPV3L1	SUPV3L1	Q8IYB8	ATP-dependent RNA helicase SUPV3L1, mitochondrial	-1.19548	0.0229513
PCK2	PCK2	Q16822	Phosphoenolpyruvate carboxykinase [GTP], mitochondrial	-1.20844	0.0412367
BIN1	BIN1	O00499	Myc box-dependent-interacting protein 1	-1.21504	0.0453123
GPC1	GPC1	P35052	Glypican-1;Secreted glypican-1	-1.22971	0.00284384
SNX21	SNX21	Q969T3	Sorting nexin-21	-1.23127	0.0181703
PBX1	PBX1	P40424	Pre-B-cell leukemia transcription factor 1	-1.23322	0.0333676
REXO4	REXO4	Q9GZR2	RNA exonuclease 4	-1.26246	0.0315186
HMOX1	HMOX1	P09601	Heme oxygenase 1	-1.27225	0.0487086
GAA	GAA	P10253	Lysosomal alpha-glucosidase;76 kDa lysosomal alpha-glucosidase;70 kDa lysosomal alpha-glucosidase	-1.28157	0.0330688
ISY1	ISY1	Q9ULR0	Pre-mRNA-splicing factor ISY1 homolog	-1.29031	0.0266589
IGFBP5	IGFBP5	P24593	Insulin-like growth factor-binding protein 5	-1.29553	0.00436117
MBP	MBP	P02686	Myelin basic protein	-1.32754	0.0284995
SDPR	SDPR	O95810	Serum deprivation-response protein	-1.34242	0.0141813
EEF2K	EEF2K	O00418	Eukaryotic elongation factor 2 kinase	-1.34323	0.0118535
PDCD4	PDCD4	Q53EL6	Programmed cell death protein 4	-1.35047	0.0209423
MRPS11	MRPS11	P82912	28S ribosomal protein S11, mitochondrial	-1.35903	0.0148615
BAP18	BAP18;RNASEK-C17orf49	Q8IXM2;H0YIS7	Chromatin complexes subunit BAP18	-1.37076	0.00330669
DHFR	DHFR	P00374	Dihydrofolate reductase	-1.37874	0.0278382
LUM	LUM	P51884	Lumican	-1.38045	0.0235589
SELENBP1	SELENBP1	Q13228	Selenium-binding protein 1	-1.38929	0.0484631
ABHD11	ABHD11	Q8NFV4	Alpha/beta hydrolase domain-containing protein 11	-1.39015	0.0223885
COL3A1	COL3A1	P02461	Collagen alpha-1(III) chain	-1.39246	0.000117284
FTSJ1	FTSJ1	Q9UET6	Putative tRNA (cytidine(32)/guanosine(34)-2-O)-methyltransferase	-1.42431	0.0124974
PBX3	PBX3	P40426	Pre-B-cell leukemia transcription factor 3	-1.45168	0.00626931
SVEP1	SVEP1	Q4LDE5	Sushi, von Willebrand factor type A, EGF and pentraxin domain-containing protein 1	-1.45951	0.0135755
LRRC16A	LRRC16A	Q5VZK9	Leucine-rich repeat-containing protein 16A	-1.485	0.00100172
HSPB6	HSPB6	O14558	Heat shock protein beta-6	-1.50343	0.00896381
C12orf43	C12orf43	Q96C57	Uncharacterized protein C12orf43	-1.51095	0.0117264
GPD1L	GPD1L	Q8N335	Glycerol-3-phosphate dehydrogenase 1-like protein	-1.52294	0.0318416
HGF	HGF	P14210	Hepatocyte growth factor;Hepatocyte growth factor alpha chain;Hepatocyte growth factor beta chain	-1.52482	0.0431761
CCDC80	CCDC80	Q76M96	Coiled-coil domain-containing protein 80	-1.53995	0.0291903
HMGN3	HMGN3	Q15651	High mobility group nucleosome-binding domain-containing protein 3	-1.54835	0.00693328
RALGPS2	RALGPS2	Q86X27	Ras-specific guanine nucleotide-releasing factor RalGPS2	-1.55066	0.00653492
CD248	CD248	Q9HCU0	Endosialin	-1.57842	0.0230026
TNC	TNC	P24821	Tenascin	-1.58901	0.00860539
MAOA	MAOA	P21397	Amine oxidase [flavin-containing] A	-1.62713	0.0249257
MEIS1	MEIS1;MEIS2	O00470;O14770	Homeobox protein Meis1;Homeobox protein Meis2	-1.63146	0.000940739
MOCOS	MOCOS	Q96EN8	Molybdenum cofactor sulfurase	-1.66753	0.0133002
GIGYF2	GIGYF2	Q6Y7W6	PERQ amino acid-rich with GYF domain-containing protein 2	-1.67619	0.03574
TOX	TOX	O94900	Thymocyte selection-associated high mobility group box protein TOX	-1.68265	0.00224984
RBP1	RBP1	P09455	Retinol-binding protein 1	-1.69504	0.0143311
DPP4	DPP4	P27487	Dipeptidyl peptidase 4;Dipeptidyl peptidase 4 membrane form;Dipeptidyl peptidase 4 soluble form	-1.74903	0.0420031
CXCL12	CXCL12	P48061	Stromal cell-derived factor 1;SDF-1-beta(3-72);SDF-1-alpha(3-67)	-1.77565	0.00515375
UBXN7	UBXN7	O94888	UBX domain-containing protein 7	-1.78729	0.0347
MPP6	MPP6	Q9NZW5	MAGUK p55 subfamily member 6	-1.8112	0.0085375
RBMS3	RBMS3	Q6XE24	RNA-binding motif, single-stranded-interacting protein 3	-1.86204	0.0109609
NFIA	NFIA	Q12857	Nuclear factor 1 A-type	-1.86264	0.00174338
C11orf54	C11orf54;MED17	A0A1W2PRB8;Q9H0W9;Q9NVC6	Ester hydrolase C11orf54;Mediator of RNA polymerase II transcription subunit 17	-1.92793	0.0221525
PRUNE2	PRUNE2	Q8WUY3	Protein prune homolog 2	-1.95292	0.0273813
TNS1	TNS1	Q9HBL0	Tensin-1	-1.95579	0.00254315
TFPI2	TFPI2	P48307	Tissue factor pathway inhibitor 2	-1.9693	0.039599
ADA	ADA	P00813	Adenosine deaminase	-2.18282	0.0112609
PTX3	PTX3	P26022	Pentraxin-related protein PTX3	-2.25293	0.00299051
PCDH7	PCDH7	O60245	Protocadherin-7	-2.38354	0.0262928
DCN	DCN	P07585	Decorin	-2.38902	0.0159135
CLU	CLU	P10909	Clusterin;Clusterin beta chain;Clusterin alpha chain	-2.41823	0.00144774
ASS1	ASS1	P00966	Argininosuccinate synthase	-2.45836	0.00237684
PTGS1	PTGS1	P23219	Prostaglandin G/H synthase 1	-2.55269	0.0103768
HTRA1	HTRA1	Q92743	Serine protease HTRA1	-2.56595	0.00397436
CFD	CFD	P00746	Complement factor D	-2.69578	0.00348294
IL18	IL18	Q14116	Interleukin-18	-2.73464	0.000647961
COQ3	COQ3	Q9NZJ6	Ubiquinone biosynthesis O-methyltransferase, mitochondrial	-2.88887	6.82652e-05
ALDH1A3	ALDH1A3	P47895	Aldehyde dehydrogenase family 1 member A3	-2.92282	0.0242994
SERPINE2	SERPINE2	P07093	Glia-derived nexin	-2.97224	0.00163843
AKR1C1	AKR1C1	Q04828	Aldo-keto reductase family 1 member C1	-3.1655	0.0229964
NEFL	NEFL	P07196	Neurofilament light polypeptide	-3.17446	0.0183449
CRYAB	CRYAB	P02511	Alpha-crystallin B chain	-3.24645	0.000668589
METTL7A	METTL7A	Q9H8H3	Methyltransferase-like protein 7A	-3.29958	0.00415673
ADIRF	ADIRF	Q15847	Adipogenesis regulatory factor	-3.33079	0.0493016
PPL	PPL	O60437	Periplakin	-3.34717	0.00794325
NEFM	NEFM	P07197	Neurofilament medium polypeptide	-3.39113	0.0146471
ISLR	ISLR	O14498	Immunoglobulin superfamily containing leucine-rich repeat protein	-3.46622	0.000343676
HSD11B1	HSD11B1	P28845	Corticosteroid 11-beta-dehydrogenase isozyme 1	-3.47021	0.0256937
AKR1C3	AKR1C3	P42330	Aldo-keto reductase family 1 member C3	-3.60318	0.00537239
HIST1H1A	HIST1H1A	Q02539	Histone H1.1	-3.7831	0.00234065
AKR1C2	AKR1C2	P52895	Aldo-keto reductase family 1 member C2	-3.9117	0.00154586
AKR1D1	AKR1D1	P51857	3-oxo-5-beta-steroid 4-dehydrogenase	-4.14876	0.0171562
CES1	CES1	P23141	Liver carboxylesterase 1	-4.25904	0.0291885
EPB41L3	EPB41L3	Q9Y2J2	Band 4.1-like protein 3;Band 4.1-like protein 3, N-terminally processed	-4.41341	0.00152452
CRABP2	CRABP2	P29373	Cellular retinoic acid-binding protein 2	-4.61161	0.0080838
DYNC2H1	DYNC2H1	Q8NCM8	Cytoplasmic dynein 2 heavy chain 1	-4.69128	0.00415869
TNXB	TNXB	P22105	Tenascin-X	-5.51657	0.0307627
FBLN2	FBLN2	P98095	Fibulin-2	-5.81674	0.00485431
COL14A1	COL14A1	Q05707	Collagen alpha-1(XIV) chain	-6.0883	0.00193995
DPP7	DPP7	Q9UHL4	Dipeptidyl peptidase 2	-6.1941	0.0336245
ADH1B	ADH1B;ADH1A	P00325;P07327	Alcohol dehydrogenase 1B;Alcohol dehydrogenase 1A	-6.75623	0.00198643
