# Supplementary material for: Mimicking Tumor Cell Heterogeneity of Colorectal Cancer in a Patient-derived Organoid-Fibroblast Model
Source: Cell Mol Gastroenterol Hepatol. 2023 Mar 2;15(6):1391–419. doi: 10.1016/j.jcmgh.2023.02.014 (PMC10141529; doi:10.1016/j.jcmgh.2023.02.014)
Supplement: Supplementary Table 2 [file mmc2.xlsx]

## Sheet: CAF_vs_CAF_O_DESeq2_7markers
gene_id	baseMean	log2FoldChange	lfcSE	stat	pvalue	padj	gene_name	gene_biotype	P1_1_CAF_r1_normCounts	P2_1_CAF_r2_normCounts	P3_1_CAF_r3_normCounts	P1_2_CAF_r4_normCounts	P2_2_CAF_r5_normCounts	P3_2_CAF_r6_normCounts	P1_3_CAF_r7_normCounts	P2_3_CAF_r8_normCounts	P3_3_CAF_r9_normCounts	P1_1_CAF_o_r1_normCounts	P3_1_CAF_o_r3_normCounts	P1_2_CAF_o_r4_normCounts	P2_2_CAF_o_r5_normCounts	P3_2_CAF_o_r6_normCounts	P1_3_CAF_o_r7_normCounts	P2_3_CAF_o_r8_normCounts	P3_3_CAF_o_r9_normCounts	P2_1_CAF_o_r2_normCounts	P1_1_NF_r1_normCounts	P2_1_NF_r2_normCounts	P3_1_NF_r3_normCounts	P1_2_NF_r4_normCounts	P2_2_NF_r5_normCounts	P3_2_NF_r6_normCounts	P1_3_NF_r7_normCounts	P2_3_NF_r8_normCounts	P3_3_NF_r9_normCounts	P1_1_NF_o_r1_normCounts	P2_1_NF_o_r2_normCounts	P3_1_NF_o_r3_normCounts	P2_2_NF_o_r5_normCounts	P3_2_NF_o_r6_normCounts	P1_3_NF_o_r7_normCounts	P2_3_NF_o_r8_normCounts	P3_3_NF_o_r9_normCounts	P1_2_NF_o_r4_normCounts	P1_1_CAF_r1_rawCounts	P2_1_CAF_r2_rawCounts	P3_1_CAF_r3_rawCounts	P1_2_CAF_r4_rawCounts	P2_2_CAF_r5_rawCounts
ENSG00000119888	87.2836	-1.02209	0.225546	-3.76727	0.00016504	0.0994581	EPCAM	protein_coding	95.4927	74.5907	1486.21	38.1536	64.7058	63.1919	92.209	51.6867	16.1976	105.697	50.723	17.7636	24.4041	32.2179	26.6213	28.933	15.4815	39.8223	144.152	41.8024	44.8498	31.8571	50.3044	26.6362	34.8504	31.193	19.2275	78.7805	34.0484	51.4911	23.9324	41.5259	31.9491	33.9051	61.7052	35.892	69	74	1561	42	75
ENSG00000168542	822845	-0.490008	0.151977	-3.20108	0.00136914	0.26311	COL3A1	protein_coding	1.04647e+06	1.06084e+06	621791	1.10537e+06	1.1384e+06	479456	916052	894310	285497	784934	532792	479018	273200	466863	666114	724452	318485	719223	1.10538e+06	1.21966e+06	954896	1.32141e+06	1.47754e+06	922366	1.01603e+06	1.15199e+06	959946	818465	951247	667912	1.032e+06	625450	792137	950703	638339	503678	909758	921364	568248	1054850	1135214
ENSG00000039068	49.6028	-0.529949	0.220537	-1.73297	0.0831007	1	CDH1	protein_coding	20.0498	157.549	573.081	19.0354	39.1818	17.5596	32.5037	60.5666	9.41802	31.1717	9.89604	12.9369	36.0797	31.8046	25.1986	27.9683	6.27824	126.367	61.0768	13.1453	14.0426	6.27534	17.6033	53.8444	21.7526	58.2616	6.09667	98.1751	21.5104	14.7236	21.3705	13.5235	18.0283	26.0149	16.0769	67.5332	24	43	949	32	47
ENSG00000170421	828.942	-0.570419	0.226295	-1.71662	0.0860484	1	KRT8	protein_coding	354.431	743.844	10831	606.584	541.012	534.773	1114.46	569.65	376.016	560.385	461.793	433.218	535.996	508.005	900.652	452.877	497.887	549.945	638.48	403.195	347.352	367.748	292.048	397.574	336.105	348.15	376.898	544.235	639.149	436.615	425.036	599.444	335.757	436.585	703.157	1641.89	329	694	10851	649	575
ENSG00000154096	34150.5	-0.165766	0.126548	-1.32153	0.186325	1	THY1	protein_coding	33240.4	39641.1	30074.5	41949.3	37408.2	43733.4	20137.4	29130	24678	37342.3	31476.8	39294.8	14514.9	35553.1	17964.1	26407.3	28947.8	35426.4	41208.3	35586.1	36582.1	46272.1	34017.7	42020.6	36772.9	27503.1	41035.1	40772.8	36723.2	32585.5	34465.8	41721.8	44010.3	24892.6	32909.9	33419.2	33214	37381	28295	35226	34740
ENSG00000026025	103884	-0.0994561	0.117189	-0.829195	0.406994	1	VIM	protein_coding	131224	99167.1	77923.7	145902	94204	76922.6	113372	91532.4	37979.5	119774	73228.7	106596	55583.4	83735.1	99662.3	93207.4	61408.7	97733.3	120729	113912	116893	146400	136134	135258	134273	108949	89315.9	112976	97697.8	101105	106535	107497	121176	124945	100289	106600	114745	85415	71253	139253	94485
ENSG00000011465	254612	-0.0606135	0.181991	-0.386912	0.698821	1	DCN	protein_coding	412473	179248	133054	341241	187324	150992	69907	186181	134995	416285	136127	399680	86465.8	157393	64345.8	175126	129434	183644	396314	210778	318626	359707	266775	328405	396007	213205	299990	416572	227444	282013	256871	338410	437324	216557	334508	322625	345428	160570	125719	307552	166352
[truncated: 31 more columns]

## Sheet: NF_CAF_DESeq2
gene_id	baseMean	log2FoldChange	lfcSE	stat	pvalue	padj	gene_name	gene_biotype	P1_1_CAF_r1_normCounts	P2_1_CAF_r2_normCounts	P3_1_CAF_r3_normCounts	P1_2_CAF_r4_normCounts	P2_2_CAF_r5_normCounts	P3_2_CAF_r6_normCounts	P1_3_CAF_r7_normCounts	P2_3_CAF_r8_normCounts	P3_3_CAF_r9_normCounts	P1_1_CAF_o_r1_normCounts	P3_1_CAF_o_r3_normCounts	P1_2_CAF_o_r4_normCounts	P2_2_CAF_o_r5_normCounts	P3_2_CAF_o_r6_normCounts	P1_3_CAF_o_r7_normCounts	P2_3_CAF_o_r8_normCounts	P3_3_CAF_o_r9_normCounts	P2_1_CAF_o_r2_normCounts	P1_1_NF_r1_normCounts	P2_1_NF_r2_normCounts	P3_1_NF_r3_normCounts	P1_2_NF_r4_normCounts	P2_2_NF_r5_normCounts	P3_2_NF_r6_normCounts	P1_3_NF_r7_normCounts	P2_3_NF_r8_normCounts	P3_3_NF_r9_normCounts	P1_1_NF_o_r1_normCounts	P2_1_NF_o_r2_normCounts	P3_1_NF_o_r3_normCounts	P2_2_NF_o_r5_normCounts	P3_2_NF_o_r6_normCounts	P1_3_NF_o_r7_normCounts	P2_3_NF_o_r8_normCounts	P3_3_NF_o_r9_normCounts	P1_2_NF_o_r4_normCounts	P1_1_CAF_r1_rawCounts	P2_1_CAF_r2_rawCounts	P3_1_CAF_r3_rawCounts	P1_2_CAF_r4_rawCounts	P2_2_CAF_r5_rawCounts
ENSG00000011465	254612	-0.580625	0.181991	3.32304	0.000890411	0.0257174	DCN	protein_coding	412473	179248	133054	341241	187324	150992	69907	186181	134995	416285	136127	399680	86465.8	157393	64345.8	175126	129434	183644	396314	210778	318626	359707	266775	328405	396007	213205	299990	416572	227444	282013	256871	338410	437324	216557	334508	322625	345428	160570	125719	307552	166352
ENSG00000026025	103884	-0.364117	0.117188	3.14194	0.00167833	0.0380412	VIM	protein_coding	131224	99167.1	77923.7	145902	94204	76922.6	113372	91532.4	37979.5	119774	73228.7	106596	55583.4	83735.1	99662.3	93207.4	61408.7	97733.3	120729	113912	116893	146400	136134	135258	134273	108949	89315.9	112976	97697.8	101105	106535	107497	121176	124945	100289	106600	114745	85415	71253	139253	94485
ENSG00000119888	87.2836	0.843755	0.225576	-2.88758	0.00388213	0.0654074	EPCAM	protein_coding	95.4927	74.5907	1486.21	38.1536	64.7058	63.1919	92.209	51.6867	16.1976	105.697	50.723	17.7636	24.4041	32.2179	26.6213	28.933	15.4815	39.8223	144.152	41.8024	44.8498	31.8571	50.3044	26.6362	34.8504	31.193	19.2275	78.7805	34.0484	51.4911	23.9324	41.5259	31.9491	33.9051	61.7052	35.892	69	74	1561	42	75
ENSG00000168542	822845	-0.427019	0.151977	2.87011	0.00410328	0.0676909	COL3A1	protein_coding	1.04647e+06	1.06084e+06	621791	1.10537e+06	1.1384e+06	479456	916052	894310	285497	784934	532792	479018	273200	466863	666114	724452	318485	719223	1.10538e+06	1.21966e+06	954896	1.32141e+06	1.47754e+06	922366	1.01603e+06	1.15199e+06	959946	818465	951247	667912	1.032e+06	625450	792137	950703	638339	503678	909758	921364	568248	1054850	1135214
ENSG00000170421	828.942	0.806856	0.2263	-2.85508	0.00430257	0.0699508	KRT8	protein_coding	354.431	743.844	10831	606.584	541.012	534.773	1114.46	569.65	376.016	560.385	461.793	433.218	535.996	508.005	900.652	452.877	497.887	549.945	638.48	403.195	347.352	367.748	292.048	397.574	336.105	348.15	376.898	544.235	639.149	436.615	425.036	599.444	335.757	436.585	703.157	1641.89	329	694	10851	649	575
ENSG00000039068	49.6028	0.601295	0.22042	-2.03371	0.0419807	0.263977	CDH1	protein_coding	20.0498	157.549	573.081	19.0354	39.1818	17.5596	32.5037	60.5666	9.41802	31.1717	9.89604	12.9369	36.0797	31.8046	25.1986	27.9683	6.27824	126.367	61.0768	13.1453	14.0426	6.27534	17.6033	53.8444	21.7526	58.2616	6.09667	98.1751	21.5104	14.7236	21.3705	13.5235	18.0283	26.0149	16.0769	67.5332	24	43	949	32	47
ENSG00000154096	34150.5	-0.178496	0.126547	1.41766	0.156289	0.515108	THY1	protein_coding	33240.4	39641.1	30074.5	41949.3	37408.2	43733.4	20137.4	29130	24678	37342.3	31476.8	39294.8	14514.9	35553.1	17964.1	26407.3	28947.8	35426.4	41208.3	35586.1	36582.1	46272.1	34017.7	42020.6	36772.9	27503.1	41035.1	40772.8	36723.2	32585.5	34465.8	41721.8	44010.3	24892.6	32909.9	33419.2	33214	37381	28295	35226	34740
[truncated: 31 more columns]

## Sheet: NF_vs_NF_O_DESeq2
gene_id	baseMean	log2FoldChange	lfcSE	stat	pvalue	padj	gene_name	gene_biotype	P1_1_CAF_r1_normCounts	P2_1_CAF_r2_normCounts	P3_1_CAF_r3_normCounts	P1_2_CAF_r4_normCounts	P2_2_CAF_r5_normCounts	P3_2_CAF_r6_normCounts	P1_3_CAF_r7_normCounts	P2_3_CAF_r8_normCounts	P3_3_CAF_r9_normCounts	P1_1_CAF_o_r1_normCounts	P3_1_CAF_o_r3_normCounts	P1_2_CAF_o_r4_normCounts	P2_2_CAF_o_r5_normCounts	P3_2_CAF_o_r6_normCounts	P1_3_CAF_o_r7_normCounts	P2_3_CAF_o_r8_normCounts	P3_3_CAF_o_r9_normCounts	P2_1_CAF_o_r2_normCounts	P1_1_NF_r1_normCounts	P2_1_NF_r2_normCounts	P3_1_NF_r3_normCounts	P1_2_NF_r4_normCounts	P2_2_NF_r5_normCounts	P3_2_NF_r6_normCounts	P1_3_NF_r7_normCounts	P2_3_NF_r8_normCounts	P3_3_NF_r9_normCounts	P1_1_NF_o_r1_normCounts	P2_1_NF_o_r2_normCounts	P3_1_NF_o_r3_normCounts	P2_2_NF_o_r5_normCounts	P3_2_NF_o_r6_normCounts	P1_3_NF_o_r7_normCounts	P2_3_NF_o_r8_normCounts	P3_3_NF_o_r9_normCounts	P1_2_NF_o_r4_normCounts	P1_1_CAF_r1_rawCounts	P2_1_CAF_r2_rawCounts	P3_1_CAF_r3_rawCounts	P1_2_CAF_r4_rawCounts	P2_2_CAF_r5_rawCounts
ENSG00000168542	822845	-0.479471	0.151977	-3.1588	0.00158419	0.121552	COL3A1	protein_coding	1.04647e+06	1.06084e+06	621791	1.10537e+06	1.1384e+06	479456	916052	894310	285497	784934	532792	479018	273200	466863	666114	724452	318485	719223	1.10538e+06	1.21966e+06	954896	1.32141e+06	1.47754e+06	922366	1.01603e+06	1.15199e+06	959946	818465	951247	667912	1.032e+06	625450	792137	950703	638339	503678	909758	921364	568248	1054850	1135214
ENSG00000170421	828.942	0.34561	0.226304	1.57114	0.116151	0.599625	KRT8	protein_coding	354.431	743.844	10831	606.584	541.012	534.773	1114.46	569.65	376.016	560.385	461.793	433.218	535.996	508.005	900.652	452.877	497.887	549.945	638.48	403.195	347.352	367.748	292.048	397.574	336.105	348.15	376.898	544.235	639.149	436.615	425.036	599.444	335.757	436.585	703.157	1641.89	329	694	10851	649	575
ENSG00000026025	103884	-0.145629	0.117187	-1.23176	0.218037	0.703205	VIM	protein_coding	131224	99167.1	77923.7	145902	94204	76922.6	113372	91532.4	37979.5	119774	73228.7	106596	55583.4	83735.1	99662.3	93207.4	61408.7	97733.3	120729	113912	116893	146400	136134	135258	134273	108949	89315.9	112976	97697.8	101105	106535	107497	121176	124945	100289	106600	114745	85415	71253	139253	94485
ENSG00000039068	49.6028	0.0949286	0.220324	0.746047	0.455639	0.831615	CDH1	protein_coding	20.0498	157.549	573.081	19.0354	39.1818	17.5596	32.5037	60.5666	9.41802	31.1717	9.89604	12.9369	36.0797	31.8046	25.1986	27.9683	6.27824	126.367	61.0768	13.1453	14.0426	6.27534	17.6033	53.8444	21.7526	58.2616	6.09667	98.1751	21.5104	14.7236	21.3705	13.5235	18.0283	26.0149	16.0769	67.5332	24	43	949	32	47
ENSG00000154096	34150.5	-0.0703744	0.126545	-0.549287	0.582809	0.880165	THY1	protein_coding	33240.4	39641.1	30074.5	41949.3	37408.2	43733.4	20137.4	29130	24678	37342.3	31476.8	39294.8	14514.9	35553.1	17964.1	26407.3	28947.8	35426.4	41208.3	35586.1	36582.1	46272.1	34017.7	42020.6	36772.9	27503.1	41035.1	40772.8	36723.2	32585.5	34465.8	41721.8	44010.3	24892.6	32909.9	33419.2	33214	37381	28295	35226	34740
ENSG00000119888	87.2836	-0.00506782	0.225723	0.191555	0.84809	0.961157	EPCAM	protein_coding	95.4927	74.5907	1486.21	38.1536	64.7058	63.1919	92.209	51.6867	16.1976	105.697	50.723	17.7636	24.4041	32.2179	26.6213	28.933	15.4815	39.8223	144.152	41.8024	44.8498	31.8571	50.3044	26.6362	34.8504	31.193	19.2275	78.7805	34.0484	51.4911	23.9324	41.5259	31.9491	33.9051	61.7052	35.892	69	74	1561	42	75
ENSG00000011465	254612	0.0210136	0.181991	0.12166	0.903168	0.977659	DCN	protein_coding	412473	179248	133054	341241	187324	150992	69907	186181	134995	416285	136127	399680	86465.8	157393	64345.8	175126	129434	183644	396314	210778	318626	359707	266775	328405	396007	213205	299990	416572	227444	282013	256871	338410	437324	216557	334508	322625	345428	160570	125719	307552	166352
[truncated: 31 more columns]

## Sheet: NF_O_vs_CAF_O_DEseq2
gene_id	baseMean	log2FoldChange	lfcSE	stat	pvalue	padj	gene_name	gene_biotype	P1_1_CAF_r1_normCounts	P2_1_CAF_r2_normCounts	P3_1_CAF_r3_normCounts	P1_2_CAF_r4_normCounts	P2_2_CAF_r5_normCounts	P3_2_CAF_r6_normCounts	P1_3_CAF_r7_normCounts	P2_3_CAF_r8_normCounts	P3_3_CAF_r9_normCounts	P1_1_CAF_o_r1_normCounts	P3_1_CAF_o_r3_normCounts	P1_2_CAF_o_r4_normCounts	P2_2_CAF_o_r5_normCounts	P3_2_CAF_o_r6_normCounts	P1_3_CAF_o_r7_normCounts	P2_3_CAF_o_r8_normCounts	P3_3_CAF_o_r9_normCounts	P2_1_CAF_o_r2_normCounts	P1_1_NF_r1_normCounts	P2_1_NF_r2_normCounts	P3_1_NF_r3_normCounts	P1_2_NF_r4_normCounts	P2_2_NF_r5_normCounts	P3_2_NF_r6_normCounts	P1_3_NF_r7_normCounts	P2_3_NF_r8_normCounts	P3_3_NF_r9_normCounts	P1_1_NF_o_r1_normCounts	P2_1_NF_o_r2_normCounts	P3_1_NF_o_r3_normCounts	P2_2_NF_o_r5_normCounts	P3_2_NF_o_r6_normCounts	P1_3_NF_o_r7_normCounts	P2_3_NF_o_r8_normCounts	P3_3_NF_o_r9_normCounts	P1_2_NF_o_r4_normCounts	P1_1_CAF_r1_rawCounts	P2_1_CAF_r2_rawCounts	P3_1_CAF_r3_rawCounts	P1_2_CAF_r4_rawCounts	P2_2_CAF_r5_rawCounts
ENSG00000011465	254612	-0.662252	0.181991	3.83162	0.000127301	0.00461127	DCN	protein_coding	412473	179248	133054	341241	187324	150992	69907	186181	134995	416285	136127	399680	86465.8	157393	64345.8	175126	129434	183644	396314	210778	318626	359707	266775	328405	396007	213205	299990	416572	227444	282013	256871	338410	437324	216557	334508	322625	345428	160570	125719	307552	166352
ENSG00000168542	822845	-0.437555	0.151977	2.91239	0.00358677	0.042732	COL3A1	protein_coding	1.04647e+06	1.06084e+06	621791	1.10537e+06	1.1384e+06	479456	916052	894310	285497	784934	532792	479018	273200	466863	666114	724452	318485	719223	1.10538e+06	1.21966e+06	954896	1.32141e+06	1.47754e+06	922366	1.01603e+06	1.15199e+06	959946	818465	951247	667912	1.032e+06	625450	792137	950703	638339	503678	909758	921364	568248	1054850	1135214
ENSG00000026025	103884	-0.317945	0.117188	2.73939	0.00615531	0.060695	VIM	protein_coding	131224	99167.1	77923.7	145902	94204	76922.6	113372	91532.4	37979.5	119774	73228.7	106596	55583.4	83735.1	99662.3	93207.4	61408.7	97733.3	120729	113912	116893	146400	136134	135258	134273	108949	89315.9	112976	97697.8	101105	106535	107497	121176	124945	100289	106600	114745	85415	71253	139253	94485
ENSG00000154096	34150.5	-0.273887	0.126546	2.18995	0.0285279	0.162133	THY1	protein_coding	33240.4	39641.1	30074.5	41949.3	37408.2	43733.4	20137.4	29130	24678	37342.3	31476.8	39294.8	14514.9	35553.1	17964.1	26407.3	28947.8	35426.4	41208.3	35586.1	36582.1	46272.1	34017.7	42020.6	36772.9	27503.1	41035.1	40772.8	36723.2	32585.5	34465.8	41721.8	44010.3	24892.6	32909.9	33419.2	33214	37381	28295	35226	34740
ENSG00000119888	87.2836	-0.173268	0.225693	1.06382	0.287408	0.579559	EPCAM	protein_coding	95.4927	74.5907	1486.21	38.1536	64.7058	63.1919	92.209	51.6867	16.1976	105.697	50.723	17.7636	24.4041	32.2179	26.6213	28.933	15.4815	39.8223	144.152	41.8024	44.8498	31.8571	50.3044	26.6362	34.8504	31.193	19.2275	78.7805	34.0484	51.4911	23.9324	41.5259	31.9491	33.9051	61.7052	35.892	69	74	1561	42	75
ENSG00000039068	49.6028	-0.0235832	0.220437	0.439701	0.660153	0.849498	CDH1	protein_coding	20.0498	157.549	573.081	19.0354	39.1818	17.5596	32.5037	60.5666	9.41802	31.1717	9.89604	12.9369	36.0797	31.8046	25.1986	27.9683	6.27824	126.367	61.0768	13.1453	14.0426	6.27534	17.6033	53.8444	21.7526	58.2616	6.09667	98.1751	21.5104	14.7236	21.3705	13.5235	18.0283	26.0149	16.0769	67.5332	24	43	949	32	47
ENSG00000170421	828.942	-0.109174	0.2263	0.432223	0.665579	0.852587	KRT8	protein_coding	354.431	743.844	10831	606.584	541.012	534.773	1114.46	569.65	376.016	560.385	461.793	433.218	535.996	508.005	900.652	452.877	497.887	549.945	638.48	403.195	347.352	367.748	292.048	397.574	336.105	348.15	376.898	544.235	639.149	436.615	425.036	599.444	335.757	436.585	703.157	1641.89	329	694	10851	649	575
[truncated: 31 more columns]

## Sheet: ENAS_vs_O_CAF_DESeq2
gene_id	baseMean	log2FoldChange	lfcSE	stat	pvalue	padj	gene_name	gene_biotype	P1_1_O_caf_r1_normCounts	P2_1_O_caf_r2_normCounts	P3_1_O_caf_r3_normCounts	P1_2_O_caf_r4_normCounts	P2_2_O_caf_r5_normCounts	P3_2_O_caf_r6_normCounts	P1_3_O_caf_r7_normCounts	P2_3_O_caf_r8_normCounts	P3_3_O_caf_r9_normCounts	P1_1_O_enas_r1_normCounts	P2_1_O_enas_r2_normCounts	P3_1_O_enas_r3_normCounts	P1_2_O_enas_r4_normCounts	P2_2_O_enas_r5_normCounts	P3_2_O_enas_r6_normCounts	P1_3_O_enas_r7_normCounts	P2_3_O_enas_r8_normCounts	P3_3_O_enas_r9_normCounts	P1_1_O_min_r1_normCounts	P2_1_O_min_r2_normCounts	P3_1_O_min_r3_normCounts	P1_2_O_min_r4_normCounts	P2_2_O_min_r5_normCounts	P3_2_O_min_r6_normCounts	P1_3_O_min_r7_normCounts	P2_3_O_min_r8_normCounts	P3_3_O_min_r9_normCounts	P1_1_O_nf_r1_normCounts	P2_1_O_nf_r2_normCounts	P3_1_O_nf_r3_normCounts	P1_2_O_nf_r4_normCounts	P2_2_O_nf_r5_normCounts	P3_2_O_nf_r6_normCounts	P1_3_O_nf_r7_normCounts	P2_3_O_nf_r8_normCounts	P3_3_O_nf_r9_normCounts	P1_1_O_caf_r1_rawCounts	P2_1_O_caf_r2_rawCounts	P3_1_O_caf_r3_rawCounts	P1_2_O_caf_r4_rawCounts	P2_2_O_caf_r5_rawCounts
ENSG00000168542	1818.56	1.21565	0.257155	-4.83687	1.319e-06	1.20589e-05	COL3A1	protein_coding	1741.1	1111.73	2271.84	4022.93	2928.36	10026.1	2172.81	2638.5	1984.19	2896.11	867.975	731.341	567.011	1212.56	869.136	727.007	896.687	1158.33	2382.31	1238.47	958.607	447.692	1900.9	1456.66	1064.1	1260.92	4269.91	2799.54	1547.9	1353.03	1023.83	1231.15	955.068	664.971	871.64	1217.87	1731	1157	2400	4653	2422
ENSG00000011465	593.31	1.0629	0.224271	-4.80569	1.54218e-06	1.38656e-05	DCN	protein_coding	630.527	231.818	811.653	1225.63	794.669	2426.12	1010.7	604.447	693.067	925.702	261.67	188.972	206.526	549.694	374.32	407.138	256.839	521.953	971.891	397.578	310.203	277.091	790.564	442.962	534.172	311.995	1169.08	979.745	304.927	334.199	478.997	445.747	332.188	333.204	275.707	547.442	692	226	869	1403	743
ENSG00000026025	251.756	1.15181	0.24891	-4.71532	2.41329e-06	2.07512e-05	VIM	protein_coding	210.059	114.258	281.104	484.397	448.539	1350.87	349.765	386.905	309.942	383.151	115.316	86.6497	89.9536	190.882	113.185	136.198	140.969	194.098	341.44	171.148	130.414	70.5992	269.888	171.672	154.877	183.205	652.793	338.151	171.073	140.572	149.754	201.795	123.355	114.417	122.182	169.651	207	120	299	561	371
ENSG00000119888	21791.5	0.287261	0.0613944	-4.67884	2.88496e-06	2.44006e-05	EPCAM	protein_coding	22755	19719.9	21095.3	24753.2	22934.4	23744.9	25460.7	21929.6	27541.8	17891.4	19265.8	18957.8	18346.1	20786.3	19171.2	19154.1	19614.7	18204.9	20017.8	19298.2	21625.3	20204.9	29426.6	23772.6	20784.4	22632.2	19785.9	22744.3	20551.5	23718.3	23066	21432.6	24298.8	24268.7	21804.2	23733.9	22600	20194	22778	28980	18810
ENSG00000154096	87.3095	1.00122	0.282604	-3.67387	0.000238902	0.00123177	THY1	protein_coding	92.1313	14.1357	100.305	175.406	80.6544	522.83	136.118	86.8775	102.6	105.518	38.2733	15.472	31.1409	97.7083	32.9381	25.9926	26.6277	81.5855	131.1	51.8668	70.4112	30.2949	50.1986	65.1544	61.0649	58.5579	276.451	137.279	43.1349	99.1517	62.7408	81.4165	39.6873	43.3871	12.1471	62.7835	84	35	99	165	81
ENSG00000039068	12689.7	0.250143	0.0694554	-3.60211	0.000315651	0.00157072	CDH1	protein_coding	10620.4	13305	14017.7	11702.9	11161.7	16288.3	11688.9	12019.7	14614.8	8320.31	10567.8	12692.3	9626.02	12350.9	12414.3	8698.88	10534.9	12001.5	8633.45	16060.8	16794.4	11029	17201.1	16564.1	9993.14	14441.7	13980.3	10240.6	13031	14535.8	12337.7	11906.1	17693.4	11348	12457.6	15953.5	10941	14777	14100	13845	9015
ENSG00000170421	158565	0.0688653	0.102175	-0.667321	0.504567	0.668543	KRT8	protein_coding	69233.2	194455	179478	102923	214560	139790	75864.6	198010	160874	94121	152349	183090	85342.9	164134	160717	79668.5	130217	170545	108965	280578	215358	116950	391722	183116	120269	330173	175376	70255.8	180441	184887	76555.8	172020	138692	67575.6	188976	151053	69161	204656	189278	118974	178213
[truncated: 31 more columns]

## Sheet: ENAS_vs_O_min_DESeq2
gene_id	baseMean	log2FoldChange	lfcSE	stat	pvalue	padj	gene_name	gene_biotype	P1_1_O_caf_r1_normCounts	P2_1_O_caf_r2_normCounts	P3_1_O_caf_r3_normCounts	P1_2_O_caf_r4_normCounts	P2_2_O_caf_r5_normCounts	P3_2_O_caf_r6_normCounts	P1_3_O_caf_r7_normCounts	P2_3_O_caf_r8_normCounts	P3_3_O_caf_r9_normCounts	P1_1_O_enas_r1_normCounts	P2_1_O_enas_r2_normCounts	P3_1_O_enas_r3_normCounts	P1_2_O_enas_r4_normCounts	P2_2_O_enas_r5_normCounts	P3_2_O_enas_r6_normCounts	P1_3_O_enas_r7_normCounts	P2_3_O_enas_r8_normCounts	P3_3_O_enas_r9_normCounts	P1_1_O_min_r1_normCounts	P2_1_O_min_r2_normCounts	P3_1_O_min_r3_normCounts	P1_2_O_min_r4_normCounts	P2_2_O_min_r5_normCounts	P3_2_O_min_r6_normCounts	P1_3_O_min_r7_normCounts	P2_3_O_min_r8_normCounts	P3_3_O_min_r9_normCounts	P1_1_O_nf_r1_normCounts	P2_1_O_nf_r2_normCounts	P3_1_O_nf_r3_normCounts	P1_2_O_nf_r4_normCounts	P2_2_O_nf_r5_normCounts	P3_2_O_nf_r6_normCounts	P1_3_O_nf_r7_normCounts	P2_3_O_nf_r8_normCounts	P3_3_O_nf_r9_normCounts	P1_1_O_caf_r1_rawCounts	P2_1_O_caf_r2_rawCounts	P3_1_O_caf_r3_rawCounts	P1_2_O_caf_r4_rawCounts	P2_2_O_caf_r5_rawCounts
ENSG00000170421	158565	0.558983	0.102173	5.46289	4.68443e-08	7.18928e-07	KRT8	protein_coding	69233.2	194455	179478	102923	214560	139790	75864.6	198010	160874	94121	152349	183090	85342.9	164134	160717	79668.5	130217	170545	108965	280578	215358	116950	391722	183116	120269	330173	175376	70255.8	180441	184887	76555.8	172020	138692	67575.6	188976	151053	69161	204656	189278	118974	178213
ENSG00000039068	12689.7	0.339996	0.0694451	4.89469	9.84611e-07	1.08923e-05	CDH1	protein_coding	10620.4	13305	14017.7	11702.9	11161.7	16288.3	11688.9	12019.7	14614.8	8320.31	10567.8	12692.3	9626.02	12350.9	12414.3	8698.88	10534.9	12001.5	8633.45	16060.8	16794.4	11029	17201.1	16564.1	9993.14	14441.7	13980.3	10240.6	13031	14535.8	12337.7	11906.1	17693.4	11348	12457.6	15953.5	10941	14777	14100	13845	9015
ENSG00000119888	21791.5	0.196981	0.0613965	3.20794	0.00133688	0.00590084	EPCAM	protein_coding	22755	19719.9	21095.3	24753.2	22934.4	23744.9	25460.7	21929.6	27541.8	17891.4	19265.8	18957.8	18346.1	20786.3	19171.2	19154.1	19614.7	18204.9	20017.8	19298.2	21625.3	20204.9	29426.6	23772.6	20784.4	22632.2	19785.9	22744.3	20551.5	23718.3	23066	21432.6	24298.8	24268.7	21804.2	23733.9	22600	20194	22778	28980	18810
ENSG00000011465	593.31	0.424047	0.224466	1.89888	0.0575796	0.135155	DCN	protein_coding	630.527	231.818	811.653	1225.63	794.669	2426.12	1010.7	604.447	693.067	925.702	261.67	188.972	206.526	549.694	374.32	407.138	256.839	521.953	971.891	397.578	310.203	277.091	790.564	442.962	534.172	311.995	1169.08	979.745	304.927	334.199	478.997	445.747	332.188	333.204	275.707	547.442	692	226	869	1403	743
ENSG00000154096	87.3095	0.508383	0.282967	1.86293	0.0624725	0.144053	THY1	protein_coding	92.1313	14.1357	100.305	175.406	80.6544	522.83	136.118	86.8775	102.6	105.518	38.2733	15.472	31.1409	97.7083	32.9381	25.9926	26.6277	81.5855	131.1	51.8668	70.4112	30.2949	50.1986	65.1544	61.0649	58.5579	276.451	137.279	43.1349	99.1517	62.7408	81.4165	39.6873	43.3871	12.1471	62.7835	84	35	99	165	81
ENSG00000168542	1818.56	0.439189	0.257191	1.72476	0.0845706	0.183316	COL3A1	protein_coding	1741.1	1111.73	2271.84	4022.93	2928.36	10026.1	2172.81	2638.5	1984.19	2896.11	867.975	731.341	567.011	1212.56	869.136	727.007	896.687	1158.33	2382.31	1238.47	958.607	447.692	1900.9	1456.66	1064.1	1260.92	4269.91	2799.54	1547.9	1353.03	1023.83	1231.15	955.068	664.971	871.64	1217.87	1731	1157	2400	4653	2422
ENSG00000026025	251.756	0.401658	0.249215	1.60846	0.107735	0.221415	VIM	protein_coding	210.059	114.258	281.104	484.397	448.539	1350.87	349.765	386.905	309.942	383.151	115.316	86.6497	89.9536	190.882	113.185	136.198	140.969	194.098	341.44	171.148	130.414	70.5992	269.888	171.672	154.877	183.205	652.793	338.151	171.073	140.572	149.754	201.795	123.355	114.417	122.182	169.651	207	120	299	561	371
[truncated: 31 more columns]

## Sheet: ENAS_vs_O_NF_DESeq2
gene_id	baseMean	log2FoldChange	lfcSE	stat	pvalue	padj	gene_name	gene_biotype	P1_1_O_caf_r1_normCounts	P2_1_O_caf_r2_normCounts	P3_1_O_caf_r3_normCounts	P1_2_O_caf_r4_normCounts	P2_2_O_caf_r5_normCounts	P3_2_O_caf_r6_normCounts	P1_3_O_caf_r7_normCounts	P2_3_O_caf_r8_normCounts	P3_3_O_caf_r9_normCounts	P1_1_O_enas_r1_normCounts	P2_1_O_enas_r2_normCounts	P3_1_O_enas_r3_normCounts	P1_2_O_enas_r4_normCounts	P2_2_O_enas_r5_normCounts	P3_2_O_enas_r6_normCounts	P1_3_O_enas_r7_normCounts	P2_3_O_enas_r8_normCounts	P3_3_O_enas_r9_normCounts	P1_1_O_min_r1_normCounts	P2_1_O_min_r2_normCounts	P3_1_O_min_r3_normCounts	P1_2_O_min_r4_normCounts	P2_2_O_min_r5_normCounts	P3_2_O_min_r6_normCounts	P1_3_O_min_r7_normCounts	P2_3_O_min_r8_normCounts	P3_3_O_min_r9_normCounts	P1_1_O_nf_r1_normCounts	P2_1_O_nf_r2_normCounts	P3_1_O_nf_r3_normCounts	P1_2_O_nf_r4_normCounts	P2_2_O_nf_r5_normCounts	P3_2_O_nf_r6_normCounts	P1_3_O_nf_r7_normCounts	P2_3_O_nf_r8_normCounts	P3_3_O_nf_r9_normCounts	P1_1_O_caf_r1_rawCounts	P2_1_O_caf_r2_rawCounts	P3_1_O_caf_r3_rawCounts	P1_2_O_caf_r4_rawCounts	P2_2_O_caf_r5_rawCounts
ENSG00000119888	21791.5	0.259792	0.0613906	4.23183	2.31798e-05	0.000185953	EPCAM	protein_coding	22755	19719.9	21095.3	24753.2	22934.4	23744.9	25460.7	21929.6	27541.8	17891.4	19265.8	18957.8	18346.1	20786.3	19171.2	19154.1	19614.7	18204.9	20017.8	19298.2	21625.3	20204.9	29426.6	23772.6	20784.4	22632.2	19785.9	22744.3	20551.5	23718.3	23066	21432.6	24298.8	24268.7	21804.2	23733.9	22600	20194	22778	28980	18810
ENSG00000039068	12689.7	0.292425	0.0694474	4.21073	2.54545e-05	0.000202109	CDH1	protein_coding	10620.4	13305	14017.7	11702.9	11161.7	16288.3	11688.9	12019.7	14614.8	8320.31	10567.8	12692.3	9626.02	12350.9	12414.3	8698.88	10534.9	12001.5	8633.45	16060.8	16794.4	11029	17201.1	16564.1	9993.14	14441.7	13980.3	10240.6	13031	14535.8	12337.7	11906.1	17693.4	11348	12457.6	15953.5	10941	14777	14100	13845	9015
ENSG00000154096	87.3095	0.254395	0.283037	0.964273	0.334909	0.523422	THY1	protein_coding	92.1313	14.1357	100.305	175.406	80.6544	522.83	136.118	86.8775	102.6	105.518	38.2733	15.472	31.1409	97.7083	32.9381	25.9926	26.6277	81.5855	131.1	51.8668	70.4112	30.2949	50.1986	65.1544	61.0649	58.5579	276.451	137.279	43.1349	99.1517	62.7408	81.4165	39.6873	43.3871	12.1471	62.7835	84	35	99	165	81
ENSG00000168542	1818.56	0.223759	0.257205	0.916788	0.359254	0.548123	COL3A1	protein_coding	1741.1	1111.73	2271.84	4022.93	2928.36	10026.1	2172.81	2638.5	1984.19	2896.11	867.975	731.341	567.011	1212.56	869.136	727.007	896.687	1158.33	2382.31	1238.47	958.607	447.692	1900.9	1456.66	1064.1	1260.92	4269.91	2799.54	1547.9	1353.03	1023.83	1231.15	955.068	664.971	871.64	1217.87	1731	1157	2400	4653	2422
ENSG00000011465	593.31	0.151429	0.224556	0.705602	0.480436	0.661857	DCN	protein_coding	630.527	231.818	811.653	1225.63	794.669	2426.12	1010.7	604.447	693.067	925.702	261.67	188.972	206.526	549.694	374.32	407.138	256.839	521.953	971.891	397.578	310.203	277.091	790.564	442.962	534.172	311.995	1169.08	979.745	304.927	334.199	478.997	445.747	332.188	333.204	275.707	547.442	692	226	869	1403	743
ENSG00000170421	158565	-0.0523872	0.102175	-0.521019	0.602353	0.759811	KRT8	protein_coding	69233.2	194455	179478	102923	214560	139790	75864.6	198010	160874	94121	152349	183090	85342.9	164134	160717	79668.5	130217	170545	108965	280578	215358	116950	391722	183116	120269	330173	175376	70255.8	180441	184887	76555.8	172020	138692	67575.6	188976	151053	69161	204656	189278	118974	178213
ENSG00000026025	251.756	0.116249	0.249367	0.507335	0.61192	0.766806	VIM	protein_coding	210.059	114.258	281.104	484.397	448.539	1350.87	349.765	386.905	309.942	383.151	115.316	86.6497	89.9536	190.882	113.185	136.198	140.969	194.098	341.44	171.148	130.414	70.5992	269.888	171.672	154.877	183.205	652.793	338.151	171.073	140.572	149.754	201.795	123.355	114.417	122.182	169.651	207	120	299	561	371
[truncated: 31 more columns]
