# Supplementary material for: Mimicking Tumor Cell Heterogeneity of Colorectal Cancer in a Patient-derived Organoid-Fibroblast Model
Source: Cell Mol Gastroenterol Hepatol. 2023 Mar 2;15(6):1391–419. doi: 10.1016/j.jcmgh.2023.02.014 (PMC10141529; doi:10.1016/j.jcmgh.2023.02.014)
Supplement: Supplementary Table 3 [file mmc3.xlsx]

## Sheet: Omin_vs_ENAS_DESeq2_allde_genes
gene_id	baseMean	log2FoldChange	lfcSE	stat	pvalue	padj	gene_name	gene_biotype	P1_1_O_caf_r1_normCounts	P2_1_O_caf_r2_normCounts	P3_1_O_caf_r3_normCounts	P1_2_O_caf_r4_normCounts	P2_2_O_caf_r5_normCounts	P3_2_O_caf_r6_normCounts	P1_3_O_caf_r7_normCounts	P2_3_O_caf_r8_normCounts	P3_3_O_caf_r9_normCounts	P1_1_O_enas_r1_normCounts	P2_1_O_enas_r2_normCounts	P3_1_O_enas_r3_normCounts	P1_2_O_enas_r4_normCounts	P2_2_O_enas_r5_normCounts	P3_2_O_enas_r6_normCounts	P1_3_O_enas_r7_normCounts	P2_3_O_enas_r8_normCounts	P3_3_O_enas_r9_normCounts	P1_1_O_min_r1_normCounts	P2_1_O_min_r2_normCounts	P3_1_O_min_r3_normCounts	P1_2_O_min_r4_normCounts	P2_2_O_min_r5_normCounts	P3_2_O_min_r6_normCounts	P1_3_O_min_r7_normCounts	P2_3_O_min_r8_normCounts	P3_3_O_min_r9_normCounts	P1_1_O_nf_r1_normCounts	P2_1_O_nf_r2_normCounts	P3_1_O_nf_r3_normCounts	P1_2_O_nf_r4_normCounts	P2_2_O_nf_r5_normCounts	P3_2_O_nf_r6_normCounts	P1_3_O_nf_r7_normCounts	P2_3_O_nf_r8_normCounts	P3_3_O_nf_r9_normCounts	P1_1_O_caf_r1_rawCounts	P2_1_O_caf_r2_rawCounts	P3_1_O_caf_r3_rawCounts	P1_2_O_caf_r4_rawCounts	P2_2_O_caf_r5_rawCounts
ENSG00000167117	815.885	1.4803	0.0938636	15.7749	4.63043e-56	9.74288e-52	LINC00483	processed_transcript	636.056	977.333	995.325	745.341	1062.46	1244.38	467.08	1005.48	1491.55	163.216	319.183	495.672	209.22	359.364	487.403	231.545	261.227	646.352	551.801	950.418	1144.08	672.218	1192.56	1499.86	563.279	846.773	1521.69	599.513	926.014	944.554	641.839	785.245	1220.72	573.388	969.431	1970.3	640	1053	973	880	896
ENSG00000163131	2240.51	1.64621	0.105223	15.6557	3.03649e-55	3.19454e-51	CTSS	protein_coding	2336.43	2531.02	3581.5	3315.13	3892.07	3952.58	2236.03	2790.53	4943.35	540.881	564.288	949.175	534.901	578.889	933.447	515.002	430.009	1206.9	1347.69	1864.82	2685.38	1545.66	2738.68	3550.13	1350.93	2320.94	2895.84	2337.33	1974.55	3425.76	2495.53	2489.31	3818.97	2291.54	2480.49	3212.53	2240	2350	3682	3523	3289
ENSG00000204174	389.48	2.40823	0.15418	15.6288	4.63143e-55	3.24833e-51	NPY4R	protein_coding	239.615	604.313	693.047	520.001	1006.33	1134.38	236.944	512.918	1223.55	39.9696	45.5052	57.6873	42.49	73.9183	58.4504	26.2352	48.5475	53.8144	122.423	258.066	358.11	153.628	606.565	556.184	118.234	406.737	525.026	202.858	463.264	589.434	260.404	460.87	844.779	228.098	351.463	897.411	244	644	708	613	840
ENSG00000196154	5857.66	2.39238	0.154174	15.6071	6.51553e-55	3.42733e-51	S100A4	protein_coding	10747.7	5343.72	10971.1	7000.34	2530.38	6982.23	8806.31	2486.23	11354.2	1938.59	712.888	1286.48	1630.55	484.218	1412.96	1164.09	479.087	2770.37	8075.65	6244.84	6700.87	8756.87	4726.52	9178.56	6095.67	3819.72	7978.78	11291.4	4735.77	9120.61	11833.1	1549.55	8593.11	7657.11	2576.29	13840.2	10785	5865	11642	8038	2160
ENSG00000065618	7676.48	1.84952	0.131415	14.1195	2.8788e-45	1.21146e-41	COL17A1	protein_coding	1383.33	6424.93	12619.6	2268.15	6631.38	14978.9	1795.2	7116.67	18888.8	828.538	2424.29	5988.35	1086.46	4107.3	4809.06	1080.11	2899.82	8015.65	4063.5	9739.25	17576.1	5403.87	14713.3	19179	5324.28	11242.2	16896.6	1814.93	6247.12	14690.5	2368.2	5643.81	14880.5	1720.1	8125.06	13378.6	1379	6666	13122	2672	5252
ENSG00000106211	9184.01	1.42666	0.103789	13.7526	4.91347e-43	1.72307e-39	HSPB1	protein_coding	8699.59	9930.29	10641.5	11601.6	21580.9	14003.5	12606.4	12840	12216.3	3058.05	2772.67	3163.87	4003.67	3540.86	2054.4	3379.91	3596.62	2459.62	6740.8	6504.58	8832.6	9874.08	10760.2	11002.8	10192.5	9223.48	5860.6	9750.22	10771.5	11385	13499.6	14112.2	14107.1	12630.7	13180.1	10046.6	8656	10586	11204	13261	17683
ENSG00000188993	318.399	1.78588	0.132761	13.4463	3.23671e-41	9.72907e-38	LRRC66	protein_coding	212.224	437.328	204.079	253.067	467.599	272.279	275.559	372.498	426.963	106.244	187.655	86.5089	118.823	153.965	91.2274	133.888	217.681	106.439	303.375	623.791	354.011	354.976	917.137	603.869	307.704	640.54	417.409	288.072	327.751	250.076	305.061	324.222	245.615	278.196	440.431	356.103	211	455	216	293	386
ENSG00000092929	3201.96	2.04861	0.155083	13.295	2.47308e-40	6.50451e-37	UNC13D	protein_coding	618.724	3599.11	5221.92	599.237	3945.14	4796.16	1244.69	3242.37	4402	211.163	1214.74	2677.2	306.133	1296.36	2336.18	292.258	1138.93	2406.83	1303.84	5740.35	6884.19	2015.73	10724.7	7628.15	1771.25	6395.88	4389.97	491.902	3834.86	4540.58	834.332	2924.53	5262.46	855.682	3780.82	6342.35	563	3489	5987	756	3166
ENSG00000088367	2716.42	1.72847	0.130221	13.2852	2.82126e-40	6.59578e-37	EPB41L1	protein_coding	2744.7	2056.03	2506.96	5039.21	1692.64	2301.98	3819.54	1865.22	3129.09	1316.47	824.736	1444.2	1462.32	1028.59	1223.15	1296.81	794.352	1409.96	4026.14	2674.42	4251.77	4027.08	5164.64	5932.44	4495.22	3603.55	3167.33	3553.02	1860.26	3013.92	3584.61	1681.47	2997.29	3378.82	1861.2	2561.93	3033	1912	2795	5594	1265
ENSG00000085831	1167	1.21779	0.0920809	13.2291	5.96282e-40	1.25464e-36	TTC39A	protein_coding	354.36	2267.7	1110.82	312.377	3356.03	1240.79	369.458	2397.72	1271.04	119.875	1056.74	388.622	126.309	1392.03	409.108	204.053	1072.02	461.23	218.352	1992.18	1063.02	338.774	2919.46	1348.99	391.958	2945.68	1171.84	351.333	1932.31	1140.98	436.989	2792.06	1106.59	407.032	2405.91	1138.14	314	2725	1227	340	2578
ENSG00000232070	84.5726	2.1469	0.163762	13.0049	1.14796e-38	2.19584e-35	TMEM253	protein_coding	53.2705	110.664	121.54	67.4487	131.51	142.708	51.7875	155.327	192.948	11.1146	12.4611	18.8332	10.169	25.8445	24.0551	5.87943	19.9767	44.9016	37.7295	64.6565	172.889	46.4253	152.841	162.255	33.3285	93.6651	151.925	46.1013	129.461	163.635	54.1282	116.193	123.442	38.5362	114.752	142.212	52	113	143	79	111
ENSG00000100292	823.446	1.46743	0.113103	12.9872	1.44648e-38	2.53629e-35	HMOX1	protein_coding	241.658	426.899	2095.81	381.412	329.096	1767.85	297.148	358.605	2217.5	119.317	172.082	1023.45	84.8166	196.038	953.199	85.4953	183.637	939.283	345.123	431.69	2775.13	291.016	701.412	2906.81	312.523	463.34	2033.32	268.994	416.413	1871.26	297.284	326.129	1857.25	240.128	422.52	1810.4	239	449	2235	432	266
ENSG00000204616	6971.46	1.38919	0.109084	12.7249	4.30031e-37	6.96022e-34	TRIM31	protein_coding	2722.06	4601.6	11267.7	3772.75	3493.28	11713.8	2280.62	5086.42	16701.4	1405.79	2049.7	6581.58	1875.2	2537.08	5902.1	1761.55	2168.48	7986.52	2892.8	6700.1	18461.4	4081.21	7075.41	26721.8	3615.92	7059.24	16654.9	2841.55	4256.82	11473.5	4517.68	3313.74	14932.8	2790.89	4745.11	14930	2773	4722	13287	4784	2720
ENSG00000153303	247.633	1.63628	0.131715	12.4405	1.57456e-35	2.20869e-32	FRMD1	protein_coding	411.246	253.249	189.98	525.636	351.114	294.483	401.268	299.753	216.423	99.0398	66.6349	39.2407	118.378	95.992	49.9047	112.636	83.3253	57.5293	178.319	242.851	223.984	245.836	353.89	282.06	256.926	318.839	191.245	391.583	252.887	235.365	476.737	380.017	257.954	410.472	300.707	249.269	397	274	201	590	295
ENSG00000185339	476.022	2.19341	0.176397	12.4116	2.26214e-35	2.97486e-32	TCN2	protein_coding	118.931	564.877	716.979	332.821	671.356	753.813	134.45	580.956	1259.62	45.9612	171.035	127.961	48.762	209.574	104.961	57.6604	161.405	179.434	167.751	947.545	647.947	190.116	1877.54	935.451	178.415	1178.62	708.228	119.455	467.547	629.051	180.569	511.619	742.022	124.483	546.101	743.781	119	597	768	388	558
ENSG00000125775	1265.49	2.23645	0.186199	12.0533	1.86308e-33	2.17783e-30	SDCBP2	protein_coding	663.999	1051.18	1821.53	978.704	1474.32	1876.46	725.646	1297.66	2473.78	149.277	222.073	653.693	230.855	392.739	345.826	217.328	263.323	703.125	476.329	1962.19	2541.06	781.976	4589.74	2908.67	708.299	2889.95	2060.86	719.156	895.763	1858.07	1125.69	783.593	1785.57	702.417	1316.98	1909.7	659	1124	1937	1140	1235
ENSG00000153071	1790.79	1.06735	0.0895365	11.9151	9.87096e-33	1.03847e-29	DAB2	protein_coding	985.062	3582.28	716.982	1230.98	2390.47	1121.24	957.446	2693.02	1243.13	641.15	1969.43	718.163	637.771	2067.22	676.327	732.392	2074.8	960.258	1168.96	4579.2	1349.42	1516.9	5169.31	1754.13	1534.73	4766.28	1435.67	1023.48	2968.22	883.876	1246.43	2531.91	1322.57	1058.18	3351.43	1409.66	1007	3898	650	1572	2013
ENSG00000162981	26024.7	1.35006	0.113668	11.8809	1.48686e-32	1.48976e-29	FAM84A	protein_coding	10322	24963.6	49402.5	14035.4	35942.8	73732	12341.7	30991.3	71838.9	4167.02	5084.29	16673.4	5220.56	7187.12	16710.8	6237.55	6254.1	15893.1	10175.6	13158.6	37776.4	13786.6	20060.2	51041.5	15916.8	17048.2	46354	12967.8	24303.4	54018.8	17159.3	23834.7	71861.9	13135.5	24975.6	62317.5	9990	27961	51767	15883	30216
ENSG00000116985	112.025	-1.64779	0.138152	-11.8745	1.60546e-32	1.53547e-29	BMP8B	protein_coding	79.5079	81.8612	46.3123	63.0329	71.5234	60.1908	76.8152	119.88	34.565	238.325	279.076	112.852	326.414	280.555	145.542	275.694	302.186	110.229	71.419	68.9996	48.1334	102.869	93.3955	36.6165	92.181	74.8312	27.2156	84.2223	92.8897	44.9988	56.8265	153.83	43.3931	75.7874	113.724	46.9913	79	85	49	73	59
ENSG00000163072	329.945	1.15035	0.0974425	11.8043	3.71027e-32	3.39425e-29	NOSTRIN	protein_coding	245.948	321.399	338.542	234.308	424.231	433.071	186.478	302.728	552.565	114.436	165.837	234.959	140.543	175.595	247.399	187.371	224.358	282.511	291.301	404.132	471.608	375.987	568.636	486.865	337.751	436.081	638.843	206.493	305.233	472.748	268.083	272.602	423.291	236.233	350.299	519.535	209	360	425	274	338
ENSG00000088002	948.879	1.90515	0.16302	11.7901	4.39269e-32	3.85111e-29	SULT2B1	protein_coding	746.794	303.692	1525.39	1393.19	570.963	1565.43	857.783	418.985	1695.13	312.706	114.301	870.537	404.457	134.929	595.87	362.743	145.74	838.845	1059	771.631	2014.16	1255.97	1532.07	2090.05	1453.51	1009.43	1729.38	889.258	319.373	1515.99	1010.52	302.31	1522.18	805.264	393.748	1628.33	747	320	1617	1612	473
ENSG00000151650	55.1857	2.60617	0.21903	11.6832	1.5536e-31	1.30758e-28	VENTX	protein_coding	27.1485	116.189	2.83394	53.5572	153.795	3.47752	19.9787	119.359	2.30963	2.74663	36.4758	2.73261	1.68473	15.7843	0.970613	4.49423	20.5857	0.986201	31.9263	249.889	4.48289	82.3221	158.868	5.53631	66.3829	171.147	5.45214	28.6244	193.998	9.48543	39.966	151.077	1.92535	45.1596	151.24	4.09648	27	121	3	62	127
ENSG00000184730	925.963	1.46513	0.125937	11.6583	2.08088e-31	1.68399e-28	APOBR	protein_coding	1804.2	626.961	1121.22	2254.96	855.788	963.068	1440.79	662.095	1301.94	338.695	156.519	467.777	496.041	188.773	314.322	305.606	102.285	539.334	836.624	457.422	1228.52	1618.37	669.776	952.062	921.206	470.162	1026.86	1686.6	549.159	1259.72	2542.36	574.752	1029.48	1531.59	747.152	1292.47	1792	655	1186	2609	705
ENSG00000060558	216.899	1.43197	0.12603	11.3511	7.31961e-30	4.81287e-27	GNA15	protein_coding	303.435	190.363	112.632	310.141	339.135	113.095	419.925	238.587	105.864	146.829	100.907	55.3771	149.707	117.527	41.5058	200.92	105.157	55.998	343.778	268.814	158.833	431.99	581.759	118.634	480.292	362.4	94.4671	320.463	160.467	93.2371	410.672	184.645	80.2555	367.231	183.114	60.2202	287	200	120	361	282
ENSG00000180061	298.914	1.55232	0.137092	11.3261	9.74234e-30	6.21178e-27	TMEM150B	protein_coding	352.694	176.686	244.794	451.766	328.968	347.873	412.633	269.607	433.369	106.185	96.8082	92.2091	148.912	152.914	143.034	116.602	133.668	138.079	269.4	325.298	337.457	394.766	598.568	619.623	346.802	359.482	285.558	376.215	187.02	240.024	483.493	303.667	409.761	408.027	239.34	429.592	360	200	239	501	291
ENSG00000075426	2331.7	1.02262	0.0904371	11.3119	1.14533e-29	7.08791e-27	FOSL2	protein_coding	1219.4	2364.94	3226.87	1648.6	2486.17	3175.36	1440.43	2354.45	3349.65	947.31	1449.01	2164.8	1143.02	1520.58	1785.02	1313.28	1690.6	2165.16	2296.47	3313.87	3330.45	2388.82	4631.77	3319.55	2675.67	3408.64	3323.7	1343.65	2378.08	3050.92	1662.12	2143.67	2946.87	1392.89	2273.12	2616.19	1178	2453	3467	1931	1969
ENSG00000188549	1827.79	1.74735	0.156327	11.2061	3.80671e-29	2.18825e-26	C15orf52	protein_coding	1472.75	1378.33	2024.25	1526.44	1675.05	1999.54	2112.88	1358.02	2837.68	523.515	472.966	1476.97	641.654	858.606	780.022	604.53	495.701	1330.92	1784.3	2521.42	2893.4	2004.37	4792.63	3192.08	1543.12	3033.49	3875.85	1486.03	1735.55	1851.81	1998.18	1089.35	1963.96	1844.81	1678.08	2942.16	1462	1724	2108	1910	1660
ENSG00000172594	1346.56	1.58807	0.142059	11.2051	3.84798e-29	2.18825e-26	SMPDL3A	protein_coding	1661.41	1116.11	1421.07	3801.89	875.636	2007.06	1508.06	1224.47	2731.94	538.155	230.822	624.775	403.296	215.248	549.494	467.164	233.936	896.018	1204.42	992.739	1905.86	1146.64	858.531	2422.73	1187.8	806.429	2551	1825.17	952.114	1715.19	1867.88	655.515	2048.65	1565.83	1028.27	3234.72	1649	1165	1511	4392	725
ENSG00000117472	7368.35	1.72071	0.154338	11.1772	5.2712e-29	2.84388e-26	TSPAN1	protein_coding	2926.58	8056.17	14559.1	3490.48	10865.3	13561.7	3021.51	8038.46	17676.2	809.819	2024.18	6165.39	1004.67	2896.05	3957.24	807.44	1775.75	5604.97	2136.91	9940.37	13254.5	2816.62	18318.1	13463.8	2550.42	14052.6	10718.5	3240.46	5961.56	13037.6	3861.4	6294.83	14349.6	2804.57	6983.29	14234.5	2971	8205	15699	4036	9001
ENSG00000186198	104.426	2.49037	0.224361	11.1461	7.4835e-29	3.93651e-26	SLC51B	protein_coding	127.852	76.1733	50.814	132.552	165.853	89.0033	132.852	113.23	203.112	12.7085	15.5131	20.1606	29.2123	22.143	9.72951	21.7127	10.7157	24.0178	124.2	64.3296	184.245	255.639	169.02	242.158	199.28	79.0803	88.2736	159.322	68.1549	102.892	253.46	48.678	77.9985	174.441	107.589	103.237	128	81	54	153	138
ENSG00000255474	247.022	1.42594	0.128128	11.1227	9.72687e-29	4.99178e-26	AC005833.2	lincRNA	75.127	326.387	276.171	122.005	286.965	297.328	55.5653	302.077	468.643	34.621	187.635	170.012	28.4898	168.731	154.541	22.5549	175.818	240.668	75.8211	537.981	478.647	80.2233	568.448	532.43	74.3556	545.539	457.803	50.1037	305.206	346.822	68.2006	240.367	326.023	50.8479	284.638	475.992	75	344	293	141	238
ENSG00000134755	3447.12	1.29187	0.116999	11.056	2.04936e-28	1.02668e-25	DSC2	protein_coding	938.075	4802.3	3670.33	1507	3559.27	3907.98	1164.68	4795.83	4846.09	597.288	3063.78	2609.01	550.319	3165.8	2227.38	608.054	3319.01	3165.05	1833.29	8100.7	4875.56	1496.64	10835.2	5052.45	1861.46	7771.07	5487.2	1003.11	4778.68	3746.58	864.091	3146.5	3955.27	982.496	5090.88	4717.92	1004	4749	3743	1753	2933
ENSG00000113889	256.352	1.89478	0.174584	11.0228	2.96693e-28	1.4518e-25	KNG1	protein_coding	12.3582	292.711	735.038	10.0856	380.477	750.12	2.44949	371.067	906.215	0.973114	41.18	106.727	1.2697	57.9547	87.1467	2.72917	36.4466	111.429	1.99577	113.751	423.77	12.7722	147.395	780.467	6.64042	194.077	542.206	5.57026	230.397	719.716	8.9772	218.322	926.336	7.24382	315.197	667.479	12	287	775	11	301
ENSG00000139567	883.51	1.6134	0.146713	11.0073	3.5248e-28	1.68557e-25	ACVRL1	protein_coding	573.807	988.874	1357.55	1278.12	1815.95	1377.09	620.348	1231.67	1698.56	123.694	273.706	317.386	246.642	383.042	325.19	89.478	236.185	439.876	309.743	803.811	1016.13	397.625	1650.26	1160.87	319.885	1412.87	1351.33	566.612	860.804	1406.48	967.524	865.313	1618.96	597.793	1281.01	1842.17	572	1053	1566	1482	1790
ENSG00000148735	768.69	1.44057	0.131633	10.9752	5.02928e-28	2.35158e-25	PLEKHS1	protein_coding	1589.75	516.325	867.921	1834.92	904.884	1092.55	1453.35	642.927	1165.76	385.293	109.684	329.914	313.64	74.9977	356.872	314.96	98.643	372.614	843.987	402.998	812.376	824.011	346.627	980.398	760.361	392.147	1028.98	1508.09	475.029	891.657	1235.24	511.234	1078.85	1391.81	540.035	1224.01	1606	554	926	2180	728
ENSG00000121900	5428.81	1.07183	0.0994273	10.7822	4.1764e-27	1.83074e-24	TMEM54	protein_coding	3282.37	3029.3	5832.39	4298.61	7137.94	6965.41	4740.41	4748.54	7470.7	1706.94	2132.36	4773.65	3003.73	3450.77	5237.91	2928.36	3149.04	4686.82	3440.85	5107.33	8371.19	5881.34	10904	12097.1	6088.13	7447.2	7115.34	3783.54	3481.54	6474.83	6244.92	4942.87	7714.6	4813.86	4738.87	8214.4	3267	3226	6245	4968	5999
ENSG00000184828	546.461	1.97881	0.185151	10.7364	6.86772e-27	2.94905e-24	ZBTB7C	protein_coding	396.847	541.385	472.174	848.192	805.908	582.788	403.918	962.398	701.967	188.508	77.3464	177.281	163.06	213.669	143.941	186.686	103.592	231.621	451.535	1036.47	529.67	522.261	1717.47	671.778	540.793	1255.08	683.878	454.14	448.233	516.338	542.008	516.889	511.737	399.735	804.56	868.733	404	575	511	1005	680
ENSG00000160613	5908.09	1.05771	0.0988529	10.7057	9.5684e-27	4.02657e-24	PCSK7	protein_coding	4086.28	5265.41	9593.75	3925.09	6359.62	10044.1	4298.48	4344.09	10253.4	2304.39	2132.53	5560.64	3136.58	2454.17	5142.37	2717.39	2445.16	6249.86	3879.24	5993.06	10171	5159.84	8249.85	12472.6	5004.97	6652.45	9482.29	3864.17	5023.95	8945.37	5135.82	4021.22	10695.6	4356.19	4057.06	9213.28	4024	4681	10297	4739	5440
ENSG00000178882	641.706	1.49111	0.139392	10.6896	1.1388e-26	4.69832e-24	RFLNA	protein_coding	370.642	936.144	262.942	1227.22	1367.25	387.376	482.079	1357.89	453.757	203.555	379.629	130.655	280.716	506.921	100.295	229.564	412.376	112.977	454.89	1072.21	296.411	574.077	2278.18	454.031	576.763	1728.35	326.094	464.599	854.328	366.147	512.051	1357.55	346.806	497.061	1340.63	399.258	364	982	277	1422	1148
ENSG00000170004	3166.13	0.960025	0.0900206	10.6691	1.42067e-26	5.7485e-24	CHD3	protein_coding	2936.15	4581.09	3996.4	3973.25	5542.28	4714.4	2986.49	4219.69	4232.57	1059.48	2047.04	1300.47	1218.22	2298.04	1534.56	1312.68	2277.04	1315.66	2000.87	2903.62	3556.84	2538.27	3937.96	4137.23	2404.73	3527.07	3292.04	2720.99	4019.13	3919.6	3156.08	3990.85	5291.25	2823.89	3815.61	4398.98	2938	4904	4526	4750	4266
ENSG00000170927	57.5542	1.9035	0.176642	10.634	2.06998e-26	8.2178e-24	PKHD1	protein_coding	41.2028	128.586	101.341	60.029	114.114	92.1668	22.7846	155.418	108.926	6.02063	13.3228	13.9245	7.38714	5.76842	9.54739	6.99807	15.0325	9.67082	23.0274	49.8508	70.9327	27.6854	54.317	75.3659	15.3016	59.2748	53.5018	45.6713	95.0646	82.6047	48.821	88.8028	103.491	37.998	123.198	104.8	51	124	98	90	86
ENSG00000006534	672.775	1.43417	0.136322	10.536	5.89245e-26	2.25424e-23	ALDH3B1	protein_coding	733.746	223.307	602.258	1212.67	482.266	656.688	1110.22	346.873	618.086	477.902	179.979	372.374	569.747	235.962	380.172	518.177	231.397	307.875	1003.08	444.416	881.114	1264.67	1446.24	1130.58	1249.08	857.652	731.156	759.148	207.75	666.228	1112.75	339.97	754.237	1029.82	401.839	680.501	740	227	627	1367	411
ENSG00000138435	174.496	2.18868	0.213157	10.4599	1.32004e-25	4.78877e-23	CHRNA1	protein_coding	472.765	190.228	75.5834	592.23	495.301	160.478	349.832	313.663	174.416	20.2049	9.09192	5.21429	13.8681	6.25678	9.37434	18.8648	4.04314	12.7507	99.6495	96.4424	23.5712	114.046	125.709	26.3098	102.724	112.223	24.763	423.313	178.668	80.967	552.207	233.637	176.068	418.887	256.466	312.052	484	201	84	712	414
ENSG00000154274	242.21	1.24341	0.119245	10.4285	1.83696e-25	6.55111e-23	C4orf19	protein_coding	233.58	263.203	210.656	350.781	393.198	281.371	243.183	305.011	295.439	127.753	154.772	81.7388	128.573	174.401	68.7592	111.437	139.767	80.8116	231.052	296.316	240.424	239.675	520.577	317.838	224.503	376.767	211.208	267.783	241.996	205.956	260.991	306.177	290.954	233.331	334.204	275.387	233	276	224	407	326
ENSG00000042493	2079.91	1.56157	0.150065	10.4054	2.34254e-25	8.2149e-23	CAPG	protein_coding	1359.59	1734.52	1910.79	1653.92	2572.51	1713.78	1625.48	1925.25	2923.78	527.365	1341.29	1119.57	583.292	1719.07	797.874	627.484	1587.86	1199.96	1410.8	3964.67	3151.19	2059.78	7623.36	3319.58	1923.99	5300.49	2230.8	1360.7	1711.08	2102.21	1708.07	1934.7	1968.59	1460.47	2227.6	2495.28	1393	1664	2254	2115	1855
ENSG00000264717	261.528	2.25615	0.223287	10.3859	2.87573e-25	9.91937e-23	NPY4R2	protein_coding	260.317	89.5671	633.468	453.523	195.351	1069.64	204.132	57.8243	1234.52	34.41	5.56168	45.9708	22.4685	0	41.6582	27.7946	9.41968	69.0275	84.5466	35.7551	275.75	132.737	117.565	529.832	111.771	76.1759	516.873	204.148	42.8022	631.044	241.579	44.9966	962.755	235.029	43.5318	673.446	253	96	679	507	165
ENSG00000101213	2662.82	1.39748	0.135073	10.3624	3.67811e-25	1.24824e-22	PTK6	protein_coding	1731.5	1423.34	5001.88	3442.16	2934.84	5341.14	1751.61	1782.03	5732.79	688.805	618.248	2306.76	662.322	878.122	1804	740.191	692.37	2949.23	1249.72	1833.22	5231.21	1695.6	4135.26	6621.17	1700.83	2781.89	5330.21	1716.35	1340.17	4489.96	1917.45	1708.32	5229.72	1752.44	1800.61	4846.06	1695	1485	5325	4072	2422
ENSG00000238164	704.491	1.29571	0.125915	10.2872	8.0446e-25	2.627e-22	TNFRSF14-AS1	antisense_RNA	413.795	1075.35	910.172	589.368	1281.94	1032.59	337.53	1020.14	926.821	169.371	375.843	473.014	109.468	424.763	377.675	107.368	332.731	546.556	239.686	849.644	1205.5	306.336	1104.65	1242.91	293.329	1138.4	1395.57	324.004	791.122	1057.84	402.577	843.281	1119.79	365.115	956.512	1220.92	384	958	1030	735	1034
ENSG00000135220	286.367	2.1023	0.210255	10.2271	1.50017e-24	4.71119e-22	UGT2A3	protein_coding	424.25	960.174	54.7792	330.768	692.569	107.773	418.426	919.423	181.248	16.4772	103.331	9.10641	29.4783	67.0733	16.4966	22.4654	67.6271	11.8307	107.028	405.517	86.2725	122.72	361.405	133.964	115.495	305.85	82.8483	477.862	672.094	73.4921	663.524	600.338	128.981	552.136	776.515	209.875	422	1000	58	383	572
ENSG00000114854	340.709	1.91021	0.191245	10.1938	2.11426e-24	6.44727e-22	TNNC1	protein_coding	246.733	171.016	976.504	590.474	143.121	584.765	406.448	93.7937	755.688	97.1742	23.09	393.582	95.9568	11.6207	172.116	68.9023	11.6147	214.71	297.429	118.972	792.612	384.15	250.728	680.807	331.383	195.805	549.23	335.853	158.181	904.22	370.782	108.059	689.775	342.488	90.0447	607.712	244	185	1043	682	120
ENSG00000111701	98.0856	1.72394	0.169667	10.179	2.46077e-24	7.39671e-22	APOBEC1	protein_coding	28.8037	46.5653	180.411	28.4773	62.817	310.058	26.445	78.1156	441.275	2.75199	9.29459	75.4762	11.4535	19.7403	83.8578	10.0843	8.86392	90.3851	37.3759	44.5629	227.292	38.7953	59.0856	327.942	45.8848	51.6495	209.938	29.826	32.296	210.509	33.1928	55.4643	232.601	36.2972	69.0432	274.451	29	50	192	33	52
ENSG00000171840	70.3835	1.33675	0.131087	10.176	2.53779e-24	7.52079e-22	NINJ2	protein_coding	50.9463	32.3427	131.221	53.1248	62.4795	101.721	78.9982	43.4113	139.017	30.4309	16.731	73.9072	29.9656	17.8147	66.0455	31.3494	10.3291	62.9164	85.7209	40.8593	138.008	93.8832	50.7509	153.428	92.0061	50.3814	165.044	58.7061	25.5593	127.1	63.1597	34.4393	131.502	68.9724	23.9886	97.5448	53	31	144	62	47
ENSG00000173597	1843.56	1.67613	0.166234	10.0906	6.07873e-24	1.70537e-21	SULT1B1	protein_coding	708.313	3861.54	1715.36	741.912	5270.72	2392.31	639.392	3936.86	3730.4	297.43	839.593	302.048	278.58	1012.24	295.956	379.134	918.194	407.839	724.646	3549.05	974.874	874.752	4286.74	1763.14	948.004	3669.11	1901.68	692.191	3320.62	1816.63	842.639	2933.26	2021.4	712.212	3872.2	3737.22	731	3905	1861	893	4351
ENSG00000152127	8298.99	-1.05003	0.104142	-10.0837	6.52091e-24	1.79281e-21	MGAT5	protein_coding	9440.89	6924.25	10535.1	7020.36	3990.38	8429.93	7937.37	6714.78	7659.71	18560.5	11246.5	12184.5	15825.1	8205.8	10008.3	14993.2	9853.5	9723.25	7777.97	4882.81	5994.26	7254.95	3280.88	4281.55	7175.42	4489.74	7115.29	9414.92	7233.3	9145.88	7263.62	5873.05	8118.96	8059.66	6601.7	5546.53	9381	7329	11576	8429	3206
ENSG00000137491	3166.78	1.47569	0.146416	10.0831	6.56084e-24	1.79281e-21	SLCO2B1	protein_coding	2492.12	4056.28	2494.44	2132.66	5522.39	3667.18	2032.98	3776.59	4142.74	795.135	1488.91	1802.71	1008.26	2009.43	1232.18	895.524	1635.33	2499.68	1996.67	5841.75	4721.8	2647.51	9158.96	5418.17	2108.41	6128.35	3321.5	2543.58	3658.05	2461.37	3077.07	3477.43	2998.45	2649.97	3967.75	4142.89	2317	4280	2709	2203	4733
ENSG00000169738	1665.99	-0.546528	0.0542043	-10.0814	6.67803e-24	1.80144e-21	DCXR	protein_coding	1164.29	1020.59	1357.33	1480.31	1531.02	1048.11	1084.8	1281.98	1095.47	2627.55	2363.88	2292.84	3092.71	2669.42	2106.1	2635.42	2352.64	2142.21	1671.24	1480.58	1796.51	1994.42	1676.52	1590.47	1916.94	1611.26	1444.31	1255.66	1120.69	1238.82	1360.61	1443.03	1168.19	1277.18	1320.47	1262.01	1169	1066	1376	1734	1214
ENSG00000064787	1143.32	1.96696	0.196325	10.0577	8.49485e-24	2.26253e-21	BCAS1	protein_coding	59.9709	513.458	2027.34	43.5564	384.346	2223.88	84.2342	433.27	3134.98	17.2692	305.81	1463	25.9701	415.052	939.536	20.4111	297.367	1444.55	90.2032	1893.65	3464.39	109.779	3004.26	4167.54	84.9542	2387.45	3706.52	49.9542	332.894	2144.13	55.6332	521.878	2521.08	59.4768	489.886	2241.94	37	521	2235	54	337
ENSG00000121769	123.339	2.49226	0.259765	9.95317	2.44273e-23	6.34537e-21	FABP3	protein_coding	435.928	5.72039	16.5156	264.123	15.0213	21.1767	578.127	1.6385	47.5076	31.9255	0	6.06478	36.3266	0	7.43202	29.9254	0	6.49948	253.761	10.4007	66.1393	379.645	15.2522	84.7556	304.769	20.746	32.7767	504.39	6.02964	29.1844	576.366	9.59658	40.024	542.733	9.69789	50.0006	602	6	15	418	10
ENSG00000112561	310.037	1.13077	0.114737	9.85624	6.44144e-23	1.6135e-20	TFEB	protein_coding	293.491	276.184	352.272	447.833	360.255	396.975	322.216	265.069	372.817	108.64	188.147	139.363	167.494	214.938	136.683	183.334	196.758	195.986	284.616	308.858	385.745	390.176	591.635	402.043	353.946	410.493	355.473	302.951	318.716	383.008	386.234	271.33	406.232	332.034	276.392	382.995	299	283	375	522	305
ENSG00000196517	740.284	1.55637	0.159416	9.80385	1.08373e-22	2.68268e-20	SLC6A9	protein_coding	586.993	658.449	925.441	475.485	1118.93	1157.6	729.745	807.638	1284.55	275.945	158.805	384.23	388.324	134.261	385.587	259.54	192.152	437.28	580.43	857.208	974.879	714.398	1092	1121.54	791.61	920.666	1095.87	698.921	560.928	935.428	1121.03	572.805	1279.7	835.708	638.807	1497.32	579	732	910	571	883
ENSG00000115590	74.245	1.18251	0.120456	9.79277	1.20935e-22	2.95883e-20	IL1R2	protein_coding	44.9935	85.9852	78.2394	61.6063	77.9755	76.889	53.3171	95.559	50.5318	24.3858	55.3734	62.088	32.8053	50.2227	42.4001	33.5411	44.6176	45.9414	70.9012	156.258	96.6155	81.6813	151.665	73.6532	72.1559	159.24	72.6743	49.7924	104.29	110.873	68.2995	93.9103	67.1272	52.398	98.0359	76.7783	47	91	80	74	65
ENSG00000089356	3945.67	1.37759	0.141045	9.76998	1.51484e-22	3.62201e-20	FXYD3	protein_coding	786.08	3690.11	5022.01	951.252	6684.67	6822.05	782.625	3587.13	10672.9	436.571	2217.37	4169.51	406.786	2398.58	2933.68	394.968	1773.24	4863.36	1035.58	6007.98	9531.21	1126.83	7670.61	13129.8	988.499	7299.55	6724.78	911.112	3186.2	4553.29	1059.48	2987.91	5947.6	808.205	4016.51	6466.15	786	3843	5282	1180	5342
ENSG00000277117	272.769	-0.814819	0.084076	-9.68729	3.41453e-22	7.6431e-20	FP565260.3	protein_coding	155.745	126.059	430.542	107.843	110.956	355.725	139.945	108.495	268.158	346.506	270.878	763.358	306.461	270.498	704.559	297.266	218.09	714.026	214.618	126.292	511.903	168.539	102.302	419.163	171.329	149.986	366.359	170.548	153.15	378.641	173.842	123.96	379.338	154.607	117.864	242.117	156	124	477	124	86
ENSG00000138079	641.685	1.61717	0.167483	9.67863	3.71673e-22	8.10398e-20	SLC3A1	protein_coding	293.211	634.514	1020.33	717.31	558.73	1032.95	304.95	800.254	1420.56	84.6977	239.354	485.314	67.7722	313.497	382.053	71.7666	192.774	588.012	331.495	727.956	1436.54	241.316	1061.98	1598.4	248.616	853.721	1570.15	373.55	540.175	1093.59	246.996	529.854	1088.12	263.447	693.748	992.983	324	724	1056	824	502
ENSG00000196260	46.5339	2.05923	0.211869	9.67224	3.95635e-22	8.49444e-20	SFTA2	protein_coding	14.6604	50.1387	90.3872	23.5199	25.1879	47.6904	28.2535	32.0423	72.3353	6.65846	27.9254	41.8674	8.40878	9.22146	16.7593	1.91791	15.9737	35.6525	38.1012	109.86	119.749	35.1246	140.714	104.33	38.5318	116.439	82.528	20.8103	42.7782	86.228	19.3289	15.6931	51.1259	17.7342	25.8456	61.697	15	57	97	28	21
ENSG00000113303	200.099	1.33476	0.138784	9.6229	6.40011e-22	1.30742e-19	BTNL8	protein_coding	97.5846	363.655	251.081	70.4744	349.855	285.287	108.363	350.365	396.646	36.6324	107.414	97.717	51.7441	108.688	70.7751	54.6158	68.4939	129.501	84.7699	253.77	288.887	102.93	397.974	296.666	99.3812	289.543	238.04	132.32	284.994	245.291	106.348	343.471	285.323	108.631	392.048	254.271	106	403	275	79	289
ENSG00000166866	3190.13	1.23114	0.127962	9.61722	6.7637e-22	1.36841e-19	MYO1A	protein_coding	2219.81	4082.86	2057.75	4032.1	5507.35	3516.38	1752.89	4011.73	3322	1300.17	1787.55	1964.25	1128.08	1969.79	1544.63	925.797	2232.48	2247.58	2134.11	6301.94	4362.55	2639.42	6175.66	4998.4	2022.99	5412.19	4373.24	1938.11	3713.46	2716.55	3052.97	3813.76	3841.36	2224.07	4580.03	4940.54	2164	4044	2187	4987	4114
ENSG00000102854	2167.22	2.3894	0.271202	9.41247	4.8462e-21	9.0238e-19	MSLN	protein_coding	1308.93	480.811	4817.78	1563.18	326.402	4703.99	1606.26	569.311	7761.92	303.839	100.759	1026.84	319.801	184.396	316.65	381.628	121.383	704.17	1244.84	1915.03	6123.63	2001.69	5923.25	6831.67	1736.93	2663.61	2708.2	1480.48	477.555	3655.37	2310.65	324.824	4296.14	1591.64	451.573	5684.71	1333	533	4622	1870	307
ENSG00000185666	128.006	2.12518	0.233884	9.40937	4.99137e-21	9.21259e-19	SYN3	protein_coding	171.527	129.472	223.022	92.7921	297.73	394.171	188.942	173.356	365.874	13.5785	10.259	15.9042	21.2326	29.2577	2.60112	10.3523	11.0969	21.5502	65.4073	82.1183	90.6695	149.826	105.723	84.6596	130.546	90.3237	56.6629	198.904	99.5932	187.316	196.503	144.966	184.655	191.028	143.775	232.81	215	131	143	136	190
ENSG00000100031	2791.92	1.32628	0.142068	9.36642	7.50355e-21	1.34942e-18	GGT1	protein_coding	609.498	4470.08	2869.15	814.132	6339.59	2080.84	1008.58	4958.11	2601.38	348.091	3383.61	907.257	592.656	4459.46	621.196	450.06	3451.66	688.274	799.314	5966.18	2803.92	1517.23	9305.02	3152.37	1280.72	8269.9	2652.1	808.229	4329.89	2746.62	1235.04	5171.33	2642.92	836.735	4838.56	1499.53	588	4754	3156	945	5266
ENSG00000171992	856.157	1.42031	0.152559	9.3078	1.3051e-20	2.26948e-18	SYNPO	protein_coding	388.183	512.757	1353.31	882.079	720.26	1920.79	567.141	564.827	2150.17	174.632	293.277	794.363	268.821	367.991	370.635	259.095	314.445	781.991	346.784	786.923	1990.61	638.198	1622.01	2157.61	560.207	1036.35	1696.8	474.227	477.524	1354.88	546.144	493.419	1609.68	462.544	535.221	1347.74	388	543	1440	1005	623
ENSG00000146039	87.9819	2.36823	0.254203	9.29157	1.52035e-20	2.6221e-18	SLC17A4	protein_coding	37.8372	131.875	21.592	28.3213	102.652	53.297	46.1384	104.345	79.4209	5.9084	30.7442	16.3245	7.96176	44.1298	8.50851	1.65558	47.1798	43.475	46.9522	358.071	198.641	38.6221	419.48	230.484	17.241	310.029	176.116	43.7895	93.3252	45.5424	23.2864	93.3579	32.5022	49.7839	131.101	47.6557	38	139	24	32	87
ENSG00000168398	218.015	1.47785	0.159593	9.2842	1.62932e-20	2.76472e-18	BDKRB2	protein_coding	183.465	127.648	347.614	236.933	150.219	416.362	236.289	153.673	588.783	79.94	31.7801	116.241	84.3409	53.3909	109.078	87.3123	62.638	202.575	180.403	168.959	453.232	173.47	351.946	435.839	135.078	151.133	429.446	260.024	139.113	305.726	219.329	129.147	377.822	186.01	155.115	328.468	189	130	376	270	123
ENSG00000105357	21510	1.03797	0.112207	9.2676	1.90386e-20	3.20472e-18	MYH14	protein_coding	12139	12930	35325	16924.1	15595.3	38151.3	12902.5	12839.7	39425.3	7138.95	7934.77	29192.5	10075	9581.81	23128.9	7119.85	8731.41	29023.4	11877.6	20408.1	49049.9	19242.5	32784.6	43474.8	14206.6	25813	39740.4	12454.6	12080.7	37522.1	17987.3	11340	36013.2	13180.8	13686.8	35336.8	11828	13259	36734	19182	12841
ENSG00000162779	53.8362	2.36143	0.259939	9.25883	2.06691e-20	3.45158e-18	AXDND1	protein_coding	48.0251	15.1084	56.1472	8.10233	18.9302	71.2447	76.8539	18.654	146.198	2.37854	0.577896	23.3741	4.10271	7.42086	15.2919	4.93932	0.528468	35.4506	28.0669	17.6623	177.005	40.8327	41.4594	197.227	48.3309	20.3546	226.394	66.7024	9.39518	107.724	74.3073	9.87787	85.108	55.0697	18.5955	160.662	45	17	52	7	20
ENSG00000162366	755.525	1.43849	0.155884	9.24433	2.36724e-20	3.89133e-18	PDZK1IP1	protein_coding	467.727	271.941	2487.62	448.379	540.845	2168.31	585.6	395.634	2585.5	112.698	137.723	431.74	177.219	161.536	433.217	158.838	135.479	440.39	281.155	223.149	1149.9	506.377	655.769	1458.06	520.308	514.03	1278.65	569.055	249.885	1998.63	611.684	365.108	2307.39	673.848	420.158	1275.35	468	292	2653	518	451
ENSG00000159674	346.212	1.41706	0.153381	9.23942	2.47836e-20	4.04242e-18	SPON2	protein_coding	434.885	237.494	130.452	420.843	325.098	349.889	759.23	272.144	157.895	267.853	116.566	72.9445	299.492	191.813	103.112	338.105	173.869	130.132	690.62	395.755	161.315	747.673	765.521	184.22	721.844	667.882	449.57	441.663	239.961	131.323	630.312	278.318	229.126	513.78	234.694	198.232	448	275	155	516	274
ENSG00000168903	615.674	1.52473	0.166879	9.22741	2.77264e-20	4.43008e-18	BTNL3	protein_coding	55.2761	925.223	933.05	38.8806	718.928	842.187	53.6069	976.108	1238.29	9.14978	335.912	685.278	9.25983	393.012	379.577	7.19417	383.113	714.767	49.7477	1269.95	1153.94	73.5144	1608.05	1204.49	41.3967	1214.09	1482.07	65.8887	766.863	926.623	52.5711	664.613	932.979	45.1646	914.693	998.798	55	965	988	45	594
ENSG00000243279	332.653	-1.08802	0.11816	-9.22634	2.80025e-20	4.43008e-18	PRAF2	protein_coding	406.996	124.191	200.692	378.891	133.649	180.208	427.303	132.764	127.719	723.39	466.673	400.512	1017.19	432.259	353.136	933.482	393.221	341.084	487.043	162.65	189.878	607.032	129.232	109.509	581.358	139.843	183.016	417.056	148.32	169.421	478.664	137.592	176.502	452.739	101.4	130.897	389	136	225	433	118
ENSG00000135697	193.776	1.28727	0.139927	9.22374	2.86912e-20	4.50516e-18	BCO1	protein_coding	91.6701	206.19	341.495	125.535	363.002	287.535	95.2092	356.147	438.906	22.5965	107.435	110.34	17.1804	68.5573	118.427	36.4288	77.7886	134.338	64.9512	206.322	306.348	93.1732	159.644	293.744	66.5238	176.952	425.341	103.166	253.9	306.127	113.278	292.676	291.805	94.895	345.368	382.935	103	237	330	180	275
ENSG00000115902	723.912	-1.39345	0.152356	-9.20365	3.45997e-20	5.31396e-18	SLC1A4	protein_coding	1129.02	403.804	456.334	722.793	387.396	257.192	1251.69	381.28	162.381	2061.38	819.528	678.08	2060.8	972.156	744.529	1746.48	891.195	684.878	1188.08	249.522	304.333	1153.84	180.209	182.425	928.432	221.78	182.516	1086.01	450.38	449.053	1167.82	548.774	234.501	1034.78	502.327	185.134	1148	382	481	833	326
ENSG00000148204	201.238	1.3736	0.15049	9.15523	5.42441e-20	8.1525e-18	CRB2	protein_coding	197.334	96.3777	441.569	404.464	163.483	433.5	276.887	118.756	378.021	68.2243	39.748	102.696	88.9646	61.9359	81.4604	87.0421	38.0097	68.8352	150.066	106.19	222.509	177.507	211.878	285.319	171.051	149.031	296.172	196.68	115.197	398.966	226.048	139.664	512.839	208.282	131.634	398.21	195	99	468	467	136
ENSG00000183778	1454.65	1.60952	0.17809	9.15333	5.52056e-20	8.23816e-18	B3GALT5	protein_coding	36.5556	912.647	2487.61	20.2477	1180.11	2798.8	22.9017	699.651	3412.2	12.0375	750.733	1694.76	17.8129	878.989	1311.31	18.3326	983.827	2508.84	116.4	2834.75	4090.55	65.0022	4057.59	4783.16	73.0309	3032.82	4412.86	43.0553	637.025	2026.43	33.2151	696.144	2666.78	42.8903	722.207	2286.1	48	925	2465	18	965
ENSG00000165828	6988.08	1.38451	0.151285	9.1497	5.70926e-20	8.45976e-18	PRAP1	protein_coding	4013.65	7139.76	9761.1	9096.3	9408.94	10569.1	4044.25	6412.83	14493.8	1622.87	3833.78	4649.3	1731.33	5255.55	3165.56	1440.14	3371.06	4616.48	3100.3	9572.22	12328.8	4170.96	16061.1	14237.7	3794.7	12649.8	9918.84	4307.21	5569.73	10286.9	4800.77	6560.55	10284.5	3690.41	5944.21	9666.49	3841	8071	10899	10139	8113
ENSG00000142273	1490.11	0.973471	0.106689	9.13023	6.83543e-20	9.9878e-18	CBLC	protein_coding	1043.12	1200.03	2175.93	1680.86	2097.71	2581.48	1066.38	1307.81	2186.92	369.879	777.779	1288.72	443.739	865.109	1605.92	405.941	826.483	1362.58	803.374	1385.17	2555.89	1007.82	1969.13	3281.01	930.148	1630.53	2158.1	947.504	1204.98	2374.47	1241.4	1434.08	2630.06	1132.08	1316.95	2354.95	1042	1260	2295	1942	1739
ENSG00000155066	2256.14	1.11482	0.123475	9.01964	1.88709e-19	2.68279e-17	PROM2	protein_coding	650.367	2304.27	4832.09	521.85	3318.86	4437.27	701.982	2329.79	4688.29	232.264	1078.34	2074.25	628.331	1259.06	1905.34	424.553	918.748	1647.54	560.677	1895.62	4803.17	1029.66	2795.56	5535.63	859.771	2259.15	4767.41	676.908	2656.33	4542.35	915.199	2927.92	5076.12	633.276	2485.71	2847.28	558	2485	5714	541	2926
ENSG00000259823	247.155	1.98616	0.231345	9.0189	1.89979e-19	2.68279e-17	LYPD8	protein_coding	490.021	179.16	510.752	768.033	480.678	729.962	499.661	163.243	934.807	44.1428	10.3821	2.74796	37.6425	19.6264	0.973625	35.2622	8.79737	14.9637	168.938	70.0281	56.4472	176.301	76.8902	113.045	145.742	66.5467	127.705	459.155	181.481	305.86	379.589	238.843	494.159	365.529	115.855	424.598	490	189	542	887	399
ENSG00000105650	323.792	1.46062	0.163535	9.00332	2.18991e-19	3.03144e-17	PDE4C	protein_coding	125.842	170.587	767.968	109.032	241.245	760.762	133.814	117.405	920.809	26.0908	45.5341	356.077	45.2022	43.3018	441.257	21.8926	38.0103	454.235	97.1772	123.439	876.925	85.117	257.31	1090.81	125.12	205.498	766.316	144.628	128.583	729.162	124.567	145.244	760.255	96.671	164.216	916.41	88	401	666	95	268
ENSG00000123838	102.323	1.86756	0.210873	8.9792	2.72742e-19	3.75083e-17	C4BPA	protein_coding	6.32808	220.163	86.6557	1.55496	467.555	97.055	4.72766	230.579	247.717	0	32.1963	31.9844	2.27136	61.4726	19.2179	1.61865	57.5578	22.2198	10.9764	187.077	90.8404	7.2765	390.913	97.4662	6.86296	248.351	113.96	15.7153	147.357	108.731	9.07953	267.292	58.8184	5.07986	254.025	72.9425	7	232	102	2	400
ENSG00000170190	1486.31	1.08362	0.120729	8.97813	2.75404e-19	3.76284e-17	SLC16A5	protein_coding	643.68	595.573	2287.61	903.68	1169.28	3058.36	643.122	578.023	2600.64	355.983	490.063	2175.75	418.364	760.17	2055.45	468.808	603.703	1986.95	661.923	925.627	3891.61	933.166	2098.13	5956.64	1050.43	1686	3059.88	524.816	573.653	2065.57	796.246	750.602	3207.47	776.175	612.074	2141.89	619	675	2188	991	1017
ENSG00000091138	10993.3	2.01629	0.285608	8.97343	2.8742e-19	3.90168e-17	SLC26A3	protein_coding	3720.76	6479.28	5298.35	19077.9	25928.2	33686.7	5528.85	23076.3	39352.3	247.513	75.7299	1921.4	228.217	220.345	1815.51	217.178	108.509	1850.55	4587.34	1295.78	9600.17	5861.45	7386.33	22529.5	6929.59	3541.44	6757.79	4903.21	3938.62	9134.56	12885.8	4340.87	31647.2	6345.98	17255.2	67982.7	3698	6424	5369	21963	21565
ENSG00000108242	84.6406	1.77378	0.197562	8.97132	2.92995e-19	3.95187e-17	CYP2C18	protein_coding	3.09473	49.8785	172.426	0	40.4792	179.676	8.17848	54.05	301.529	4.5418	14.515	57.5723	3.91028	12.8396	54.951	5.84851	20.0265	104.297	5.23219	87.841	294.98	17.758	63.5999	356.972	8.93412	52.9718	387.577	4.14358	62.8364	152.54	8.45585	26.3763	127.599	2.69741	48.1799	250.554	3	56	189	0	36
ENSG00000185303	128.163	1.80873	0.20372	8.95082	3.52859e-19	4.69905e-17	SFTPA2	protein_coding	312.162	97.7131	81.4911	457.865	93.3161	84.5844	330.575	68.4225	32.585	73.656	26.8156	14.7246	112.671	13.8721	14.268	80.7372	19.8238	17.3879	242.262	218.072	35.5405	282.142	121.192	49.0633	253.542	137.194	60.6907	294.442	62.8038	85.8359	331.185	43.1336	67.3286	298.511	63.0239	35.2253	328	98	92	564	77
ENSG00000125780	258.503	2.47604	0.288292	8.93657	4.01449e-19	5.2793e-17	TGM3	protein_coding	65.321	57.829	248.165	729.79	67.2659	218.413	68.3136	63.3873	514.725	16.5287	34.3407	62.634	14.0785	47.0539	51.1923	2.54006	56.4049	70.6236	150.3	343.335	648.723	248.52	1548.44	1018.19	388.156	458.387	674.974	93.9145	60.0718	237.917	179.246	49.842	272.751	66.8344	77.4001	400.521	69	64	279	897	59
ENSG00000135926	7515.08	1.06075	0.118804	8.92154	4.59856e-19	5.93609e-17	TMBIM1	protein_coding	4000.61	8019.44	11473.9	4252.68	7071.88	9774.26	4541.87	7433.58	13042.9	2929.83	4867.69	6759.46	3470.5	5294.87	4498.83	3173.2	4478.93	6358.26	4598.67	11333.2	13184.6	5677.56	17966.6	13411.4	5213.16	12211.8	10173	4785.24	7539.54	10001.7	5262.11	5921.52	9843.88	4033.32	7462.66	10480.4	4027	8263	12210	4931	5922
ENSG00000188761	1098.02	1.16072	0.130742	8.91412	4.91711e-19	6.30859e-17	BCL2L15	protein_coding	402.109	611.131	2546.76	629.788	585.742	2507.42	435.448	636.527	2856.4	321.2	286.359	1453.17	156.46	440.043	1162.82	208.558	350.189	1522.5	660.425	820.259	1972.89	574.299	1281.4	2489.52	606.242	738.008	2894.66	657.486	609.672	2386.62	359.054	588.105	2673.98	447.812	541.115	2114.58	460	781	3055	779	588
ENSG00000204385	5431.15	1.01125	0.113776	8.88979	6.12259e-19	7.76056e-17	SLC44A4	protein_coding	5073.2	5070.66	6274.78	7853.81	7105.74	7652.49	5267.94	5953.99	7419.03	1990.66	2747.61	3314.5	2735.44	3849.73	3483.46	2442.69	3001.68	4098.72	3472.69	6934.06	6524.43	5053.28	9424.24	7646.21	4610.73	7394.71	6308.51	5321.79	4285.79	6225.18	6624.33	4249.38	7736.09	5308.07	5586.79	7479.01	4912	5322	6986	9347	5861
ENSG00000005448	157.96	-1.26794	0.143389	-8.87537	6.97039e-19	8.67834e-17	WDR54	protein_coding	190.207	62.7748	117.425	220.731	47.1931	78.4729	206.837	57.2302	67.3195	445.935	191.448	205.12	436.617	200.462	192.962	417.215	175.665	168.074	243.093	41.6329	86.8104	295.336	28.1915	70.6185	246.698	51.5817	63.5334	226.029	79.2191	90.9127	190.63	86.8429	70.6484	212.53	64.5533	55.9946	177	72	118	255	44
ENSG00000163395	153.55	2.20234	0.250139	8.86478	7.6652e-19	9.37694e-17	IGFN1	protein_coding	208.096	53.6201	27.8584	101.821	43.9504	141.293	134.055	107.683	164.087	36.1732	26.2638	54.1774	58.4558	51.4723	28.0462	30.6172	22.9501	62.1173	131.079	285.277	212.466	320.887	467.583	275.022	255.845	255.49	461.308	94.4929	96.0663	58.0489	485.696	53.0128	158.45	153.999	169.943	240.405	217	64	24	120	33
ENSG00000102886	444.983	1.1761	0.133156	8.84717	8.97669e-19	1.07931e-16	GDPD3	protein_coding	462.369	197.625	445.267	345.098	210.511	305.434	455.591	203.997	424.866	355.081	147.885	510.929	404.846	171.943	441.199	394.711	114.583	502.932	630.03	399.391	1137.93	782.151	629.283	1140.71	865.396	465.03	728.468	413.978	176.374	570.318	435.795	164.812	308.456	416.212	273.216	386.971	324	212	487	405	173
ENSG00000124107	339.075	1.878	0.219955	8.83036	1.04335e-18	1.2403e-16	SLPI	protein_coding	329.235	71.2089	1071.43	380.856	72.6559	625.319	348.366	101.602	1168.77	103.991	10.231	247.511	89.7656	10.2987	122.158	83.0947	3.86794	217.366	235.023	48.373	716.505	256.344	268.593	793.783	179.825	128.732	779.567	388.506	57.9747	1046.97	327.975	52.0159	679.077	299.526	80.2509	809.939	333	78	1144	438	61
ENSG00000137968	323.313	1.28126	0.145187	8.8246	1.09855e-18	1.29755e-16	SLC44A5	protein_coding	180.319	341.119	465.717	300.146	327.453	526.782	166.307	383.392	644.091	142.444	101.189	207.754	127.61	111.183	149.564	141.341	108.197	268.837	214.182	297.509	521.55	220.665	566.677	605.271	224.636	444.074	623.727	192.141	286.859	519.092	202.065	269.254	511.337	193.739	396.322	656.708	172	355	487	349	270
ENSG00000180861	2801.55	1.68042	0.193028	8.80726	1.28247e-18	1.48267e-16	LINC01559	lincRNA	929.541	5332.28	3426.95	499.539	5545.92	4958.29	1118.21	5153.93	5055.43	185.361	751.294	1586.52	188.178	582.903	1350.92	240.773	798.312	2942.61	675.375	6199.1	3871.83	675.563	6622.93	4776.3	732.338	4650.99	3423.9	943.397	4858	3701.63	1111.28	2802.58	3757.28	1007.35	4981.13	5417.96	1049	5912	3157	637	4978
ENSG00000143479	94.4049	-1.20841	0.138229	-8.74588	2.2128e-18	2.48982e-16	DYRK3	protein_coding	179.213	53.3154	34.441	157.06	47.1398	28.609	170.664	68.8006	31.5182	286.88	144.66	72.4658	290.474	110.015	40.6731	244.364	114.678	46.3025	138.944	47.1236	23.2293	135.381	37.8891	13.4449	134.227	33.7466	31.0338	169.885	38.3153	22.2365	183.056	27.6114	20.7616	151.759	38.5228	30.1365	179	57	37	182	39
ENSG00000103056	545.724	1.37902	0.158068	8.73196	2.50295e-18	2.77182e-16	SMPD3	protein_coding	434.939	494.106	370.872	631.214	847.477	649.845	486.238	616.272	800.838	230.962	271.077	178.611	311.983	395.42	105.557	346.616	405.002	209.727	356.065	774.022	593.831	647.68	1681.96	827.498	573.139	1037.12	654.155	395.914	511.142	437.822	533.13	571.028	531.587	433.732	722.024	577.452	387	553	366	779	720
ENSG00000170412	1462.04	1.01936	0.117014	8.71535	2.89874e-18	3.17669e-16	GPRC5C	protein_coding	864.542	1939.76	1495.93	1221.17	2938.38	2291.69	827.582	2153.02	1925.57	311.123	1241.86	765.73	612.153	1500.47	694.436	464.833	1291.14	747.117	698.143	2095.13	1393.8	1210.12	3205.82	2242.87	1125.69	2833.68	1133.74	860.807	1762.61	1293.84	1311.82	2099.25	1814.8	1106.73	1517.62	1640.56	767	1931	1698	1529	2299
ENSG00000226742	176.415	0.929408	0.106717	8.71365	2.94245e-18	3.20789e-16	HSBP1L1	protein_coding	162.364	283.999	89.8939	155.601	255.78	149.307	163.755	313.207	133.211	58.6637	196.551	43.3486	68.4451	173.94	71.1148	84.3385	180.26	52.8316	115.845	282.168	119.203	147.971	346.583	155.339	148.761	343.777	108.883	137.178	289.039	153.104	165.837	306.975	168.3	179.675	363.905	181.772	164	305	110	182	219
ENSG00000185561	545.692	1.15404	0.132966	8.67907	3.99019e-18	4.28355e-16	TLCD2	protein_coding	573.811	955.186	409.31	664.79	1872.28	454.722	539.918	1086.54	478.995	138.458	224.371	192.894	225.281	300.426	144.558	187.64	247.303	231.154	284.797	717.037	331.226	444.498	1110.91	409.678	358.316	864.745	311.203	488.972	868.767	357.497	755.702	831.454	418.697	558.697	1075.26	529.814	570	991	433	770	1544
ENSG00000205420	121.5	2.40298	0.287512	8.67227	4.23578e-18	4.52411e-16	KRT6A	protein_coding	4.4588	28.0637	185.202	16.1436	6.44337	70.3851	4.35969	36.1298	343.515	7.30643	6.70255	153.626	2.98755	12.8282	28.7341	5.58741	7.36352	112.414	74.1266	148.947	687.668	42.4092	1017.07	111.856	98.7459	326.228	437.079	9.23094	22.6284	53.7121	6.53096	9.37621	53.7593	11.4524	26.5407	204.367	5	33	221	19	6
ENSG00000110080	955.875	1.50659	0.173577	8.66413	4.54958e-18	4.83473e-16	ST3GAL4	protein_coding	406.35	799.418	493.136	889.192	1954.73	485.935	360.498	672.144	742.632	292.417	984.85	432.582	275.002	1238.51	336.608	327.444	938.064	533.028	909.457	2730.23	980.921	1188.47	4485.32	1056.82	1317.47	3438.33	1106.82	402.209	765.3	389.708	557.43	512.87	387.986	445.961	791.297	782.349	373	836	519	1038	1647
ENSG00000273151	117.202	1.24478	0.144225	8.64596	5.33554e-18	5.55767e-16	AC073957.3	antisense_RNA	239.621	37.6053	101.153	413.528	48.5115	86.7625	207.357	56.3592	64.4604	162.324	24.3538	44.579	118.145	22.4043	26.1938	105.03	22.5739	29.501	269.785	47.5538	104.051	275.503	74.4624	91.0651	304.884	65.9976	87.0306	244.084	54.5757	118.356	205.255	33.6252	94.5657	235.404	47.5105	55.1068	238	39	107	479	40
ENSG00000244274	759.382	0.908283	0.105292	8.63727	5.75723e-18	5.9577e-16	DBNDD2	protein_coding	1477.94	599.509	770.845	2224.21	607.148	749.594	1375.31	662.175	717.218	774.186	201.187	224.425	680.056	211.399	221.534	645.181	215.054	210.881	1179.73	397.369	467.971	1143.71	651.88	440.481	1237.45	396.508	326.471	1600.59	528.581	785.752	1512.18	600.35	777.978	1431.43	580.68	710.801	1490	631	814	2562	505
ENSG00000176092	1825.57	1.074	0.12447	8.6228	6.53379e-18	6.64143e-16	CRYBG2	protein_coding	699.218	1553	2395.63	551.015	1232.46	2065.23	805.798	1466.89	1955.47	520.977	1185.34	2514.95	628.228	1813.87	1452.77	705.837	1716.66	1698.37	1120.73	3817.62	4041.5	1205.86	5456.34	3659.1	1244.07	4018.27	2629.37	600.951	1906.01	1762.81	889.008	1918.16	2284.16	731.286	1719.33	1754.25	712	2144	2138	639	1033
ENSG00000121316	1977.32	1.0119	0.11719	8.60963	7.32963e-18	7.41455e-16	PLBD1	protein_coding	862.119	284.885	4800.38	867.936	384.147	5588.07	968.17	350.569	7609.48	435.417	93.9231	2203.21	340.11	106.3	1831.41	450.213	104.069	2572.43	631.849	186.543	5063.01	643.449	152.366	6702.21	630.763	337.1	5583.16	867.078	258.531	5169.28	781.743	367.775	6326.59	826.6	330.548	6471.95	788	318	5116	831	327
ENSG00000142623	84.9811	1.74062	0.203698	8.60111	7.89505e-18	7.87298e-16	PADI1	protein_coding	31.4163	81.2732	173.788	31.127	63.7653	163.051	64.4187	92.2389	178.318	15.1555	34.0739	50.8621	17.0419	26.4659	43.3739	29.913	23.9694	41.0998	97.2666	92.8493	149.696	123.218	147.033	132.479	93.5188	92.7357	101.524	43.577	67.32	166.816	51.3339	53.9216	172.732	34.0482	80.2082	197.692	32	86	201	39	53
ENSG00000141434	126.951	1.9341	0.229917	8.59103	8.61896e-18	8.55431e-16	MEP1B	protein_coding	87.2987	76.6293	80.1931	197.945	84.8812	211.925	70.5749	132.088	348.385	24.3839	10.3012	96.2774	37.3891	22.098	42.8435	31.9661	12.5733	135.291	117.712	125.222	234.834	146.656	265.967	340.676	172.928	133.908	214.548	151.911	42.8505	167.538	111.171	48.404	167.156	72.5789	96.8998	256.25	88	81	86	232	71
ENSG00000176387	1668.9	1.54167	0.179845	8.57365	1.00257e-17	9.76622e-16	HSD11B2	protein_coding	2187.72	433.339	740.137	5212.78	962.087	1360.07	1959.42	687.861	1594.22	947.541	479.512	983.038	1066.21	626.996	863.548	884.529	511.892	1061.93	3264.98	1427.32	1910.64	4168.3	3065.27	2834.71	3482.03	1972.79	2497.84	2008.05	432.488	1114.45	3204.06	443.618	1244.61	2149.05	725.813	1571.57	2241	396	749	7039	804
ENSG00000070526	940.627	1.32121	0.156081	8.47188	2.41468e-17	2.24811e-15	ST6GALNAC1	protein_coding	214.228	2114.66	810.32	232.183	3025.19	638.131	194.478	2202.06	930.177	23.2431	903.713	142.96	95.8948	1012.31	229.759	72.3817	850.317	242.091	102.681	2394.59	521.944	101.328	2801.21	828.239	109.106	2619.53	793.091	178.159	1661.47	701.112	215.264	2624.33	738.77	177.128	2542.64	817.874	191	2577	897	276	3126
ENSG00000204618	140.481	1.82465	0.216598	8.46446	2.57342e-17	2.37488e-15	RNF39	protein_coding	25.988	92.9353	392.596	101.812	93.5148	379.887	48.0912	77.6029	437.558	10.9188	16.1707	107.766	13.3937	30.0622	49.2621	15.2141	22.4136	93.3747	23.3393	92.7634	330.378	30.7212	324.456	299.966	42.9111	190.646	298.761	27.5906	90.453	349.546	33.4662	85.9872	415.581	34.5047	83.7018	293.999	26	97	404	113	76
ENSG00000087510	187.229	1.05093	0.124869	8.43443	3.32826e-17	3.0316e-15	TFAP2C	protein_coding	66.6845	183.43	426.391	74.3938	226.55	339.665	75.9813	142.272	458.441	21.7497	63.6139	260.588	40.8561	67.7027	199.848	40.0404	54.3378	241.939	85.5121	155.985	452.652	68.3937	194.762	377.012	79.9066	133.384	450.756	72.122	147.386	328.649	67.6697	111.198	440.787	47.8962	151.567	390.135	67	193	456	87	189
ENSG00000222001	82.3767	1.4336	0.170043	8.42376	3.64605e-17	3.27848e-15	AC106876.1	processed_transcript	71.9942	75.3248	94.962	154.096	82.0678	84.4667	91.5404	57.8396	126.195	45.9382	31.1516	33.7455	61.4127	12.304	29.7223	55.6792	23.7866	32.698	118.723	62.7002	104.761	157.31	61.818	114.84	161.734	81.4302	112.021	93.0036	73.5843	121.862	90.2716	94.1074	119.889	59.3758	60.712	112.492	73	81	104	179	68
ENSG00000163993	1887.87	1.12504	0.134038	8.40781	4.17731e-17	3.69306e-15	S100P	protein_coding	1257.46	699.794	3246.87	1084.6	1546.14	2191.38	1322.22	581.049	3714.2	992.396	478.371	2666.84	1496.51	810.558	1505.22	1162.98	555.753	2148.96	1508.44	1371.99	5068.68	2463.01	2740.9	5324.28	1926.74	1705.06	3897.7	1226.42	634.033	3013.22	1858.48	790.212	2346.55	1272.46	790.999	2562.77	1142	766	3107	1349	1298
ENSG00000065357	1062.6	1.3108	0.156179	8.38601	5.02936e-17	4.40457e-15	DGKA	protein_coding	669.964	1074.43	1004.12	1241.89	1768.45	1568.62	544.945	1219.47	1540.51	300.724	408.094	599.075	231.699	587.938	764.635	262.228	434.379	999.327	447.781	1393.66	1700.67	506.826	2834.04	2115.81	486.532	1762.81	1706.64	554.245	1100.58	1236.19	737.571	1179.4	1774.73	618.268	1046.15	1831.18	749	1081	1031	1727	1523
ENSG00000166816	334.636	1.6003	0.193056	8.38567	5.04356e-17	4.40457e-15	LDHD	protein_coding	354.015	292.566	237.237	519.991	1386.95	451.753	352.268	569.168	548.625	132.409	51.18	69.4583	142.813	77.8979	53.1084	144.21	48.5408	61.5351	202.689	186.71	259.117	349.558	497.083	446.625	347.524	351.34	223.941	304.585	275.236	286.234	543.365	533.726	453.126	386.845	501.412	404.06	347	313	252	582	1160
ENSG00000132357	363.243	1.28455	0.154181	8.35349	6.62778e-17	5.64595e-15	CARD6	protein_coding	287.715	261.732	841.834	302.168	147.828	626.256	244.03	237.662	839.186	152.087	124.267	322.155	89.3602	104.001	209.546	134.698	125.531	369.142	247.05	455.848	705.22	213.784	452.16	614.297	257.567	342.493	798.049	294.213	227.409	849.082	287.187	134.376	682.316	243.441	214.415	638.654	286	272	891	350	122
ENSG00000231422	52.2102	2.14536	0.267394	8.3416	7.3291e-17	6.19323e-15	LINC01516	lincRNA	13.0724	162.315	101.081	2.5914	227.682	76.4978	10.5156	69.5032	125.855	0.915621	6.94829	5.4649	1.68488	11.8394	5.82354	1.79758	2.94099	5.91635	10.3297	71.7965	26.8951	6.61501	206.983	35.4377	1.72414	169.192	41.4314	5.2048	83.3945	66.3921	6.31068	73.6073	71.2463	11.2897	68.1438	91.1305	13	169	107	3	188
ENSG00000154146	64.8566	-1.68914	0.205885	-8.32759	8.25035e-17	6.88871e-15	NRGN	protein_coding	53.9635	3.41656	47.5017	41.2541	0	31.1479	58.5107	2.66653	34.8458	219.046	29.3259	146.532	263.967	53.2902	189.092	222.85	24.6465	128.098	62.8621	3.81871	79.3826	85.8255	4.85948	41.6997	86.6005	1.09429	34.555	68.817	4.4453	65.6939	76.0836	4.30805	46.3581	82.2038	6.53003	29.5458	54	4	52	51	0
ENSG00000074276	801.618	1.75739	0.217585	8.32707	8.28654e-17	6.89159e-15	CDHR2	protein_coding	1073.82	893.993	87.4788	970.069	1703.69	241.964	1177.07	957.182	383.337	613.112	207.035	55.637	965.613	353.158	24.3791	789.323	277.979	122.377	1278.67	1272.46	393.77	1664.32	2734.35	643.608	1456.37	1700.33	410.257	776.126	652.244	215.71	1183.29	805.689	182.767	1228.95	1052.83	309.277	818	880	93	967	1521
ENSG00000158315	236.288	1.54233	0.188962	8.32522	8.41726e-17	6.97274e-15	RHBDL2	protein_coding	137.2	50.8069	750.251	95.3421	86.5524	554.769	141.297	55.8083	820.287	36.2075	2.69318	277.932	58.7141	17.3125	211.323	34.2003	9.81338	316.66	97.8491	57.4463	594.123	148.554	122.772	591.381	95.5818	68.0998	616.409	170.635	28.3939	665.296	164.451	45.1383	513.65	120.996	60.7601	687.674	119	60	697	99	67
ENSG00000196352	627.53	1.39672	0.168047	8.29632	1.0739e-16	8.79223e-15	CD55	protein_coding	335.47	709.264	589.894	479.781	918.331	505.696	327.682	729.727	605.231	187.391	412.656	476.759	157.812	602.386	210.77	175.534	392.013	387.026	507.47	1266.02	737.514	452.09	3317.3	575.967	581.857	1981.79	427.715	297.625	682.178	447.212	360.912	716.48	482.559	333.542	832.37	387.042	327	843	625	514	760
ENSG00000238045	401.751	1.50095	0.182562	8.28353	1.1958e-16	9.67723e-15	AC009133.1	antisense_RNA	192.356	346.1	474.826	183.59	448.464	622.694	162.25	223.988	668.046	152.162	72.2342	447.657	148.813	115.666	395.978	98.6605	79.2622	620.945	283.106	467.587	873.568	475.997	873.656	1026.1	352.687	529.063	1001.37	138.817	261.475	388.767	287.73	181.816	678.721	163.467	239.204	786.221	178	320	430	194	405
ENSG00000165795	785.378	0.837044	0.101265	8.28165	1.21485e-16	9.7937e-15	NDRG2	protein_coding	644.428	1253.83	442.631	970.624	1977.38	662.727	708.688	1590.78	678.626	308.324	703.745	240.353	325.936	802.352	329.352	287.962	799.937	324.214	611.684	1099.74	524.206	729.22	942.009	714.694	662.888	950.428	654.655	739.628	1197.14	602.78	738.213	1447.66	729.444	776.842	1453.2	647.278	759	1480	516	1239	1394
ENSG00000251595	140.496	0.856631	0.104004	8.25068	1.57496e-16	1.24115e-14	ABCA11P	transcribed_processed_pseudogene	239.427	74.9269	192.419	271.264	54.1127	210.977	200.395	69.1111	262.062	118.255	28.8961	73.2116	91.5259	25.9551	95.5998	96.5454	25.2776	94.9605	163.34	65.3232	161.683	155.279	53.0746	175.451	126.205	65.1166	215.735	228.135	76.3174	201.143	284.873	45.9077	251.806	232.52	73.9751	257.049	242	76	202	320	44
ENSG00000278973	17.5597	2.00036	0.234878	8.23743	1.7595e-16	1.38141e-14	AC073592.2	TEC	12.9467	23.3012	41.3369	3.46956	21.5658	18.8212	12.5266	20.8211	28.3773	2.71319	5.15407	5.51217	0.831302	1.29731	4.87009	5.44331	7.77345	5.03474	10.2462	22.3694	34.0309	27.2831	24.4688	30.3524	24.3132	22.3873	32.1615	6.86789	21.7723	31.2274	10.4548	22.9826	28.3937	16.9705	19.9051	24.1658	13	25	44	4	18
ENSG00000145284	154.346	-1.38759	0.169043	-8.23658	1.77202e-16	1.38606e-14	SCD5	protein_coding	214.383	44.7316	214.687	346.022	45.8733	248.417	206.524	69.2412	140.314	351.389	123.784	200.612	313.231	124.574	298.949	240.957	129.082	148.366	101.091	27.8804	95.9641	99.6277	49.4015	113.71	79.0441	41.1819	86.9235	251.545	37.4583	137.058	182.416	48.9146	292.663	171.999	53.9558	224.473	213	46	228	401	38
ENSG00000144354	899.971	-1.84028	0.226912	-8.23539	1.78976e-16	1.39476e-14	CDCA7	protein_coding	1235.32	1157.23	250.22	527.238	1306.51	221.152	1167.04	1279.27	89.8402	2430.75	1849.32	469.34	1966.09	1505.14	952.207	2175.51	1725.41	452.836	920.022	240.856	146.465	616.389	120.749	88.365	713.628	302.144	77.6727	1031.95	1155.41	291.231	725.401	2146.46	187.657	1156.08	1554.75	163.306	1236	1209	272	614	1076
ENSG00000171124	2095.49	1.10415	0.134674	8.22715	1.91722e-16	1.4831e-14	FUT3	protein_coding	3567.19	914.231	1564.12	3645.64	2522.45	2041.7	3544.04	1570.36	1924.2	1610.69	411.536	1211.36	1817.79	1041.87	1025.68	1836.06	644.692	1454.01	2638.91	1467.21	2210.89	3241.42	3156.64	2775.22	3046.91	2181.2	2251.26	3369.36	866.976	1641.88	4452.23	1215.82	1823.44	3650.98	1434.81	1664.99	3442	980	1756	4256	2082
ENSG00000166035	128.095	2.04596	0.274673	8.22384	1.97086e-16	1.51901e-14	LIPC	protein_coding	0	5.55311	979.754	4.12124	5.94679	424.854	0	6.0635	477.485	0	0	54.7928	1.97766	3.08616	20.6659	0	0	18.6566	0	11.0546	473.245	1.75189	3.42374	509.63	0	2.50865	203.708	0	6.1171	706.542	3.58785	3.50179	511.219	5.76018	6.32248	160.106	0	10	1199	2	6
ENSG00000178038	2088.65	1.34996	0.164675	8.20635	2.28013e-16	1.74459e-14	ALS2CL	protein_coding	1739.66	1503.07	2680.5	2225.68	2128.24	3193.9	1568.07	1308.65	2630.93	505.051	899.71	1818.19	560.893	1085.75	1548.04	586.493	878.982	2173.89	1098.61	2685.07	4382.63	1411.51	4522.57	4612.48	1217.31	3202.89	4451.51	1319.63	1256.88	2634.47	1782.96	1401.09	3666.98	1643.81	1506.56	3358.72	1700	1403	2829	2577	1723
ENSG00000108244	4211.97	1.07574	0.131224	8.19631	2.47871e-16	1.88283e-14	KRT23	protein_coding	2389.06	7028.64	2120.83	3296.13	3287.34	1713.57	3044.59	5659.01	1913.26	2750.52	5278.05	1985.65	2549.5	5795.44	799.493	2933.19	4902.11	1136.94	6681.17	11368.2	3414.8	5953.26	11292	2113.3	6399.32	11972.2	2375.54	2983.71	6425.4	2168.08	2260.83	5293.51	1593.83	2610.63	5763.82	2378.1	2364	7335	2270	3803	2743
ENSG00000182472	423.683	1.05679	0.129551	8.16149	3.30906e-16	2.46028e-14	CAPN12	protein_coding	583.808	533.464	570.297	668.332	924.408	699.762	515.685	572.671	728.311	147.006	203.653	152.136	172.354	165.222	159.969	201.509	181.681	133.556	247.323	366.54	287.629	349.129	641.152	381.838	264.48	617.159	276.984	416.846	404.474	387.3	584.508	552.486	606.739	450.096	533.983	570.118	605	544	529	724	743
ENSG00000185133	568.675	0.974926	0.120244	8.10648	5.21061e-16	3.84689e-14	INPP5J	protein_coding	727.878	372.045	511.769	1289.23	559.387	806.418	551.336	558.645	762.049	290.423	216.129	375.278	280.447	225.085	403.223	281.761	245.367	428.325	522.94	411.452	713.027	679.314	467.918	1150.04	576.583	361.344	859.95	594.864	401.971	522.582	882.138	461.459	937.703	647.644	487.478	909.086	678	407	513	1496	450
ENSG00000157613	532.466	1.62555	0.199657	8.09938	5.52415e-16	4.06411e-14	CREB3L1	protein_coding	192.322	988.751	769.283	284.309	1928.67	539.091	226.479	923.099	519.06	56.6097	311.367	78.3367	37.1501	388.508	61.3064	34.4751	276.256	123.743	100.582	882.731	234.967	104.063	2583.45	337.945	110.52	2022.95	222.055	210.518	792.107	409.978	205.305	1266.02	498.395	167.771	852.421	428.181	200	1042	813	319	1597
ENSG00000143153	8377.96	0.963325	0.119482	8.06744	7.17896e-16	5.20934e-14	ATP1B1	protein_coding	10181.4	7437.56	11093.3	19504.2	18106.9	12498.7	9480.79	9957.87	13824.1	3902.27	2847.03	4183.57	3944.75	4056.12	4267.19	4349.83	3166.01	3889.74	6350.69	5667.43	6775.83	6904.94	10182.2	9537.76	7426.67	8253.78	8653	10181.3	5820.87	9747.15	11332	6323.04	13212.3	9589.07	8378.02	10579.3	9910	7877	11985	22211	14847
ENSG00000132470	11252.3	1.06173	0.131857	8.03997	8.98575e-16	6.40913e-14	ITGB4	protein_coding	6924.7	10766.5	11040.1	9593.57	10904.6	12949.5	6602.12	10486.1	10475.9	5662.8	8704.77	7400.2	6750.93	10340.6	7304.58	6076.43	9357.24	6915.77	9282.39	22301.2	14968.7	11861.1	37739.5	15995.5	9253.82	27168.2	10713.2	5893	11415.1	11576.8	8101.94	9623.15	12064.4	6558.34	10858.4	11450.5	6281	11068	11143	11217	9144
ENSG00000187325	285.005	-1.21741	0.151574	-8.03437	9.40602e-16	6.68622e-14	TAF9B	protein_coding	261.272	344.02	223.845	350.969	139.847	151.248	235.55	270.289	144.952	449.338	727.125	288.472	384.904	572.213	372.125	463.703	552.378	344.613	305.704	214.472	142.875	212.994	134.938	103.597	248.125	148.841	173.781	279.789	387.075	226.737	221.995	305.945	133.989	266.604	344.255	131.613	261	360	238	408	116
ENSG00000173237	43.1684	2.27393	0.284223	8.02036	1.05439e-15	7.44476e-14	C11orf86	protein_coding	3.00384	40.7456	14.135	3.46177	26.5136	32.6686	6.28838	42.7494	86.3564	0.910595	11.2354	11.887	0.837455	7.84315	14.5815	0.902559	5.85832	34.8391	9.35742	99.7634	96.9072	21.3468	385.519	166.709	13.8379	145.866	27.4665	13.8155	21.9663	17.8875	6.2938	14.1322	37.2592	7.26464	45.1216	78.7308	3	43	15	4	22
ENSG00000186517	20.3971	1.94096	0.23941	7.99945	1.24977e-15	8.73636e-14	ARHGAP30	protein_coding	4.06401	19.4307	28.0915	6.97676	25.3963	23.7285	6.3741	13.9949	21.4574	2.18773	7.8986	3.67734	4.2568	9.30633	7.42097	8.16446	5.26746	13.9244	28.9235	40.7595	47.8212	34.9637	38.2986	23.5132	30.4572	39.1429	35.1932	7.88856	22.0957	50.6405	11.1777	15.9522	19.7232	8.95673	31.281	35.89	4	20	31	8	21
ENSG00000102032	298.08	1.1098	0.140196	7.95681	1.76537e-15	1.21787e-13	RENBP	protein_coding	909.603	53.1965	25.8538	735.936	59.2433	6.78459	901.196	73.1713	7.27015	408.877	19.6021	14.6753	509.108	24.6435	6.11708	397.08	21.8117	16.8375	757.14	46.5099	30.1282	1210.5	56.6847	10.4328	1072.87	68.7259	28.3793	997.279	37.4907	22.0906	1094.41	58.5661	12.8182	940.628	64.939	30.2743	963	60	14	895	55
ENSG00000138119	6916.27	1.34235	0.171446	7.93833	2.04914e-15	1.39045e-13	MYOF	protein_coding	1647.69	3606.37	13676.9	2031.46	2594.65	15007.6	1615.89	2971.37	15832.6	788.993	2130.73	11996.2	577.727	2245.17	9830.69	612.927	2107.34	14208.8	2055.76	9329.06	19721.5	2046.17	9082.63	18596	2141.76	9145.53	17866.6	1487.03	3138.2	12103.8	1753.38	2076.76	16078.8	1534.58	2973.97	14371	1596	3885	14451	2393	2204
ENSG00000014914	415.603	1.7491	0.2252	7.93588	2.09e-15	1.40948e-13	MTMR11	protein_coding	355.643	174.46	269.594	548.783	367.762	782.106	324.278	163.278	997.419	73.3144	40.9103	257.039	65.7599	23.337	178.404	122.414	39.8299	492.663	220.367	181.069	993.164	266.457	453.32	1664.94	235.041	247.991	915.709	386.947	161.397	486.405	576.159	169.67	933.015	437.156	194.531	1161.38	346	189	329	713	284
ENSG00000168016	449.962	1.64974	0.209226	7.92931	2.20371e-15	1.4692e-13	TRANK1	protein_coding	322.592	594.147	572.118	470.367	340.206	557.147	417.834	667.075	918.821	134.975	165.852	173.167	112.769	193.135	118.177	58.412	356.344	252.403	154.269	885.081	755.384	405.613	1221.01	785.287	223.84	712.073	920.662	345.974	448.129	549.907	458.53	224.311	408.66	380.122	460.226	434.015	305	507	560	520	368
ENSG00000188910	956.219	1.08761	0.137313	7.92875	2.2136e-15	1.4692e-13	GJB3	protein_coding	598.426	914.658	1231.3	471.935	835.981	990.461	840.411	847.588	1084.5	537.449	481.653	867.474	676.512	487.599	704.305	668.815	497.852	839.614	1026.89	1677.84	1362.76	1215.99	2122.57	1233.58	1195.88	1641.1	1184.16	690.912	947.091	1189.35	776.936	615.708	1040.83	730.656	884.695	1310.39	594	920	1290	534	677
ENSG00000169994	3814.69	1.07822	0.135793	7.92837	2.22045e-15	1.4692e-13	MYO7B	protein_coding	2572.52	4367.41	3658.72	3367.32	5073.52	5499.71	2248.38	3723.86	4564.3	1732.13	2986.7	2168.89	2097.91	2481.66	1603.04	1947.82	2618.27	2511.38	1905.47	6118.5	5483.15	3575.14	9009.69	7019.35	3196.21	6156.48	5318.05	2155.87	3503.86	4862.09	3079.68	3799.04	5422.01	2598.9	3494.13	5407.67	2428	3634	4252	3882	4210
ENSG00000281991	185.711	1.48511	0.191019	7.8953	2.89611e-15	1.90428e-13	TMEM265	protein_coding	126.941	95.1854	549.761	213.06	133.507	302.995	166.415	69.5824	353.959	56.3305	25.8758	206.061	101.088	36.5074	121.588	67.8063	19.4956	139.892	144.83	184.602	329.769	232.008	255.933	239.255	149.817	211.044	263.395	162.889	112.038	546.258	192.798	87.1803	340.948	119.508	105.583	221.704	127	101	584	246	111
ENSG00000134240	13757.1	1.49671	0.196006	7.88079	3.25305e-15	2.13232e-13	HMGCS2	protein_coding	324.624	23595	24386.6	354.157	12344.4	30601.6	210.259	15312.7	42973.5	11.9331	3971.75	11724.6	34.039	2606.37	10907.1	18.9889	2676.19	16334.6	145	11240.2	29872.7	119.177	7434.99	41170.2	114.995	9646.84	40457.8	297.72	22722.9	31897.7	247.184	15443.5	32046.8	206.734	15593.9	38209.4	329	24584	25964	367	10293
ENSG00000100100	939.27	0.96563	0.123048	7.87826	3.3196e-15	2.16247e-13	PIK3IP1	protein_coding	300.588	458.33	2834.29	454.754	633.653	2603.77	381.202	459.083	2830.44	126.129	191.679	1571.67	137.564	268.293	1082.25	120.823	207.88	1218.92	242.528	399.328	1983.27	304.245	754.053	1804.27	228.008	566.966	2401.27	329.139	368.432	2539.92	325.945	358.03	2795.63	320.138	385.783	1825.44	303	484	2998	532	518
ENSG00000134757	103.669	2.18545	0.29003	7.87523	3.40125e-15	2.20882e-13	DSG3	protein_coding	6.0396	59.7429	288.299	0.863398	14.55	204.826	11.5764	49.5174	368.537	2.75051	9.56525	30.9384	2.53094	11.8574	11.6426	0.897876	7.85024	52.1425	12.2181	110.959	214.874	7.34731	598.451	159.843	18.0892	170.372	401.579	7.81587	57.9662	179.953	1.05245	9.05066	217.032	4.03109	37.276	390.051	6	62	305	1	12
ENSG00000120262	846.108	1.2381	0.158163	7.8654	3.67917e-15	2.35299e-13	CCDC170	protein_coding	893.511	570.373	1122.62	1195.66	679.439	1306.52	826.321	652.294	1974.48	523.564	206.801	664.039	567.817	291.172	413.792	506.44	213.357	451.9	633.588	820.402	1251.99	731.715	1330.45	1681	719.045	922.402	1336.67	832.761	510.194	1186.06	902.125	631.117	1165.49	895.127	512.205	1337.44	937	678	1189	1432	509
ENSG00000272398	37245.4	1.09933	0.140046	7.85492	4.00027e-15	2.5506e-13	CD24	protein_coding	31649.1	52020.2	41029.5	49667	69638.4	53365.8	39291	57549	64558.4	7940.07	24812	17020.3	7663.07	22508.3	16900.5	8516.94	22368.3	19106.1	18137.6	62170	25558.4	19444.4	63327.1	32511.2	19303.9	62560	33212.3	29999.1	51138.3	44299	33922.8	41120.9	51432.6	29714.5	50399.6	66977.7	31452	54182	43547	57525	57485
ENSG00000123104	2147.03	-0.95141	0.121622	-7.82709	4.99294e-15	3.15485e-13	ITPR2	protein_coding	1492.96	1598.26	2662.91	1544.45	1541.77	1632.2	874.128	1273.33	2016.37	3070.65	3208.15	5505.2	3007.47	2734.04	3541.06	2535.97	3713.89	5437.34	1822.64	1423.07	3591.84	1438.23	888.63	1949.8	1305.78	1222.22	3587.95	1364.69	1514.03	2078.74	1111	1256.95	1508.97	984.04	1518.64	1335.54	1525	1784	2823	1979	899
ENSG00000100503	739.807	-0.879493	0.112466	-7.82443	5.09957e-15	3.21258e-13	NIN	protein_coding	583.048	381.397	1132.55	700.842	225.931	748.089	511.503	255.232	805.019	1089.67	878.386	1932.67	826.343	684.268	1799.7	856.25	767.324	1669.69	698.189	409.244	1131.71	629.643	342.208	615.46	551.956	303.996	1009.3	680.771	384.698	980.224	347.984	221.889	743.034	468.212	305.408	961.227	619	408	1064	877	178
ENSG00000254827	101.276	1.16846	0.149737	7.81752	5.38757e-15	3.38388e-13	SLC22A18AS	protein_coding	84.5894	52.5216	140.739	166.68	116.557	171.275	117.216	64.8632	181.629	59.9763	27.8029	51.7301	68.7317	42.1859	47.8618	55.18	31.962	64.025	123.944	63.6029	101.052	112.619	148.162	156.603	132.511	102.618	115	123.173	52.5178	125.001	156.917	65.1358	180.434	118.41	50.7075	171.992	103	56	134	203	90
ENSG00000168961	1565.34	1.37516	0.17785	7.81578	5.46236e-15	3.42064e-13	LGALS9	protein_coding	626.15	1079.05	5032.96	919.734	3650.22	3241.63	790.736	1583.17	3927.44	205.408	126.4	1469.76	318.473	257.893	951.187	244.167	194.877	1610.66	433.145	814.239	2861.62	598.008	1566.94	3356.5	496.024	1349.47	2665.14	684.719	826.789	3795.76	858.152	1186.67	3358.4	583.264	1389.64	3297.98	675	1137	4688	999	2858
ENSG00000234678	174.069	0.779451	0.0998615	7.8154	5.47893e-15	3.42084e-13	ELF3-AS1	antisense_RNA	200.765	120.261	388.151	322.793	127.666	332.326	160.736	137.14	318.178	67.7872	63.3048	145.998	104.526	47.5385	122.668	77.8855	49.8085	141.88	143.069	88.163	233.206	175.539	112.421	227.642	160.885	96.5996	173.493	223.686	163.178	322.967	262.104	115.581	282.674	168.978	121.867	265.025	205	131	420	376	105
ENSG00000214814	709.945	2.19771	0.277096	7.81305	5.58185e-15	3.47478e-13	FER1L6	protein_coding	9.0603	405.803	871.563	10.3603	257.079	1328.27	8.41987	169.183	2020.69	12.8374	92.1848	591.414	8.43765	121.227	203.738	8.97787	66.7333	848.85	42.297	2122.21	2000.75	44.817	3180.98	1905.23	31.8691	2289.94	2434.07	4.34262	252.366	907.93	4.21008	122.845	1474.16	17.7364	202.189	1485.26	9	421	922	12	212
ENSG00000254290	1578.5	0.805461	0.103295	7.8121	5.62438e-15	3.49093e-13	AC124067.4	lincRNA	511.867	1919.43	3049.16	547.105	1178.45	3710.16	435.631	1522.17	4219.03	158.074	1109.51	1508.17	184.941	1084.2	1501.4	185.028	977.529	1763.25	344.019	1749.78	2877.55	440.536	1501.1	2940.05	362.643	1474.57	3103.59	451.937	1645.38	3148.74	499.815	1278.44	3702.62	469.605	1551.98	3718.47	510	2005	3233	634	975
ENSG00000109452	643.748	1.09058	0.139604	7.80898	5.76515e-15	3.55732e-13	INPP4B	protein_coding	271.275	470.401	1090.06	357.356	501.099	999.719	436.108	548.611	1379.37	153.444	316.165	739.569	169.135	381.562	469.799	161.602	379.891	824.405	269.006	874.264	1355.99	282.121	1311.64	1213.66	286.142	1004.58	1421.8	343.563	471.671	1038.68	252.729	408.383	939.041	305.391	634.474	1112.22	336	522	1046	507	361
ENSG00000158125	211.538	1.40046	0.17946	7.78434	7.00777e-15	4.26158e-13	XDH	protein_coding	52.9985	264.76	287.745	99.2282	718.484	396.554	42.3128	322.927	544.568	17.5537	67.4271	116.206	20.8804	105.944	79.8714	12.0326	77.0282	168.565	24.2922	154.415	362.084	35.8693	570.104	433.564	29.684	333.734	346.891	41.5671	212.991	307.111	83.4047	298.295	335.2	51.9405	367.513	231.631	55	287	318	82	619
ENSG00000135046	1181.64	1.45085	0.18727	7.77587	7.4928e-15	4.50446e-13	ANXA1	protein_coding	128.223	1172.39	1306.07	74.764	470.139	874.377	223.842	703.069	1310.85	222.644	798.204	1560.49	196.417	1089.66	1195.25	230.865	896.034	1639.21	837.877	3615.41	2497.03	649.657	5176.51	2398.17	663.49	3739.06	2550.74	147.089	971.795	1492.69	110.735	421.887	935.637	123.927	799.582	1315.28	129	1241	1396	87	392
ENSG00000167644	1123.05	1.26956	0.163988	7.76826	7.9571e-15	4.74292e-13	C19orf33	protein_coding	748.981	1273.52	1575.14	1759.98	1291.39	1273.27	751.038	1036.11	1708.26	250.378	621.17	1056.33	217.672	567.55	868.207	211.739	549.956	1101.3	661.811	1803.09	2146.8	800.986	1963.28	2039.67	567.653	1879.39	1688.32	740.614	1008.31	1603.35	855.635	998.975	1340.69	688.461	1110.78	1669.93	769	1437	1692	2036	1086
ENSG00000163286	98.3639	1.76694	0.296466	7.75847	8.59603e-15	5.10929e-13	ALPPL2	protein_coding	162.824	23.9744	168.106	402.618	49.6266	172.828	214.438	25.5553	186.118	0.915054	0	26.4254	3.36751	0	11.6492	3.59686	0	15.7937	15.9577	19.5808	145.773	34.551	93.2282	184.738	41.3947	33.4269	112.398	186.409	17.0055	109.145	338.572	11.6155	170.265	273.403	13.079	272.725	162	25	178	466	41
ENSG00000139626	111.267	1.78697	0.230427	7.74745	9.37555e-15	5.5258e-13	ITGB7	protein_coding	71.0283	33.5101	47.4759	77.511	50.8781	36.1491	55.7657	43.2154	84.6629	78.095	20.0582	67.4969	72.0174	80.0921	29.2627	61.54	23.5504	101.57	201.526	268.656	150.458	194.378	687.617	104.99	230.436	360.695	205.897	60.395	62.1716	45.102	110.243	43.5757	60.7557	81.1996	65.7506	37.8838	80	40	61	92	53
ENSG00000158825	439.059	1.33779	0.172997	7.74651	9.4449e-15	5.54983e-13	CDA	protein_coding	785.209	245.485	300.038	625.377	406.269	263.085	930.432	342.309	422.158	293.511	188.444	142.386	256.275	243.058	76.2079	292.826	208.365	140.131	735.955	417.459	467.796	815.587	849.55	384.813	815.41	507.882	154.623	823.484	347.136	303.597	969.938	270.815	315.731	805.785	295.529	363.46	771	263	321	696	344
ENSG00000167723	232.041	1.21057	0.156985	7.74095	9.86775e-15	5.75145e-13	TRPV3	protein_coding	91.2437	426.634	92.1177	64.5158	310.015	73.3021	102.204	357.184	169.064	67.8184	340.066	65.4178	101.24	399.905	31.6915	103.64	352.833	88.8296	131.619	670.653	238.078	170.842	938.421	219.376	171.562	667.985	291.01	89.42	387.636	77.4906	119.58	329.842	46.8947	118.395	364.671	82.2868	103	395	90	80	258
ENSG00000187699	780.366	1.35235	0.177309	7.72965	1.07841e-14	6.2682e-13	C2orf88	protein_coding	24.5117	82.9246	1630.77	19.2505	146.92	2156.08	34.0691	63.6402	3301.06	12.9983	17.9317	1264.29	21.6689	44.2664	1054.14	14.2214	36.9763	1759.36	25.9342	86.6017	2510.26	27.5442	300.669	3265.08	52.8911	190.7	3042.69	36.3764	61.5062	2008.81	16.6265	117.754	2155.97	25.4114	132.648	2350.63	29	93	1852	29	109
ENSG00000153294	219.016	1.15575	0.149804	7.72758	1.09613e-14	6.33616e-13	ADGRF4	protein_coding	91.0895	568.792	145.132	83.7424	231.981	139.658	138.681	465.552	176.159	73.7419	240.557	64.1656	72.6812	205.307	54.31	77.5865	203.593	89.578	186.601	550.535	97.8254	214.521	467.29	181.599	199.125	417.269	158.728	96.4259	542.279	154.37	98.8447	427.415	123.592	116.831	536.367	192.655	91	592	154	97	193
ENSG00000203799	259.138	1.13182	0.145994	7.72712	1.10005e-14	6.34143e-13	CCDC162P	transcribed_unitary_pseudogene	153.413	333.896	172.346	206.551	370.304	267.195	178.241	316.534	253.231	104.792	158.533	170.062	109.728	167.931	172.293	143.427	158.91	189.033	150.433	671.222	269.489	188.393	749.126	303.386	191.793	728.677	389.122	127.559	288.279	187.167	134.213	347.298	280.612	174.838	294.297	226.634	177	274	199	251	268
ENSG00000013588	9500.25	1.55102	0.198913	7.70058	1.35451e-14	7.74461e-13	GPRC5A	protein_coding	2105.08	10922.7	9967.39	1573.69	7640.93	8304.7	2609.86	8993.36	8233.13	1617.77	6632	7667.36	1756.18	6798.82	4374.15	1984.39	5271.26	4140.35	3208.61	30288.9	18245.1	2773.82	61627.4	17993.7	3153.28	35830.6	8061.15	2191.1	11710.2	8326.48	2809.86	6753.6	8730.44	2306.35	9822.7	7582.35	2049	9797	10635	2009	6848
ENSG00000267259	57.3726	1.66047	0.213371	7.69526	1.41205e-14	8.05177e-13	AC061975.7	lincRNA	16.0848	32.6275	59.5058	17.2781	41.1639	89.2841	9.46211	31.3243	144.424	2.74593	6.94617	48.2851	2.52639	10.5197	44.6515	5.39414	8.82077	87.8106	14.0828	24.2429	187.209	18.3768	45.1705	245.701	12.9337	27.5347	326.154	14.7427	28.0692	92.5082	18.9289	16.7823	86.6091	16.1292	33.6198	197.763	16	34	63	20	34
ENSG00000189157	194.661	1.31974	0.171919	7.68481	1.53226e-14	8.69008e-13	FAM47E	protein_coding	230.697	174.422	163.812	236.582	74.6505	198.475	271.183	124.468	293.827	86.1949	123.01	118.389	60.8534	69.8466	107.897	58.0948	83.2643	198.991	327.666	175.269	341.884	239.583	199.982	386.427	211.336	184.257	429.725	254.022	97.7072	271.501	247.326	125.077	241.026	240.057	120.827	239.459	233	127	179	247	64
ENSG00000145384	156.486	1.89861	0.256404	7.67696	1.62912e-14	9.21458e-13	FABP2	protein_coding	90.4559	26.8498	322.988	104.543	50.836	387.425	70.4273	67.3799	687.858	9.15033	0	125.75	3.36743	5.25805	72.8077	13.4885	3.91948	148.072	34.7309	12.1214	456.391	32.3458	186.452	662.597	30.184	43.2574	453.97	63.291	17.0049	429.47	50.4698	34.8457	416.509	67.7462	48.5806	402.955	90	28	342	121	42
ENSG00000009950	781.96	-1.17224	0.152844	-7.66616	1.77222e-14	9.91737e-13	MLXIPL	protein_coding	1216.34	477.928	110.81	722.194	602.516	186.145	883.246	535.297	93.0921	2595.94	955.704	503.022	2444.27	1165.49	668.137	2785.02	1502.16	558.736	982.498	399.235	215.213	1115.2	963.026	210.618	804.456	593.139	235.346	722.552	448.92	71.7903	810.361	580.753	197.999	1017.31	550.846	225.264	1197	477	135	877	513
ENSG00000168306	1206.38	1.00367	0.130956	7.65982	1.86191e-14	1.03641e-12	ACOX2	protein_coding	609.282	1690.95	1715.5	453.525	2016.64	2031.58	538.434	2068.05	1763.93	382.116	957.441	598.743	398.261	880.026	576.225	478.899	868.469	560.91	641.403	1443.7	1365.2	794.307	1949.01	1544.4	742.129	1883.21	2069.84	462.144	1709.18	1660.36	596.685	1933.05	1939.39	616.727	1905.18	1584.8	521	1706	1994	529	1810
ENSG00000103534	1001.89	0.88351	0.115622	7.65586	1.9203e-14	1.06329e-12	TMC5	protein_coding	725.42	580.047	2177.08	669.31	1308.96	2269.55	862.921	622.887	2447.26	411.313	232.234	1178.37	520.769	299.427	989.861	487.366	192.893	969.565	828.119	436.983	1685.9	720.826	677.607	1774.62	994.357	548.427	1869.91	774.696	499.589	2098.11	775.753	696.002	1747.6	714.654	359.313	1920.47	863	547	2345	902	1114
ENSG00000241399	297.384	-0.893226	0.116617	-7.64831	2.03641e-14	1.12462e-12	CD302	protein_coding	344.409	304.141	83.0283	326.955	294.523	116.69	300.763	286.808	70.2936	539.513	701.116	252.385	520.101	489.749	255.399	636.733	587.27	250.202	341.011	315.775	161.631	266.291	223.384	146.025	337.944	222.687	152.335	314.416	294.486	91.8508	262.695	328.095	100.234	333.782	310.785	142.31	343	316	88	379	243
ENSG00000167701	154.526	1.59732	0.211099	7.64406	2.10477e-14	1.15933e-12	GPT	protein_coding	90.2831	71.1223	174.607	183.268	268.48	354.213	87.7124	122.705	414.679	21.9322	14.6803	121.259	24.091	25.2662	62.0293	10.9608	18.6806	111.181	66.6648	45.4923	262.474	76.7825	134.046	421.552	57.5676	85.3829	392.485	69.9403	51.042	297.002	207.668	53.0102	386.091	123.149	92.6701	562.783	102	75	212	222	240
ENSG00000123843	65.2233	1.66588	0.219639	7.62715	2.40005e-14	1.31167e-12	C4BPB	protein_coding	38.2583	80.3929	102.466	38.1005	137.612	116.743	41.6747	60.5837	149.991	22.2267	12.322	38.1601	24.6446	25.1468	16.8202	28.0112	5.51371	22.1405	64.6314	62.1286	98.6806	81.4687	191.393	80.7649	56.1146	92.1558	72.9911	47.882	52.1089	108.738	61.1091	45.9437	101.523	43.3563	56.713	69.5293	42	77	114	42	118
ENSG00000012171	1507.85	1.66973	0.219404	7.61866	2.56326e-14	1.39363e-12	SEMA3B	protein_coding	1746.78	218.812	542.583	3447.28	473.291	1076.01	1844.24	287.904	958.449	1236.44	197.445	515.052	1433.49	494.85	248.567	2119.81	295.101	337.884	4559.31	769.038	1087.01	7280.25	2981.42	1533.27	6392.87	1414.28	682.172	1553.53	193.73	601.203	3092.99	175.689	841.197	2257.76	335.619	1057.44	1620	207	602	4090	392
ENSG00000067113	923.631	0.921178	0.120684	7.61768	2.58277e-14	1.40062e-12	PLPP1	protein_coding	424.816	632.213	2190.61	612.106	807.75	1775.88	434.887	892.793	2043.69	170.417	429.043	1009.78	227.627	539.379	682.489	199.891	434.312	1072.17	299.189	781.941	2021.25	293.487	1042.83	2237.25	345.9	790.92	2291.3	412.819	671.713	2030.82	457.51	635.834	1737.88	427.812	827.93	1364.47	415	676	2277	701	663
ENSG00000134531	2552.4	1.92929	0.259876	7.59661	3.03992e-14	1.62342e-12	EMP1	protein_coding	186.751	1449.64	3046.06	172.126	458.701	2598.05	298.24	622.348	3847.31	147.146	1032.78	4410.43	114.946	696.905	2216.4	185.99	438.873	3298.69	963.126	5584	11586.5	660.999	15128.6	13050.4	694.112	5479.91	3396	251.862	1001.8	2537.71	241.765	262.557	1705.58	193.201	842.042	3084.88	213	805	2884	144	483
ENSG00000130234	1460.14	1.66295	0.217919	7.59307	3.12424e-14	1.66423e-12	ACE2	protein_coding	235.117	4323.59	357.617	38.7608	4822.88	431.961	272.701	4113.55	671.981	57.6708	943.534	295.802	128.097	1151.92	123	86.6964	908.945	255.959	213.305	4468.66	934.575	310.333	6369.39	1026.94	248.447	5227.8	570.656	234.746	3537.56	401.981	236.069	3707.02	230.998	236.612	4952.52	437.601	195	4498	391	39	3927
ENSG00000171234	207.157	1.5411	0.203415	7.58948	3.21189e-14	1.69377e-12	UGT2B7	protein_coding	26.0353	417.116	563.161	14.684	132.964	362.721	32.8698	203.395	548.177	6.53693	84.1452	108.643	4.51018	78.6331	174.275	4.02389	63.9309	105.028	12.6314	408.501	367.019	15.7803	356.577	390.692	16.2047	291.517	331.272	44.231	375.722	545.852	39.4608	140.614	499.231	30.7664	199.191	461.55	29	488	457	19	123
ENSG00000136155	44.3785	2.09342	0.279249	7.54743	4.43933e-14	2.30069e-12	SCEL	protein_coding	21.6709	62.9252	41.2467	8.1757	19.6502	44.0711	23.4289	72.2533	43.9586	5.96072	6.40271	25.326	2.35044	14.1404	3.61885	3.34299	8.80791	2.44412	33.983	110.603	43.2765	20.5405	427.607	18.4293	18.0364	205.852	30.7271	12.8727	48.41	27.0318	12.8638	35.6429	20.5334	19.7725	78.8814	22.7873	21	67	47	9	16
ENSG00000233392	44.5376	1.52946	0.202055	7.53724	4.8003e-14	2.47557e-12	AC104809.2	processed_transcript	87.3229	65.9636	9.4538	39.198	96.2457	10.2598	62.1203	75.975	13.6397	20.6382	26.6332	1.56799	23.5435	23.7638	9.68928	25.2559	36.1843	3.03575	57.9917	74.9423	13.6136	92.6785	135.547	17.5022	91.6067	84.417	10.253	40.5834	31.4528	1.94407	77.1245	81.0853	8.7465	82.0349	66.0216	5.31594	64	68	9	42	105
ENSG00000188738	225.448	1.42171	0.19468	7.49093	6.83898e-14	3.48424e-12	FSIP2	protein_coding	1.74122	363.758	179.009	14.9174	179.77	307.656	8.55718	295.084	312.127	0.528774	284.664	113.004	6.01899	188.857	121.632	5.92267	301.055	242.211	18.8427	762.297	456.786	22.3814	516.263	495.968	14.0615	654.082	540.537	20.106	323.139	137.469	6.91051	245.52	281.772	0.928795	271.994	420.543	3	399	218	30	163
ENSG00000099377	452.602	0.908894	0.121792	7.46812	8.13511e-14	4.095e-12	HSD3B7	protein_coding	740.428	306.919	456.932	901.871	965.157	458.631	774.368	515.81	389.715	265.739	155.991	223.167	280.185	188.595	225.84	285.427	150.328	207.243	439.855	338.306	394.845	609.704	626.473	342.28	504.609	430.129	231.281	730.403	339.815	453.588	890.839	511.702	406.786	798.869	385.856	365.993	720	333	502	1060	767
ENSG00000080031	563.298	1.40774	0.189982	7.467	8.20443e-14	4.12003e-12	PTPRH	protein_coding	361.083	296.944	837.315	678.865	635.752	1009.86	426.248	475.36	1394.29	263.481	114.947	339.431	325.819	164.892	154.708	316.418	118.238	311.797	307.36	537.781	1027.34	456.538	927.869	1306.53	446.701	648.422	845.398	515.667	341.818	859.241	582.647	365.32	925.35	565.893	414.552	978.862	410	349	910	882	574
ENSG00000168487	738.735	0.871572	0.116988	7.43962	1.00974e-13	5.02994e-12	BMP1	protein_coding	457.152	941.155	965.683	518.889	941.124	1262.32	342.074	1178.61	1352.92	143.191	440.634	607.347	148.166	506.584	514.401	136.735	463.138	691.436	294.617	807.93	1315.8	192.741	1112.29	1157.29	182.518	933.313	1185.48	415.195	942.877	1094.5	378.168	888.727	1375.08	273.327	1090.11	1342.93	393	942	1231	549	864
ENSG00000197712	1138.37	0.952385	0.128304	7.43943	1.0112e-13	5.02994e-12	FAM114A1	protein_coding	1355.75	940.529	1581.7	1732.54	1112.92	1805.83	1368.86	831.353	2034.06	602.749	352.76	640.656	821.21	419.783	551.994	684.633	388.075	911.208	860.916	812.454	1354.03	1123.62	1389.23	1416.75	1209.32	878.266	1252.05	1586.92	627.255	1428.44	1887.79	633.028	1884.61	1480.85	785.538	2233.72	1355	869	1522	1921	920
ENSG00000175065	116.561	1.51762	0.203502	7.43672	1.03217e-13	5.12216e-12	DSG4	protein_coding	48.62	91.8629	168.811	48.0631	17.2737	180.073	63.6416	81.0906	248.494	43.6313	56.2864	94.0125	35.22	55.8767	46.579	49.3457	41.295	72.652	109.149	148.916	294.734	96.3361	236.693	229.494	127.118	175.514	327.138	40.4743	93.3327	164.595	37.8645	48.2529	229.434	53.3649	83.1994	257.75	48	100	175	55	14
ENSG00000000005	35.7724	2.02072	0.280347	7.41187	1.24526e-13	6.10759e-12	TNMD	protein_coding	2.64285	59.9003	6.64813	0.760422	61.6037	23.5544	0.921923	52.6434	53.4152	0.801376	9.88659	10.5262	0.737077	9.20485	23.2082	0.79264	12.6613	10.4782	14.8	123.028	19.9142	25.462	221.162	47.2217	16.7133	182.817	33.6533	3.79879	33.3895	24.0786	2.76777	50.9437	23.553	6.38438	65.9601	51.7702	3	65	5	1	44
ENSG00000140297	1206	1.54659	0.211971	7.40276	1.33382e-13	6.52674e-12	GCNT3	protein_coding	456.527	520.057	3467.76	537.468	536.136	2955.56	455.07	304.388	4467.9	141.028	331.643	1353.71	142.32	378.572	896.61	163.563	203.444	1249.03	661.709	727.089	3162.29	497.834	2328.64	3174.37	695.769	1010.21	1781.79	540.874	346.615	2194.3	677.578	301.31	2747.89	500.395	362.804	3143.87	404	471	3562	613	435
ENSG00000139055	1665	1.01205	0.137672	7.36268	1.80258e-13	8.71911e-12	ERP27	protein_coding	265.267	4381.54	1586.88	222.992	6272.98	1403.73	413.769	3450.23	2322.6	116.213	2619.34	576.538	135.153	2044.31	470.929	145.867	1898.87	573.209	215.491	3735.02	1565.12	250.895	3540.81	1852.89	259.987	4122.82	1265.88	328.277	3263.71	1455.55	285.627	3534.63	1065.01	343.902	2821.54	1132.4	260	5172	1606	238	5646
ENSG00000136689	151.369	1.90631	0.267256	7.35596	1.89561e-13	9.12713e-12	IL1RN	protein_coding	27.0561	50.5143	300.518	49.0798	51.2844	180.092	27.1592	57.8759	232.209	19.8038	16.8264	184.002	15.4971	42.8211	105.089	6.15741	21.99	209.676	43.0577	328.163	543.858	43.5027	739.556	513.446	45.0157	425.677	312.999	52.1473	46.5035	282.694	25.1063	19.901	196.464	29.1612	48.7481	155.62	28	55	324	59	44
ENSG00000107738	327.293	1.11145	0.15129	7.34959	1.98814e-13	9.52903e-12	VSIR	protein_coding	287.543	143.793	272.464	400.153	233.468	201.715	465.544	228.446	211.725	312.183	191.46	234.024	310.627	285.942	150.79	259.701	179.765	159.541	458.19	451.738	458.423	569.004	689.201	514.178	633.466	551.233	327.788	350.011	165.386	221.037	554.388	137.425	255.055	444.686	219.793	252.676	345	180	257	422	185
ENSG00000266714	4970.9	0.939105	0.127758	7.34516	2.0551e-13	9.82757e-12	MYO15B	protein_coding	5255.58	5701.78	6143.41	7998.62	5914.89	8841.2	4723.07	6189.77	5115.39	1712.94	2165.07	3413.05	2165.56	2168.48	3030.63	1833.17	1779.5	2618.51	2343.23	3066.07	6962.45	3274.83	5665.99	8956.29	2686.4	4659.52	5997.23	4048.16	6044.69	6092.04	5448.67	6926.44	10465.7	5392.24	6940.92	7210.94	4834	5753	6051	9343	4852
ENSG00000196091	98.8901	2.04382	0.27393	7.34005	2.1352e-13	1.01875e-11	MYBPC1	protein_coding	31.0663	25.5212	24.7599	31.1944	48.2503	37.0246	18.262	37.6958	105.175	10.0271	47.9199	52.0095	36.4549	41.5819	19.5763	18.6601	25.2942	37.6425	63.3845	458.595	62.5767	75.2508	749.731	135.413	93.2982	729.324	184.566	22.5458	10.5498	28.222	45.1452	31.4945	37.2282	23.3634	50.9729	110.266	18	31	31	39	32
ENSG00000214049	10880.3	1.17808	0.160769	7.3373	2.17938e-13	1.03747e-11	UCA1	processed_transcript	6709.79	5699.45	16671.7	13615.6	3010.54	15752.1	6477.3	2138.51	19610.9	5341.05	3514.07	13038.7	4025.44	2426.77	14294.6	5911.74	3021.86	13219.8	17661.1	12120.7	23794.1	17399.5	3994.32	24963	20818.4	6373.6	19454.6	8348.5	4778.73	16246.3	9005.64	1602.88	18621.6	7218.4	2270.33	22539.2	6240	6532	18983	15008	2435
ENSG00000100599	431.653	1.26309	0.174252	7.31544	2.56539e-13	1.20488e-11	RIN3	protein_coding	261.213	437.451	609.965	440.138	719.102	660.165	257.182	608.384	635.329	44.2693	184.621	361.372	54.7687	246.264	478.682	41.6411	220.197	326.102	163.446	546.403	639.223	188.56	907.441	847.544	220.027	685.21	484.342	234.55	432.556	671.638	194.579	559.371	707.636	231.127	568.286	670.736	251	442	655	514	570
ENSG00000181409	396.275	1.56599	0.211677	7.2987	2.90561e-13	1.34663e-11	AATK	protein_coding	85.4612	110.912	795.074	93.4306	333.296	1065.84	50.5004	199.91	1057.78	31.035	69.4445	312.29	33.4485	85.6043	253.079	21.6932	111.715	424.455	46.9525	333.939	1242.25	27.9844	786.243	1645.29	41.4376	473.066	1018.22	47.458	118.508	754.133	50.7371	154.977	1088.12	43.6119	172.588	1085.42	48	129	917	111	233
ENSG00000213648	1085.28	1.17895	0.16221	7.29732	2.93551e-13	1.3575e-11	SULT1A4	protein_coding	1048.26	697.248	1005.57	686.831	1452.03	1016.09	1334.61	690.985	1366.49	848.184	378.071	751.643	1032.21	342.02	745.133	900.787	321.786	963.836	1351.3	1176.62	1453.46	2001.5	1952.51	1662.66	2076.39	1358.38	1388.88	1104.2	577.62	897.824	1735.49	547.229	957.635	1372.66	611.521	1262.54	1054	734	1069	802	1214
ENSG00000255545	173.742	1.20606	0.166243	7.28428	3.23401e-13	1.48525e-11	AP004608.1	processed_transcript	165.074	105.629	302.417	216.554	144.801	542.389	153.124	76.256	408.547	31.2234	45.521	122.487	28.9516	33.6349	115.298	22.1058	52.2512	177.178	63.2009	116.425	265.468	107.875	79.5709	445.711	93.574	92.1093	335.761	132.141	95.7576	310.6	161.512	117.999	464.025	153.931	75.9758	399.632	170	107	320	265	120
ENSG00000121281	374.414	1.33336	0.184852	7.28421	3.23564e-13	1.48525e-11	ADCY7	protein_coding	232.083	566.076	383.35	199.164	830.861	340.191	275.851	547.607	220.358	129.918	315.433	107.501	74.5835	516.317	33.4898	100.972	386.921	80.9756	306.447	583.57	327.837	401.634	1096.62	180.924	486.077	737.875	206.827	230.127	553.177	342.066	343.617	693.933	302.174	396.489	814.521	133.343	185	614	353	205	732
ENSG00000156413	748.237	1.12633	0.156191	7.28393	3.24239e-13	1.48525e-11	FUT6	protein_coding	1444.41	514.203	39.1796	1818.92	1438.78	26.9254	1949.57	903.636	26.4163	818.692	281.836	4.46124	829.038	554.716	7.72999	790.658	343.436	8.2809	1228.04	641.741	33.2805	1549.81	1489.64	21.7221	1592.25	1008.9	18.4186	1517.12	554.16	13.7359	2084.81	771.721	14.0701	1721.81	868.114	6.32627	1352	549	31	2030	1046
ENSG00000152818	1139.68	0.906866	0.124663	7.28373	3.24706e-13	1.48525e-11	UTRN	protein_coding	2744.92	1881.41	869.132	3515.07	1566.69	816.431	2319.87	2185.62	888.789	603.798	559.474	223.159	438.061	513.213	194.326	342.407	606.557	190.041	885.739	1091.33	375.226	805.121	1069.78	342.494	750.714	1384.35	414.054	2631.44	1529.42	813.406	1716.02	1624.82	641.502	1933.1	1741.69	819.222	1890	2062	982	2511	1343
ENSG00000225969	56.1565	1.37495	0.188939	7.27818	3.38366e-13	1.54437e-11	ABHD11-AS1	transcribed_unitary_pseudogene	53.0917	39.3419	51.6512	79.0245	53.2508	77.6701	64.1001	40.6968	96.8031	42.2446	22.8927	19.7244	31.7233	27.6478	28.9577	36.0253	7.77829	22.2677	57.9563	54.8252	55.3365	88.5518	89.4906	135.242	107.372	61.4391	49.7683	58.7207	27.4707	53.058	118.997	40.8062	44.2288	69.9797	51.1054	62.3953	56	46	57	102	50
ENSG00000173212	77.3665	1.55082	0.214875	7.27056	3.57998e-13	1.63044e-11	MAB21L3	protein_coding	39.4661	81.7034	125.345	33.8937	65.6407	152.651	26.5306	116.772	195.176	11.6851	56.9968	34.8848	5.51101	35.652	17.2287	9.06204	26.5663	27.628	27.2023	109.269	92.1165	39.2771	141.667	153.192	21.744	106.631	164.14	21.0764	69.9857	143.966	69.9968	54.3048	162.867	25.6158	98.5257	221.226	42	91	142	42	58
ENSG00000242193	1080.93	0.96739	0.132954	7.26495	3.73187e-13	1.69229e-11	AL359075.1	transcribed_unitary_pseudogene	583.327	900.485	2431.86	421.864	1310.83	3459.99	534.359	901.965	3543.09	256.705	261.408	660.627	221.575	213.665	553.816	244.469	252.896	818.917	314.894	482.542	1475.08	343.107	650.84	2052.81	359.855	595.672	1963.6	460.693	799.521	2332.26	392.007	872.662	3096.71	509.795	975.239	3664.43	557	1001	2511	494	1085
ENSG00000070614	1795.78	0.713145	0.0983036	7.25744	3.94486e-13	1.77738e-11	NDST1	protein_coding	1355.14	2575.73	2659.62	1321.17	2162.36	2481.67	1758.27	2873.03	2752.52	626.767	1445.54	1322.18	556.49	1476.51	1022.72	591.847	1671.85	1317.29	908.584	2188.23	2160.01	998.444	2923.81	1941.25	1131.39	2435.52	1890.12	1548.21	2609.5	2316.92	1364.24	1858.37	2281.93	1523.27	2522.79	2074.66	1444	2545	2765	1498	1776
ENSG00000233041	12020.9	1.37967	0.191483	7.25277	4.08345e-13	1.8359e-11	PHGR1	protein_coding	11802.9	11795.5	5909.24	22269.9	11809.5	11062.2	8376.78	14301.2	15695.1	4327.77	6488.68	9028.55	3287.34	4213.46	8291.56	2367.45	4884.15	13343.5	11951.3	24053	18070.3	10963	22522.2	19813.9	9654.2	20162.4	19680.6	11641.9	11844.8	10524.7	11190.2	7643.47	9588.94	8361.48	14416.6	21413.7	12146	13471	6322	25458	9976
ENSG00000143167	7382.03	1.20064	0.166984	7.25169	4.11611e-13	1.84663e-11	GPA33	protein_coding	4372.01	3514.78	11234.8	6820.04	6366.36	14319.8	2832.8	4633.51	15806.2	1197.55	2569.8	8007.41	1172.82	3212.54	10321.2	1092.54	2412.51	9191.03	3372.22	5930.21	14166.6	3831.04	11097.9	18115.3	3674.46	8505.05	14423.3	4746.14	3385.4	13372.7	4652.52	4393.93	14549.8	3756.28	5264.15	19438.6	4349	3579	11953	7942	5250
ENSG00000253598	68.7114	1.01329	0.139786	7.25119	4.13122e-13	1.84947e-11	SLC10A5	protein_coding	101.522	69.0651	62.3347	92.4431	44.7894	104.379	77.7917	65.0176	85.5267	37.5214	36.4619	23.6899	27.7853	30.2384	32.0341	42.2595	23.5192	62.1759	73.2227	54.0803	88.575	62.4839	45.1626	106.217	71.5736	46.2122	127.655	90.1781	72.2836	78.2901	99.8945	47.7575	101.982	105.649	70.0562	113.78	101	72	66	107	37
ENSG00000178538	30.1058	-1.59824	0.221088	-7.24033	4.47595e-13	1.99531e-11	CA8	protein_coding	48.1283	46.985	5.31884	26.2117	53.0543	2.2062	37.7777	82.8193	3.37279	54.6898	98.7512	7.96156	45.516	59.1003	1.41275	33.914	83.6722	1.43954	26.4767	18.1653	0	16.8982	10.1878	0	9.58125	13.8168	0	45.3937	42.0378	11.2624	38.2146	74.8557	2.44755	32.4674	47.5278	2.14538	46	61	5	37	51
ENSG00000165804	1544.39	0.707854	0.0978718	7.23018	4.8235e-13	2.12325e-11	ZNF219	protein_coding	1230.3	1777.03	3105.94	1925.45	1891.33	2968	1418.83	2250.67	2529.45	555.776	597.537	977.004	538.721	739.13	928.374	561.293	748.187	707.653	740.189	849.292	1876.15	861.806	934.198	2134.29	951.16	931.153	1741.54	1233.29	2130.7	3376.31	1308.98	2162.87	3314.38	1298.29	2086.91	2215.69	1210	1895	3417	2319	1554
ENSG00000167656	168.927	1.74621	0.279191	7.21325	5.46313e-13	2.38981e-11	LY6D	protein_coding	1.01279	197.758	783.368	2.6442	228.071	393.049	1.06137	315.962	547.234	0.919841	3.94701	40.4587	3.67983	19.2981	26.7662	0.921601	8.89242	36.2773	3.78885	144.981	214.631	4.49599	380.62	185.689	5.29309	168.759	109.417	5.23841	318.279	580.066	4.25181	173.907	441.236	2.77942	299.604	427.003	1	200	824	3	173
ENSG00000215018	336.447	1.23447	0.172043	7.19661	6.17268e-13	2.69459e-11	COL28A1	protein_coding	163.212	872.751	392.861	133.603	770.99	317.621	125.214	675.008	348.935	89.1783	381.468	71.3802	77.8756	334.731	78.8803	99.1226	268.016	114.093	154.746	667.924	414.534	183.9	593.807	375.19	132.055	654.431	604.919	131.31	507.878	364.447	106.58	530.556	344.609	165.105	666.488	198.691	158	818	372	184	654
ENSG00000163959	130.798	1.93228	0.268616	7.19301	6.33797e-13	2.76102e-11	SLC51A	protein_coding	24.1065	68.3519	99.9213	122.584	112.211	282.494	16.0803	52.3767	336.155	7.19181	33.6385	32.8935	3.73958	53.2683	76.2515	5.89112	54.1418	76.8215	18.627	256.267	490.303	24.2668	320.464	850.31	39.239	251.229	143.966	24.6224	41.5065	98.9223	35.8568	49.2232	212.595	19.6031	95.7175	277.887	23	83	115	132	96
ENSG00000169684	204.386	-1.42778	0.200724	-7.19168	6.39978e-13	2.77645e-11	CHRNA5	protein_coding	256.233	107.348	173.613	217.173	102.748	70.5869	250.546	159.801	58.7556	405.138	227.478	372.642	469.379	384.58	397.364	371.377	268.454	269.653	263.634	73.0466	131.613	211.826	39.7932	63.8906	280.379	36.5232	95.3752	218.533	155.824	158.313	269.523	199.286	107.183	249.641	100.675	139.986	249	119	149	270	60
ENSG00000118094	221.983	1.28123	0.18083	7.18673	6.6362e-13	2.87309e-11	TREH	protein_coding	575.103	188.58	146.703	899.844	214.397	149.042	465.629	228.842	223.293	175.077	48.883	25.6955	104.444	62.4256	42.9996	118.386	23.888	38.1102	166.933	83.283	146.367	264.852	137.253	187.725	233.869	109.407	172.316	472.222	170.911	166.892	648.526	160.056	205.776	527.142	167.459	239.067	567	178	187	1117	184
ENSG00000086548	17989.2	1.77169	0.252418	7.18468	6.73642e-13	2.90453e-11	CEACAM6	protein_coding	1619.51	26015.6	24803.9	349.006	58032.1	23114.4	3065.66	28957.7	38278.6	844.815	5450.9	8839.5	1010.54	13490	5290.07	880.112	5971.54	12032.5	5113.83	36657.1	19731.3	5250.45	109534	19826.3	6735.64	57376.3	13278	1812.45	23497.7	16551.2	2503.82	15019.9	15854.1	2041.89	21834.2	16946.3	1611	27110	26261	404	47911
ENSG00000188373	1630.12	1.42126	0.204518	7.17882	7.03148e-13	3.02555e-11	C10orf99	protein_coding	1415.09	1441.85	2653.63	2696.99	2766.41	3132.03	1236.25	1370.36	3782.33	193.22	287.967	1694.64	203.782	268.669	1671.3	146.968	194.406	1799.26	995.504	1070.48	2826.24	1193.88	1173.57	3669.46	920.712	1040.54	2977.19	1359.84	1189.56	3169.06	1425.12	1079.24	2518.33	1140.63	1201.63	2778.1	1486	1523	2817	3240	2116
ENSG00000153246	877.209	1.21219	0.169501	7.1721	7.38577e-13	3.16505e-11	PLA2R1	protein_coding	1234.72	929.869	678.643	2475.17	1047.67	914.128	1160.66	891.148	901.867	321.571	383.554	295.42	300.438	580.409	293.491	357.864	585.065	363.659	807.664	1218.13	689.005	691.087	1291.15	1100.5	780.338	1205.75	899.156	1213.24	848.782	611.352	1255.58	768.302	974.627	1264.98	984.496	1260.04	1326	922	664	2922	743
ENSG00000158786	222.743	1.93574	0.27257	7.15531	8.34865e-13	3.52032e-11	PLA2G2F	protein_coding	7.13828	267.442	560.914	10.079	129.878	260.452	6.64272	153.551	530.813	0	39.1356	156.703	0.901282	73.0279	67.7382	0	45.4841	304.972	2.00956	698.999	616.404	10.1494	661.652	488.024	8.21358	615.199	771.601	21.2579	276.616	351.509	19.1326	117.525	262.026	14.9034	127.031	341.62	7	271	576	12	109
ENSG00000124479	329.401	1.68515	0.249578	7.14562	8.95903e-13	3.75512e-11	NDP	protein_coding	18.8808	49.9425	1189.29	54.1881	15.5823	919.614	27.2757	23.0334	1414.46	19.0771	15.854	513.025	12.2045	15.2786	385.5	10.4801	8.766	364.508	63.343	86.0052	905.734	65.5893	125.641	985.006	47.9231	126.057	1248.9	27.9183	42.4935	1075.96	18.8193	2.30848	1002.59	28.2753	13.4104	935.497	21	56	1213	70	8
ENSG00000175793	5963.64	1.04464	0.147312	7.14069	9.2861e-13	3.86144e-11	SFN	protein_coding	2165.55	3248.15	19486.5	3663.82	3459.68	11628	2373.3	2915.41	14587.5	2030.05	1555.43	9656.88	2083.46	1685.72	6418.84	2260.9	1652.36	7837.44	3872.88	4269.38	12921.1	4655.97	7206.72	9584.97	4939.66	4834.71	10701.6	2376.66	3291.07	16004.4	2633.23	2636.34	11732.2	2011.13	2727.12	9582.52	2161	3419	20669	4235	2868
ENSG00000163898	1739.87	1.10206	0.154528	7.13055	9.99655e-13	4.1405e-11	LIPH	protein_coding	726.339	1917.88	1545.5	1046.32	2209.54	1926.36	743.932	1689.46	2642.34	442.805	1452.15	1578.54	478.029	1731.4	1007.86	530.01	1325.97	2029.44	956.296	4388.19	2511.87	1020.65	5130.88	2428.85	1065.82	4474.7	2445.6	932.714	1547.75	2062.83	857.099	1116.33	1860.84	785.105	1764.27	2261.75	761	2000	1673	1248	1441
ENSG00000131037	1360.47	1.15229	0.161625	7.12825	1.01655e-12	4.19396e-11	EPS8L1	protein_coding	647.502	681.77	2317.23	1067.67	1209.96	2299.23	707.178	773.584	2664.12	325.326	536.359	1704.05	399.027	783.107	988.675	410.068	565.298	1619.72	468.234	1337.38	3254.36	787.436	2961.18	3508.24	706.602	1917.75	2642.4	704.159	789.075	2315.27	903.844	706.083	2646.28	718.886	803.459	2106.47	663	701	2265	1160	914
ENSG00000175505	37.2245	1.6982	0.236288	7.12739	1.02291e-12	4.21195e-11	CLCF1	protein_coding	27.7683	39.6479	32.6302	10.2462	25.0767	32.1351	33.1983	36.9487	44.4876	15.3443	20.5529	6.30691	10.7944	29.8171	6.25201	15.116	16.4377	14.6609	41.6873	107.759	47.6951	30.5098	182.473	53.3112	37.5126	109.604	17.2801	29.0842	45.2705	28.1664	28.0236	28.0099	33.1912	30.28	34.2046	38.5989	28	42	35	12	21
ENSG00000165905	698.208	-1.36661	0.196013	-7.10349	1.21641e-12	4.96981e-11	LARGE2	protein_coding	1217.46	826.401	836.302	1358.6	436.975	683.259	1284.12	516.742	602.168	1234.75	1039.62	580.389	869.758	743.425	703.289	1016.11	793.107	432.571	747.353	222.581	275.316	528.62	54.6012	174.301	475.029	92.7163	305.693	1160.38	894.807	683.925	753.056	747.135	649.885	1090.03	505.9	599.118	1095	795	979	1579	392
ENSG00000173702	10947.6	0.780964	0.110049	7.09937	1.25324e-12	5.10487e-11	MUC13	protein_coding	17776.5	10566.3	16817.9	24726.6	11379.9	15108.5	14191.7	10947.2	18288.1	6347.18	5887.47	5145.9	5584.45	5658.64	4710.85	5544.32	5614.48	5178.46	11078.6	8814.97	9193.79	10441.7	9041.75	10216.7	9955.74	8598.61	10398.8	17868.9	9997.81	14528.4	17756.5	8514.06	13456.6	15303	10230.4	9241.25	17656	11035	17803	28648	9409
ENSG00000114113	306.062	1.62209	0.236221	7.08881	1.35273e-12	5.47361e-11	RBP2	protein_coding	345.676	542.045	32.8402	80.7442	610.775	61.4053	750.412	670.465	122.505	151.454	113.935	10.1262	251.031	125.452	7.80076	179.154	110.554	23.2771	394.033	435.986	109.211	699.54	721.896	98.149	429.766	552.574	64.5948	448.609	424.505	86.7583	542.818	492.872	56.5607	528.007	695.146	47.5654	348	586	35	93	511
ENSG00000164850	332.996	1.41878	0.202071	7.08658	1.37466e-12	5.55169e-11	GPER1	protein_coding	792.987	104.018	41.0609	1151.21	75.0469	56.7546	879.909	141.287	47.7654	340.29	63.7412	34.4584	376.498	87.1527	28.9604	464.911	111.616	36.8987	852.793	299.289	95.3148	987.732	276.694	166.093	1055.83	250.889	119.359	777.386	84.1037	29.8605	1020.77	42.5944	73.6599	785.659	100.186	135.079	812	109	34	1364	59
ENSG00000197165	56.9062	1.40287	0.197446	7.07705	1.4726e-12	5.93583e-11	SULT1A2	protein_coding	51.2843	62.3587	49.1553	29.4699	111.676	52.2015	68.4318	54.4819	64.8027	25.4551	33.9948	17.2201	30.9398	38.7202	25.1786	29.5792	27.928	14.585	35.9152	80.4219	61.7437	46.9683	251.208	76.0127	66.9773	148.368	57.8419	41.809	57.1969	30.1773	59.1356	50.3283	55.2782	47.1108	48.3091	46.3564	56	58	48	34	86
ENSG00000179023	178.753	1.00713	0.142369	7.07637	1.47981e-12	5.95349e-11	KLHDC7A	protein_coding	86.5601	185.923	487.72	182.184	100.627	283.554	110.495	144.017	430.819	61.4212	53.0384	137.414	70.0144	81.6741	125.162	89.7952	64.7592	123.985	101.497	160.377	342.493	128.582	191.191	331.831	113.711	134.906	279.734	121.569	172.169	408.495	138.916	118.939	344.304	112.066	154.717	260.435	86	193	516	211	83
ENSG00000153044	294.982	-1.16506	0.166929	-7.05559	1.71876e-12	6.90159e-11	CENPH	protein_coding	448.57	207.113	133.617	281.256	219.016	112.787	497.803	211.155	84.0783	625.069	420.689	238.168	649.268	369.564	291.451	753.04	337.265	238.867	496.307	113.852	89.1184	448.648	80.4844	87.1032	565.71	94.1436	64.0126	480.367	219.036	132.026	400.521	313.741	91.1443	493.132	230.739	100.486	446	218	142	328	183
ENSG00000169992	274.989	-1.1345	0.162065	-7.04448	1.8615e-12	7.43221e-11	NLGN2	protein_coding	466.807	290.147	64.7761	613.258	428.651	87.0487	362.604	249.308	51.793	587.889	442.282	81.654	533.565	351.819	114.601	625.012	463.18	102.75	278.52	272.572	30.9561	285.803	104.073	19.9012	348.885	149.185	49.388	491.348	346.325	33.4987	443.501	247.259	100.231	418.721	319.989	42.3124	453	269	80	628	410
ENSG00000074660	50.144	1.28535	0.182589	7.04378	1.87087e-12	7.45549e-11	SCARF1	protein_coding	61.5181	53.6622	15.188	65.4979	114.456	46.602	56.4483	60.2062	33.1578	31.7381	22.7581	13.5164	26.9423	28.4008	11.4166	23.6844	27.7016	26.6775	45.0039	67.7624	40.1737	79.2264	94.105	58.0942	50.431	73.3537	68.2479	52.2208	41.8817	21.8567	105.857	46.8417	58.0422	71.2078	72.7181	38.5892	62	66	13	74	100
ENSG00000155961	80.0705	-1.50885	0.215957	-7.02718	2.10747e-12	8.36666e-11	RAB39B	protein_coding	173.016	0	0	121.777	0	2.3169	177.761	0	0	512.056	0	0	524.246	1.31615	0.970467	471.706	0.980644	0	174.714	0	0	119.056	1.45829	0	114.626	0	0	190.045	0	0	157.8	0	0	138.692	0	0	172	0	0	141	0
ENSG00000096060	866.97	-1.37835	0.199178	-7.02463	2.14641e-12	8.4733e-11	FKBP5	protein_coding	1196.59	441.547	606.412	877.871	262.46	283.808	1298.41	430.515	217.978	2397.76	1053.39	1088.37	2421.3	962.57	1103.76	2509.59	996.831	1042.44	1652.39	276.241	385.392	1304.17	121.329	231.292	1501.03	142.929	339.149	1270.81	558.443	534.894	1002.79	614.813	207.323	1169.96	485.312	221.043	1192	460	646	1014	216
ENSG00000147041	793.787	1.35455	0.194042	7.01477	2.30321e-12	9.02454e-11	SYTL5	protein_coding	93.5919	311.996	1577.52	41.4454	410.929	1595.07	111.533	291.669	1535.01	99.906	355.559	853.662	120.604	493.897	1041.15	115.879	458.253	1149.63	270.625	1246.72	1973.47	376.196	1856.1	2293.29	380.78	1400.09	1967.17	119.814	252.23	1685.1	132.588	258.58	1401.96	120.128	361.683	1822.52	93	324	1669	48	339
ENSG00000196502	1219.54	1.13856	0.16274	6.99882	2.58123e-12	1.00764e-10	SULT1A1	protein_coding	794.321	1433.31	979.953	594.1	2926.86	1497.41	1012.64	1658.27	2043.9	442.793	798.212	349.328	656.662	1135.08	349.336	589.979	801.958	396.236	760.409	1659.58	873.875	1122.91	3148.44	1512.25	1198.41	2267.76	1024.59	883.64	1247.08	1091.47	1190.97	1560.57	1530.32	910.113	1677.09	1783.79	929	1346	957	695	2154
ENSG00000172955	111.429	1.45719	0.208485	6.99556	2.64201e-12	1.02945e-10	ADH6	protein_coding	30.5075	82.632	124.346	53.6493	129.669	398.94	48.7722	100.602	515.576	6.67906	23.6536	38.6106	10.9352	31.393	41.468	8.53502	18.9804	56.5522	25.8258	19.4777	254.301	33.8299	47.845	305.944	16.5067	72.7288	255.388	26.9689	47.1852	251.183	43.4919	121.421	371.372	39.0692	92.8588	264.535	33	100	140	47	77
ENSG00000128268	666.298	1.44683	0.208318	6.99228	2.70455e-12	1.05187e-10	MGAT3	protein_coding	495.122	1164.79	578.575	980.498	1159.7	542.804	575.85	1455.05	427.702	102.75	589.77	81.0019	140.992	647.29	39.9822	113.618	557.514	80.2905	294.701	1578.62	274.231	318.432	2963.64	222.926	350.618	1573.43	240.771	588.643	1232.66	416.281	821.038	846.054	405.661	464.851	1316.76	344.119	502	1280	702	1172	925
ENSG00000135127	780.552	-0.514844	0.073687	-6.98679	2.81242e-12	1.0878e-10	BICDL1	protein_coding	510.427	498.879	461.471	421.445	649.468	341.248	617.326	531.927	328.512	1101.92	1306.6	966.873	1315.14	1702.23	866.565	1441.39	1467.59	1014.16	853.424	986.189	727.732	886.282	1445.47	595.073	875.127	1012.63	526.375	567.156	487.816	427.161	622.93	607.659	331.009	632.461	639.663	332.536	512	496	452	489	527
ENSG00000019102	73.4261	1.81923	0.277201	6.98281	2.89344e-12	1.113e-10	VSIG2	protein_coding	66.9497	5.6596	112.694	190.686	9.71572	161.258	59.1506	1.19908	312.521	6.42309	0	48.2217	4.82474	0	19.4666	6.37058	0.983979	52.3621	22.5052	10.0954	221.723	38.1211	21.9063	378.157	21.6803	10.8518	203.712	50.6517	6.80997	137.836	79.3786	11.6518	156.63	58.4712	13.2727	141.397	67	6	120	220	8
ENSG00000196878	3391.28	1.09908	0.157969	6.97119	3.14276e-12	1.19795e-10	LAMB3	protein_coding	2420.13	2687.01	6480.65	4060.98	1955.74	4903.68	2489.76	2584.82	5776.12	1305.85	1270.88	3707.8	1696.77	1667.33	2106.29	1159.76	1518.93	3235.84	1895.37	4058.58	5849.99	2535.62	7309.19	5972.59	1948.71	4385.62	5531.8	2507.09	2590.1	5929.81	3069.89	2479.23	5561.92	2820.2	2541.9	4070.13	2571	2422	6731	4962	1645
ENSG00000100234	1042.82	1.34972	0.195255	6.96459	3.29355e-12	1.2464e-10	TIMP3	protein_coding	588.723	2527.55	313.778	351.44	3514.09	892.533	581.872	2875.87	590.003	157.648	1010.16	175.659	142.53	1066.8	72.7727	91.6046	999.704	134.853	385.267	3238.32	445.551	299.061	2610.47	249.621	384.25	2723.26	600.989	658.972	2435.32	236.857	823.951	2175.42	312.393	595.021	2635.5	643.689	585	2625	332	407	2899
ENSG00000197273	170.619	1.89386	0.266261	6.95026	3.64603e-12	1.37484e-10	GUCA2A	protein_coding	41.4511	211.678	308.878	58.2904	121.357	160.895	32.2154	204.872	361.67	10.7343	78.2977	58.2495	5.75186	83.5477	20.541	4.57253	64.7254	50.1543	19.3968	486.154	305.591	12.5634	1024.21	309.353	3.49627	594.637	231.676	22.9609	189.996	302.369	20.8032	145.717	193.46	24.297	181.793	195.925	42	233	330	67	102
ENSG00000166311	799.34	0.719824	0.103981	6.91932	4.53828e-12	1.68413e-10	SMPD1	protein_coding	445.844	663.099	491.763	621.934	756.516	471.299	488.9	866.533	569.081	757.02	879.652	594.362	843.263	1104.75	391.731	858.193	879.671	533.872	930.67	1416.68	958.708	1266.29	2439.78	958.343	1242.64	1564.73	824.145	565.708	679.679	469.384	492.46	614.356	409.456	477.83	774.235	473.684	433	678	522	663	668
ENSG00000127084	336.228	1.01667	0.147454	6.90925	4.87222e-12	1.80487e-10	FGD3	protein_coding	212.765	687.988	320.511	283.784	623.487	252.071	234.532	538.411	240.313	39.7151	438.564	159.207	57.0264	344.401	152.82	56.5177	297.225	103.865	117.324	710.448	305.017	160.327	811.193	234.451	178.526	797.22	160.675	199.623	757.439	306.558	232.839	756.865	261.542	246.836	617.875	206.251	224	644	341	333	536
ENSG00000105339	462.589	1.09345	0.15894	6.89073	5.55065e-12	2.02639e-10	DENND3	protein_coding	296.275	364.122	637.176	284.741	333.52	622.789	242.606	306.287	748.293	141.378	326.438	457.49	120.067	328.657	347.827	143.013	510.464	481.667	229.249	794.871	803.349	406.556	1023.35	916.336	434.873	835.341	817.515	210.066	347.63	450.715	332.88	267.318	616.281	284.661	545.335	644.083	217	381	628	371	301
ENSG00000257322	16.065	1.66525	0.237928	6.88119	5.93542e-12	2.15323e-10	AC138123.2	antisense_RNA	6.02073	14.8523	30.439	10.6052	25.191	25.4044	13.7298	21.2205	28.1333	6.36755	1.73062	8.45107	3.91435	2.35979	3.97386	3.71448	2.94569	12.4654	15.0257	21.4457	15.1085	20.7794	31.3421	17.3603	19.5282	16.7072	43.378	10.6931	20.713	23.4234	17.9733	9.01604	21.8587	15.3668	10.2986	26.8018	6	17	32	12	22
ENSG00000164649	604.352	-1.42844	0.213657	-6.87863	6.04296e-12	2.18096e-10	CDCA7L	protein_coding	889.449	344.728	139.309	1155.33	267.28	97.1072	1076.82	402.503	47.804	1610.81	915.164	655.295	1426.53	830.567	670.236	1562.66	760.336	511.523	1323.07	219.688	155.65	967.826	107.486	108.588	964.038	218.59	112.141	959.042	342.783	170.502	844.134	464.635	86.9558	892.197	361.605	94.2748	922	327	152	1417	253
ENSG00000135622	288.806	-0.929218	0.135318	-6.86502	6.64802e-12	2.37893e-10	SEMA4F	protein_coding	276.001	131.588	203.464	367.255	271.842	206.999	238.737	150.592	268.596	488.103	424.746	464.867	471.322	632.96	339.476	543.242	485.441	422.757	285.478	200.311	204.562	271.949	281.276	184.749	368.885	277.887	134.188	312.979	131.696	144.134	242.166	211.561	219.395	246.004	149.548	142.26	277	141	195	389	190
ENSG00000196408	216.141	1.47763	0.220162	6.86142	6.81798e-12	2.43561e-10	NOXO1	protein_coding	330.074	31.9607	274.404	755.868	341.765	364.633	373.457	68.692	357.295	129.115	24.5954	100.81	113.781	40.3966	74.4846	136.102	22.8171	90.8341	333.158	92.4342	168.074	314.379	311.573	288.314	340.921	151.318	230.774	345.935	25.4222	209.074	358.96	46.6495	333.784	308.459	49.9089	240.855	391	28	266	1099	301
ENSG00000005238	542.89	1.159	0.16813	6.85908	6.9303e-12	2.46735e-10	FAM214B	protein_coding	239.161	601.171	442.603	231.059	762.665	652.494	253.464	541.575	763.275	140.362	434.129	298.839	230.604	601.083	189.077	197.101	520.803	344.585	251.681	1274.66	679.789	346.107	2107.27	811.901	286.967	1545.3	648.801	217.772	489.656	477.63	362.954	478.461	662.802	247.046	628.06	583.148	235	603	495	287	688
ENSG00000129451	3147.19	1.78674	0.284876	6.84716	7.53279e-12	2.6549e-10	KLK10	protein_coding	3067.61	693.139	4156.52	4577.26	423.961	3404.44	3719.36	697.807	4291.4	1688.85	407.771	1329.22	1615.34	701.021	1158.19	1723.64	214.398	1146.54	3728.62	3754.58	4807.47	4704.65	16826.9	5542.98	4688.13	8140.93	3423.71	2993.62	694.449	3883.96	4095.43	368.757	3629.63	3466.02	637.162	2895.31	3119	712	4262	5217	339
ENSG00000112559	320.484	1.0857	0.159173	6.83808	8.0259e-12	2.82177e-10	MDFI	protein_coding	266.941	215.819	359.978	307.047	252.567	229.718	351.817	198.89	238.941	329.133	114.22	151.211	381.579	175.135	156.258	446.264	161.721	174.539	551.802	395.857	378.781	594.666	716.739	323.965	705.222	544.841	267.138	300.807	229.537	303.178	446.461	156.211	243.414	356.223	236.263	274.531	278	223	399	376	224
ENSG00000117632	1673.69	-1.07287	0.158549	-6.83796	8.03309e-12	2.82177e-10	STMN1	protein_coding	2515.42	1285.8	1223.89	3342.5	603.793	785.324	2442.16	1070.24	663.765	3730.52	2033.07	1503.62	3282.04	1588.13	2016.7	2898.05	1774.6	1702.12	2771.5	921.5	723.852	2351.71	500.416	501.54	2345.52	700.507	371.5	2882.21	1379.09	1146.87	2156.35	1719.38	906.13	2465.7	1111.93	835.416	2550	1230	1265	3724	529
ENSG00000112562	1290.44	-1.76707	0.296198	-6.83474	8.21513e-12	2.88091e-10	SMOC2	protein_coding	4728.16	168.763	58.8119	2429.22	33.7795	95.3736	5452.06	104.853	35.7767	6573.99	1133.58	15.308	6040.29	214.351	23.2131	3938.49	420.614	10.7584	1347.57	13.2883	3.52796	855.549	12.718	3.1436	716.431	11.0099	1.55692	4539.43	225.647	27.0618	2628.58	445.435	42.9526	3939.59	93.1089	71.7863	5544	206	55	3398	35
ENSG00000198133	542.731	1.23574	0.181482	6.81479	9.44034e-12	3.26701e-10	TMEM229B	protein_coding	460.586	823.76	917.54	944.221	766.152	811.002	353.148	908.089	848.648	200.567	205.641	277.615	128.619	182.151	183.446	77.1102	158.543	266.911	259.621	611.622	828.91	131.266	776.863	724.876	137.371	560.534	711.033	540.547	979.631	932.111	377.031	702.747	779.911	462.759	752.518	755.23	416	1002	1059	888	727
ENSG00000204540	129.181	1.45721	0.215735	6.80863	9.85299e-12	3.39863e-10	PSORS1C1	protein_coding	173.271	77.0723	27.9537	192.228	59.6353	89.486	174.428	77.5793	55.4573	140.49	63.4827	21.9404	102.17	63.133	24.0332	88.2221	111.107	54.5861	217.294	201.709	96.978	252.583	483.967	167.249	242.037	288.92	97.6291	171.37	95.1479	27.185	218.33	34.9503	73.0058	208.59	106.308	70.9826	419	27	38	545	31
ENSG00000163026	258.239	-0.77467	0.113907	-6.79565	1.07826e-11	3.68904e-10	WDCP	protein_coding	258.004	207.27	164.512	279.936	108.76	157.294	228.653	191.438	187.319	512.469	425.14	372.086	437.54	255.588	349.804	442.209	374.306	448.776	294.943	284.248	244.326	246.498	153.577	149.608	230.307	167.588	320.317	278.778	192.355	129.172	275.448	156.643	151.911	217.369	260.118	142.29	280	218	191	273	89
ENSG00000163586	20930.7	1.24995	0.188619	6.79298	1.0984e-11	3.75184e-10	FABP1	protein_coding	3176.18	31777.2	13812.7	7504.69	46274.7	16444.5	3087.43	44991.8	29601	1144.52	25308.8	18340.5	1159.52	22501.1	11384.8	1148.72	19405.6	19283.7	5472.47	40225.4	35388.8	7474.74	57160	38861.4	6063.28	46828	20833.8	4186.34	27148.3	16983.9	4823.99	34590.3	13951.9	3302.11	48335.1	25526.9	3242	34967	14531	8529	38925
ENSG00000181634	2718.02	0.981938	0.145182	6.78759	1.14025e-11	3.88221e-10	TNFSF15	protein_coding	959.044	5342	3661.78	602.095	3705.43	5263.13	947.608	5720.5	5308.09	379.278	1610.02	1829.23	407.22	1393.93	1600.22	503.444	1533.64	2335.87	904.01	4832.47	3100.68	1078.01	2400.66	3341.36	1042.38	3138.33	3407.38	1013.37	5223.94	3313.43	2014.58	2347.63	5797.93	1042.55	4224.5	6522.99	938	5517	3946	694	3075
ENSG00000143839	3294.9	1.67218	0.300944	6.75874	1.39198e-11	4.649e-10	REN	protein_coding	46.1252	167.527	6058.65	203.251	422.502	5458.72	28.3295	284.97	8829.14	6.38598	49.3448	6287.31	2.51738	167.676	2272.57	9.01295	77.2394	7848.71	45.9061	1504.88	19450.1	74.3092	11942.1	20840.3	83.8015	4632.12	8486.23	21.6203	70.293	3700.24	73.4942	100.383	5281.58	36.3118	333.867	3718.9	46	176	6424	235	350
ENSG00000177494	12.2416	1.93581	0.299284	6.7342	1.6483e-11	5.46172e-10	ZBED2	protein_coding	2.0097	2.87479	35.883	0	2.42016	17.4051	5.25488	2.32635	20.8204	0	3.47128	15.4941	0	1.31409	1.94169	0	0.97967	5.92571	13.1391	34.4994	50.4751	6.61669	46.5995	21.0069	10.3505	26.5379	21.834	2.60039	1.69987	27.2949	0	0	19.2307	4.03271	2.80372	33.8559	2	3	38	0	2
ENSG00000168062	290.27	0.860454	0.12801	6.73099	1.68518e-11	5.56638e-10	BATF2	protein_coding	170.391	271.58	579.534	284.915	451.631	636.365	171.992	315.929	671.523	113.787	134.152	185.824	114.061	130.985	188.268	93.6736	93.1272	244.72	135.099	224.23	360.039	188.839	322.731	370.881	165.357	335.793	351.443	173.171	250.761	570.5	190.742	262.561	627.925	161.219	282.345	623.606	162	291	621	333	364
ENSG00000003436	119.059	1.31284	0.194379	6.7229	1.78147e-11	5.86603e-10	TFPI	protein_coding	126.678	100.034	111.764	132.683	116.426	91.2578	111.393	136.226	89.8477	41.3629	108.864	33.146	42.3108	103.73	43.7284	64.6109	70.8416	72.3738	146.858	349.216	88.8505	93.9005	470.602	63.9879	109.002	339.797	137.396	94.5064	125.3	90.3424	67.4082	119.703	59.8921	95.6307	154.624	81.8315	125	116	94	216	94
ENSG00000005187	815.471	1.06115	0.157912	6.72245	1.78691e-11	5.87476e-10	ACSM3	protein_coding	450.713	1299.73	974.651	536.358	2568.93	875.056	337.243	1723.55	1696.07	132.994	561.715	403.52	83.4376	458.753	542.049	89.4383	399.616	577.697	228.134	1241.3	710.854	219.495	1097.86	942.391	167.281	1432.3	1549.31	391.597	1003.77	966.708	382.102	1322.82	1053.83	459.378	1322.96	1153.33	463	1375	955	847	2000
ENSG00000184897	789.851	-1.1754	0.177086	-6.71625	1.86462e-11	6.12068e-10	H1FX	protein_coding	1100.25	308.64	315.992	1615.45	502.314	259.508	1050.49	487.993	119.697	1126.11	976.783	764.169	1771.16	1347.14	1188.16	1757.1	1507.98	694.201	1102.91	403.727	270.978	1107.92	370.409	242.207	1387.22	432.541	221.264	902.239	473.614	378.348	1164.54	867.67	246.276	1098.17	628.093	243.362	1097	324	335	1868	416
ENSG00000184434	481.407	1.30043	0.194332	6.71469	1.88471e-11	6.17698e-10	LRRC19	protein_coding	329.998	692.389	547.99	280.876	779.241	1142.96	324.299	1004.43	1257.92	30.2761	182.952	187.422	26.1454	181.87	244.981	27.868	170.638	273.18	69.7509	627.372	537.69	67.0042	596.306	688.668	58.3241	569.807	610.362	401.174	691.97	650.443	250.182	577.311	997.055	272.091	884.656	1095.05	349	766	617	346	602
ENSG00000170915	2649.33	1.04508	0.156301	6.6953	2.15236e-11	6.96736e-10	PAQR8	protein_coding	2915.8	1564.35	2542.83	3476.49	1792.39	3782.78	2998.15	1522.62	5161.71	887.348	1115.24	2205.84	974.067	1189.54	2044.39	1047.92	1154.45	2570.37	2091.96	2296.25	3729.7	2371.09	3054.24	5684.27	2198.23	2419.8	4738.83	3003.89	1625.24	3512.61	4002.4	1191.98	4118.25	3076.96	1554.36	5759.5	2900	1626	2693	4030	1480
ENSG00000008277	215.581	-1.09708	0.164445	-6.68584	2.29602e-11	7.39278e-10	ADAM22	protein_coding	311.749	69.6273	212.583	233.893	70.716	227.453	250.642	164.186	97.3673	531.55	138.214	255.389	511.413	251.457	379.521	615.112	159.597	317.506	330.658	64.4723	122.765	296.837	73.2765	134.096	266.318	44.2739	139.173	259.855	68.9858	112.208	201.434	77.4798	168.826	270.148	146.177	185.958	280	84	130	298	73
ENSG00000258837	30.5986	1.72269	0.294489	6.68573	2.29784e-11	7.39278e-10	AL133370.1	antisense_RNA	0.984395	3.6095	105.687	0	7.12848	132.752	1.03836	3.88432	232.618	0	0	0.925958	0	0	1.95901	0	0	16.4435	0	1.85687	61.9336	0	14.2356	74.382	0	4.8281	94.8107	0	3.29233	121.791	0	2.5301	101.571	0	5.75143	107.535	1	4	113	0	6
ENSG00000205413	376.021	1.1717	0.177994	6.67523	2.46853e-11	7.86974e-10	SAMD9	protein_coding	911.673	209.921	286.047	953.269	110.651	301.509	838.795	201.616	402.759	448.754	68.6181	131.733	395.814	93.4428	64.9089	503.216	80.7631	151.339	706.441	263.511	284.901	646.427	430.123	260.715	730.184	264.612	259.637	780.43	176.277	267.11	762.462	94.2796	271.746	805.861	166.265	210.942	906	218	303	1105	90
ENSG00000130055	31.1787	1.81976	0.271594	6.66448	2.65607e-11	8.44206e-10	GDPD2	protein_coding	11.3064	48.8936	21.3186	4.36606	182.817	18.8265	6.23774	58.8113	17.3286	2.19473	10.4302	4.51084	3.93712	9.02701	2.88237	3.05353	2.90708	6.66566	8.07119	55.7753	27.5552	11.0191	244.785	22.2893	9.72977	112.173	11.8909	12.505	34.7503	17.3827	6.2401	32.4889	6.04228	13.8272	72.2646	8.12992	10	51	23	5	154
ENSG00000162073	493.375	-0.836172	0.125887	-6.66382	2.66805e-11	8.46733e-10	PAQR4	protein_coding	402.336	128.949	446.531	398.809	78.3071	459.013	405.921	157.553	345.074	877.451	506.649	985.624	882.308	676.852	1064.81	823.151	650.503	951.624	618.046	282.736	695.044	615.758	229.82	657.948	556.823	239.419	457.427	504.394	186.617	475.94	474.677	177.429	425.264	417.206	179.377	326.097	391	130	513	489	57
ENSG00000116661	1305.76	0.962405	0.145434	6.66295	2.68387e-11	8.50472e-10	FBXO2	protein_coding	1657.66	920.386	2642.33	2072.57	885.557	1707.47	1973.69	1049.14	1909.39	988.052	277.481	738.924	1085.55	289.211	556.928	992.783	404.304	614.922	1272.49	946.331	1403.1	1475.24	1247.44	1156.27	1274.64	900.64	1237.8	1993.32	970.977	1994.86	2679.27	601.996	2108.82	1988.68	851.488	2137.77	1678	976	2895	2433	753
ENSG00000131398	227.147	-1.12431	0.169394	-6.65143	2.90261e-11	9.17026e-10	KCNC3	protein_coding	422.35	73.6329	25.3935	170.991	55.5372	50.9715	314.114	40.7632	39.6241	806.295	223.686	241.444	883.887	238.641	181.097	828.89	214.623	284.429	408.746	110.617	119.515	488.314	69.4439	84.2623	408.24	78.8559	83.4786	248.197	70.1177	32.3677	317.034	35.9023	56.4371	381.836	43.3774	44.1833	391	81	28	202	53
ENSG00000198074	2009.2	1.35896	0.210633	6.64182	3.09827e-11	9.70099e-10	AKR1B10	protein_coding	71.8456	476.72	5512.6	11.563	1193.49	4675.05	34.0897	875.065	6663.7	17.3399	180.271	3641.72	21.84	358.148	1580.34	17.2088	221.635	4360.56	69.389	759.688	6345.14	73.7755	1506.51	6946.8	57.7663	920.688	6048.91	45.4596	441.957	4716.86	127.223	573.939	4759.82	70.9012	1060.21	7893.08	61	505	6028	14	1004
ENSG00000086300	184.321	-0.741611	0.111402	-6.64087	3.1183e-11	9.74919e-10	SNX10	protein_coding	229.151	66.7382	105.998	164.687	103.649	87.893	240.575	95.9242	69.2505	478.941	219.888	176.273	507.363	210.414	162.874	647.787	182.325	116.568	284.953	105.423	119.319	252.139	101.875	84.5337	301.021	123.477	144.559	277.983	77.6545	89.4494	189.592	95.0319	84.4348	250.904	93.5419	93.3809	231	73	103	190	85
ENSG00000167617	1076.44	1.27645	0.195188	6.63439	3.25855e-11	1.01726e-09	CDC42EP5	protein_coding	244.768	656.038	2516.87	614.393	1282.67	2348.74	236.128	881.78	2278.27	46.5847	375.59	1288.11	56.5649	445.712	1236.27	29.8624	309.522	1094.45	139.32	702.373	2687.47	230.128	1648.61	3391.69	160.623	1200.39	1951.49	279.413	583.142	2674.57	418.147	975.212	2568.24	314.354	924.21	1960.09	253	722	2760	678	1102
ENSG00000197381	429.648	-1.11217	0.167394	-6.63016	3.35318e-11	1.04216e-09	ADARB1	protein_coding	276.667	233.936	255.035	284.561	304.82	487.104	262.237	240.692	246.175	1253.67	674.397	656.273	1316.33	511.282	533.456	1136.03	594.515	612.255	544.163	312.515	379.67	394.996	192.894	263.481	541.962	203.163	307.332	292.106	346.197	243.215	250.556	308.306	187.896	310.764	197.31	311.368	347	272	292	331	252
ENSG00000164120	1538.15	1.32292	0.198933	6.62849	3.39131e-11	1.05246e-09	HPGD	protein_coding	722.808	733.468	5275.75	904.881	470.985	2676.99	848.78	789.629	5355.57	476.672	415.087	1047.87	559.531	424.772	452.404	590.012	349.372	1008.69	908.141	1098.73	3957.92	732.99	1795.65	4114.25	896.967	1146.03	3719.53	710.248	640.372	3818.68	541.494	518.924	2993.25	767.935	792.178	3116.68	716	684	5799	1069	363
ENSG00000109101	45.4181	1.83996	0.296201	6.62295	3.52098e-11	1.08788e-09	FOXN1	protein_coding	10.9752	0.874128	94.5021	7.85313	2.20312	29.4951	35.3856	1.05146	80.7788	2.49858	0	130.815	1.53264	0	13.2363	0.816991	0.891628	47.4875	109.32	1.43653	230.192	170.489	11.9331	89.6788	215.509	0.894717	144.662	16.5692	1.3089	38.7919	11.4783	0	26.2771	20.5292	0	85.5846	12	1	110	10	2
ENSG00000183773	1838.62	0.639854	0.0968735	6.60557	3.9598e-11	1.21102e-09	AIFM3	protein_coding	1808.6	1865.81	1925.76	2391.41	4342.6	3022.45	1611.08	2902.98	2323.82	774.632	781.518	785.671	857.566	945.289	1193.46	921.505	973.6	876.905	1007.37	1151.44	1356.59	1381.63	1487.26	2195.83	1220.31	1452.28	1773.06	1618.23	2063.11	2495.78	2320.9	3266.47	3260.93	1784.54	2902.53	3147.44	1789	1945	2207	2973	3679
ENSG00000074416	2700.15	1.37322	0.2092	6.60513	3.9716e-11	1.21286e-09	MGLL	protein_coding	1836.97	1605.06	2159.28	2141.82	3783.03	3385.26	1903.18	1908.4	4400.99	602.359	1234.09	2554.46	460.442	1827.22	2140.4	463.293	1609.34	3301.36	1613.96	4788.75	4902.19	1834.2	9317.7	6059.02	1750.88	5896.15	4521.89	1942.98	1284.03	2427.34	2002.81	1290.62	2823.96	1522.24	2050.97	3858.79	1685	1644	2407	2408	3164
ENSG00000254154	186.413	1.00523	0.1525	6.59948	4.12594e-11	1.25635e-09	AL359075.2	processed_transcript	142.179	114.99	333.178	238.316	306.929	487.569	97.1141	123.902	427.109	71.729	49.3565	98.4331	58.2222	36.9821	121.749	62.5853	36.1113	134.592	69.03	84.9644	263.998	150.375	173.682	319.12	96.7132	69.8091	317.434	136.335	161.658	367.372	172.804	153.004	450.06	136.109	159.084	488.266	140	123	338	270	251
ENSG00000067836	299.551	-1.02683	0.156803	-6.57343	4.9169e-11	1.47164e-09	ROGDI	protein_coding	280.805	135.824	227.505	442.41	151.65	181.305	299.983	137.079	208.979	368.794	474.556	618.169	416.581	627.011	425.791	432.848	562.542	519.825	318.88	117.273	316.112	320.719	187.269	222.038	307.1	161.653	257.742	280.834	174.464	202.399	335.975	163.349	214.834	286.357	165.433	239.733	275	135	249	508	124
ENSG00000185467	10.6882	1.83727	0.266263	6.56181	5.3159e-11	1.5776e-09	KPNA7	protein_coding	0	27.6877	7.54924	5.18716	6.04238	4.64971	6.30017	18.7361	6.96019	2.74023	8.66659	1.82478	0	9.18285	0	2.70134	5.8716	0.99015	10.3137	44.7554	10.1102	10.2968	49.4352	8.82181	6.90644	43.1907	7.65776	3.46285	17.8138	9.50891	9.45494	10.3076	3.83807	5.64728	14.0453	4.11673	0	29	8	6	5
ENSG00000197408	910.137	1.03874	0.158583	6.56081	5.35165e-11	1.58374e-09	CYP2B6	protein_coding	1172.39	919.635	1397.14	1614.79	924.091	1332.78	1121.04	857.742	1328.62	257.209	209.526	585.746	246.459	154.202	675.132	206.963	200.856	665.623	561.29	417.304	1395.82	607.648	269.03	1568.38	662.63	308.98	1333.62	1200.81	847.788	1675.99	1248.33	985.83	1622.12	1194.44	955.528	2039.45	1229	846	1528	1937	715
ENSG00000151067	100.35	1.33102	0.203718	6.55905	5.415e-11	1.60024e-09	CACNA1C	protein_coding	55.048	66.8927	133.818	43.9327	98.1543	113.328	100.27	75.3737	155.156	43.2134	32.6845	133.296	55.8546	36.1204	25.7969	66.6827	63.1765	81.0166	155.734	119.942	116.372	161.482	259.592	182.579	117.392	156.282	187.667	93.8202	87.7393	131.062	111.468	58.24	75.7209	53.0285	69.1405	95.5122	63	93	82	63	123
ENSG00000132182	1832.12	-1.19014	0.187314	-6.53036	6.56136e-11	1.91785e-09	NUP210	protein_coding	2793.5	1941.54	409.495	1680.44	1645.51	287.639	2599.69	1900.07	104.636	4194.53	2539.79	794.476	4598.18	2810.61	1021.91	4230.91	2965.61	622.982	3217.08	1017.41	272.629	3188.12	885.271	192.228	2962.64	843.642	128.754	2761.47	2353.95	404.94	2712.26	2576.77	229.801	2807.32	2053.41	207.038	2776	2024	429	1957	1364
ENSG00000136059	2412.95	1.04347	0.159626	6.51882	7.08641e-11	2.05964e-09	VILL	protein_coding	1700.07	2278.75	1676.52	2962.71	3813.09	2079.38	2023.8	3153.27	2069.74	1173.44	1149.3	1448.42	1257.06	1914.66	1187.39	1167.86	1672.04	1842.07	1450.87	4035.98	2860.91	1827.33	9345.29	3007	1877.77	5872.97	1702.86	1817.27	2153.43	1687.92	2010.49	3264.98	2069.3	1883.63	3224.86	2203.67	1779	2282	1775	3313	3008
ENSG00000188613	35.2608	-1.26036	0.192656	-6.51578	7.23135e-11	2.0958e-09	NANOS1	protein_coding	25.434	4.06159	23.9181	27.5023	2.74754	7.55112	40.6705	6.42077	13.3634	123.844	14.6906	113.153	93.0355	45.9748	47.888	129.413	28.6298	73.3745	49.8756	6.56211	39.0197	57.8229	2.93325	13.8854	62.065	14.7587	27.9173	25.2129	1.78164	38.8337	33.9301	2.59844	16.7977	36.1958	10.663	6.86287	47	4	23	51	1
ENSG00000246982	18.7851	-1.53452	0.231394	-6.50499	7.77006e-11	2.23959e-09	Z84485.1	antisense_RNA	19.0975	32.7798	5.50751	7.93426	30.5811	1.92188	27.709	20.5127	0.960875	35.5972	51.4523	8.28565	32.1084	59.533	9.81868	52.6261	66.6675	4.91802	11.6454	12.2922	6.497	13.5678	11.9469	1.80864	8.6517	9.68308	3.61924	14.5078	24.802	1.96442	21.7561	25.79	3.93812	18.1995	11.6131	5.9704	19	30	5	9	24
ENSG00000124469	66.3828	1.62299	0.288183	6.48974	8.59848e-11	2.45816e-09	CEACAM8	protein_coding	63.8025	78.9062	25.2946	11.1445	562.03	77.1308	79.2437	87.7083	128.612	3.63021	4.30483	5.42541	3.33982	9.12596	7.70553	3.56934	4.85967	4.89923	42.8304	28.6769	31.1593	115.973	30.3393	24.1315	102.689	32.179	11.9141	92.0148	75.0465	22.3703	181.484	94.7242	55.3284	124.032	90.8671	73.2864	64	83	27	13	455
ENSG00000167757	246.975	1.7325	0.264668	6.48017	9.16184e-11	2.60506e-09	KLK11	protein_coding	59.8224	110.39	291.215	288.124	148.661	320.57	68.5059	167.23	413.481	41.4296	96.0885	71.4147	39.2779	191.109	85.5763	30.0646	97.4499	84.8243	54.6788	500.302	209.795	133.812	1812.17	429.675	94.2561	979.92	430.424	73.5249	112.956	259.4	109.285	101.411	415.364	79.4599	139.078	350.363	57	127	327	333	128
ENSG00000099834	2294.1	1.20555	0.185692	6.47725	9.34064e-11	2.64517e-09	CDHR5	protein_coding	1498.26	1451.98	1324.41	2901.78	2418.58	3264.61	1533.06	2047.85	3996.16	845.207	1063.65	1674.01	1035.13	1488.14	1192.75	1062.86	1243.51	2065.83	1196.52	2942.61	4859.47	1633.37	6042.34	6540.75	1202.81	3725.84	4021.88	1305.27	1293.5	1732.32	1801.17	1421.32	2886.14	1454.48	2039.25	4380.8	1336	1578	1343	3440	2147
ENSG00000215458	180.683	1.05807	0.164713	6.46348	1.0232e-10	2.86577e-09	AATBC	antisense_RNA	123.892	43.0041	402.898	195.041	21.1611	530.353	138.898	67.2871	442.846	16.4838	17.4358	227.107	54.5976	16.6962	167.641	41.3132	33.0457	224.902	106.239	39.5208	393.929	90.829	33.4779	485.392	119.904	34.8279	445.995	102.715	44.584	486.534	179.896	53.3327	499.078	145.748	57.1972	420.794	123	53	482	267	29
ENSG00000166401	265.884	0.977455	0.150712	6.46333	1.02422e-10	2.86577e-09	SERPINB8	protein_coding	111.835	285.43	163.069	158.782	283.176	155.418	143.774	302.731	232.028	186.169	206.799	194.517	168.515	235.992	170.556	244.301	214.042	242.922	343.293	606.98	339.699	305.153	1004.14	301.761	314.583	722.086	264.526	117.691	251.45	180.205	112.348	185.701	145.94	131.769	304.32	240.139	102	323	220	147	210
ENSG00000134873	51.3539	-1.92509	0.280027	-6.46102	1.04002e-10	2.90612e-09	CLDN10	protein_coding	1.52682	54.6155	0	0.369422	135.904	0	0	78.0882	0	0	357.671	0.389584	1.27586	481.755	1.48698	0	324.273	0	0.401453	27.2012	0	0	39.889	0	2.64826	46.6856	0	0	55.7999	0	0	160.696	0	0	78.0632	0	1	46	0	1	85
ENSG00000196754	145.202	1.28633	0.202434	6.45884	1.05511e-10	2.94421e-09	S100A2	protein_coding	500.178	72.5685	135.41	346.087	36.3885	95.7842	409.363	28.72	125.843	87.998	20.2531	60.6302	54.2287	13.4293	35.8821	43.3487	17.4082	40.2987	352.093	70.2282	76.3719	192.479	51.5266	64.3973	177.588	69.7688	59.4523	680.003	57.3796	164.99	391.048	39.2726	106.305	353.448	40.2183	156.881	462	83	124	349	32
ENSG00000092621	1292.41	-1.40391	0.220757	-6.44994	1.11891e-10	3.08558e-09	PHGDH	protein_coding	1228.01	1363.32	332.73	1273.27	1739.37	174.188	1203.04	1700.3	81.7911	1914.86	3631	1011.01	2640.59	3136.96	1222.71	1835.49	3256.7	707.244	1390.87	1141.41	231.169	1158.46	456.009	282.68	1144.76	762.582	160.563	1205.74	1735.06	243.974	1446.89	3109.38	132.621	1402.84	1938.32	130.95	1351	1567	293	1273	1563
ENSG00000204789	55.8491	-1.02069	0.158069	-6.44687	1.14186e-10	3.1393e-09	ZNF204P	processed_pseudogene	63.3128	77.6478	33.0524	44.9298	93.1886	58.0067	45.1961	82.5303	35.847	59.4694	136.266	30.0736	69.8644	81.4876	44.657	62.9524	110.715	50.3556	30.035	53.1478	16.8225	30.8766	34.955	11.0592	39.6735	45.2186	30.5612	43.3453	71.4086	24.9175	54.6721	82.5873	57.7043	65.3282	71.0141	67.6904	63	81	35	52	77
ENSG00000088899	1260.95	0.602069	0.0934226	6.44517	1.1547e-10	3.16354e-09	LZTS3	protein_coding	1584	1532.4	1235.59	2172.72	2304.23	1231.44	1567.63	1708.92	1018.33	634.711	962.124	736.556	609.286	1010.53	553.602	644.413	1063.58	574.478	936.047	1488.42	892.245	1103.41	1678.42	931.838	1052.6	1630.27	810.674	1501.16	1693.35	1120.51	1863.15	1823.73	1337.49	1636.71	1678.15	1071.4	1589	1595	1295	2505	1924
ENSG00000204860	102.138	-1.07509	0.168231	-6.44186	1.1802e-10	3.22501e-09	FAM201A	antisense_RNA	197.786	20.0776	23.566	167.967	15.7575	31.2974	207.006	30.1514	9.94651	316.934	56.0138	53.458	369.977	98.9502	42.4127	434.528	69.4853	39.8398	190.29	17.3651	16.3889	229.039	11.4114	21.569	230.813	43.676	14.557	172.114	17.4216	19.3708	159.214	44.7966	35.0066	214.69	31.6442	22.44	180	22	26	191	12
ENSG00000134398	1856.16	1.1355	0.176479	6.44003	1.19448e-10	3.25981e-09	ERN2	protein_coding	739.109	1143.49	2990.39	964.907	2171.65	4793.59	769.301	1051.93	3501.37	298.355	510.402	2177.63	338.231	510.917	2168.94	244.278	526.179	2652.9	432.903	1890.67	4421.48	481.731	2553.79	4764.43	311.33	2385.44	4478.13	584.55	919.221	3678.44	616.005	1136.2	4780.14	620.702	1230.5	3982.57	669	1240	3237	1007	1707
ENSG00000176749	151.176	-0.928742	0.144162	-6.43577	1.22847e-10	3.34389e-09	CDK5R1	protein_coding	169.209	167.127	71.7394	73.8473	95.4996	68.9752	154.679	120.836	81.9567	296.389	277.154	139.939	252.618	239.886	175.287	348.716	257.331	126.766	191.403	119.161	126.634	171.99	67.2924	60.7509	156.102	91.7559	77.4284	211.878	145.783	63.7335	162.783	152.219	91.7042	172.766	165.746	95.2543	175	169	79	89	82
ENSG00000091409	17874.4	0.467435	0.0726209	6.43285	1.25233e-10	3.40003e-09	ITGA6	protein_coding	13736.6	31669.7	17499.8	12618.1	31135.5	27555.9	14589.5	32897.6	26134.4	8122.76	13251.6	9418.49	7367.78	16388.7	9391.24	7745.76	15011.9	12428	9545.42	24114.8	14517.1	8564.39	22045.7	16623.2	8523.19	21577.1	17024.1	13760	31907.9	18871.6	13900.3	23266.1	21744.7	13746	31090.4	25693.2	13614	34434	18198	14090	26292
ENSG00000169908	1657.59	1.11504	0.171494	6.43263	1.25413e-10	3.40054e-09	TM4SF1	protein_coding	569.443	2677.3	952.983	265.954	1288.66	581.597	771.104	1999.65	808.662	571.624	2240.45	745.736	538.279	2291.14	494.748	529.245	2029.66	606.179	1071.77	7544.47	1273.41	958.184	9024.27	977.591	973.783	6879.29	790.863	632.684	2572.2	874.82	478.859	1580.97	655.444	598.809	2209.84	613.593	563	2847	1007	305	1089
ENSG00000158014	18.779	1.70551	0.27059	6.43118	1.26616e-10	3.42432e-09	SLC30A2	protein_coding	20.0586	1.91384	30.639	12.932	2.84802	20.0211	28.3207	1.81509	26.5312	3.58875	3.33192	3.63706	9.24081	0	8.56469	10.5211	4.49534	1.75773	40.5973	4.38507	36.8811	52.5567	6.53442	39.6827	62.3873	4.90518	23.5732	48.3379	5.61646	47.8599	56.1741	0	14.9947	23.8293	2.9263	14.5837	20	2	36	15	3
ENSG00000251493	40.1774	-1.32717	0.204743	-6.42788	1.29397e-10	3.4861e-09	FOXD1	protein_coding	29.9206	80.6537	5.11238	58.4798	52.8573	6.28284	16.1214	86.0954	0	49.5806	152.17	9.86964	73.0085	120.94	8.76073	40.5824	161.181	8.91299	26.4248	34.0815	4.0489	23.2196	35.4767	1.9951	17.9023	39.0219	7.88164	19.5529	42.1783	3.21284	22.7671	88.9056	5.2054	16.7394	92.6133	4.62953	33	81	6	75	35
ENSG00000224259	284.404	1.16364	0.183134	6.41973	1.36515e-10	3.65448e-09	LINC01133	lincRNA	163.619	258.776	350.45	233.492	374.923	325.197	163.337	251.154	593.71	84.2719	80.9532	379.375	73.6169	75.3633	330.215	68.3402	89.1259	403.289	173.837	274.96	555.578	187.94	596.503	585.359	178.761	442.127	448.939	176.567	186.055	403.061	200.334	210.093	341.583	164.094	292.364	521.195	166	283	374	268	304
ENSG00000003249	568.01	0.909381	0.142161	6.40365	1.51708e-10	4.04573e-09	DBNDD1	protein_coding	488.927	838.72	978.953	550.022	861.157	1052.44	464.018	801.812	1013.04	181.488	311.405	206.728	213.027	352.643	248.261	231.987	365.567	145.149	339.08	628.555	487.204	311.31	725.96	610.235	392.142	734.555	293.472	537.626	852.559	916.202	544.254	703.728	1122.97	444.212	688.935	810.027	488	874	1041	636	715
ENSG00000259230	32.7062	1.37126	0.213053	6.4024	1.52952e-10	4.07376e-09	LINC02323	lincRNA	16.053	35.2843	23.5863	29.3988	33.823	26.7512	15.7459	26.9913	22.061	13.6946	19.0583	19.1667	6.71852	32.7779	21.3706	7.2062	13.6956	33.6927	27.1822	75.5244	51.699	27.2166	104.634	58.3953	32.8148	101.063	33.9355	8.65364	40.6917	38.0549	25.2073	24.4697	41.2315	16.1364	28.1077	45.3299	16	37	25	34	28
ENSG00000072858	190.242	1.17416	0.18388	6.39122	1.64573e-10	4.35022e-09	SIDT1	protein_coding	127.116	308.846	120.287	139.319	343.448	158.93	72.0327	436.06	133.157	45.9862	185.193	44.202	43.4722	181.006	41.7188	41.4706	229.073	73.1563	93.0177	350.529	165.521	52.3353	510.371	281.775	51.4456	484.094	230.355	92.7329	287.218	106.709	100.032	296.096	153.338	121.64	440.619	306.423	103	310	132	166	225
ENSG00000111181	543.79	1.35991	0.216628	6.38682	1.69371e-10	4.46582e-09	SLC6A12	protein_coding	477.089	643.348	1077.13	263.453	779.234	1201.9	439.649	759.584	1520.39	96.4721	60.4922	278.564	107.656	92.7821	143.534	100.735	76.732	461.261	196.239	436.275	960.289	283.239	208.128	772.43	287.554	238.266	934.857	562.913	486.409	678.493	1300.97	214.663	1223.93	504.306	409.296	1298.19	460	655	1226	323	656
ENSG00000177311	3185.19	0.762903	0.11972	6.37151	1.87176e-10	4.86821e-09	ZBTB38	protein_coding	4482.69	4797.18	2932.39	4407.26	2725.47	4768.61	3069.35	4824.2	3985.58	1971.18	1810.08	1758.36	1562.44	1504.03	1547.65	1731.82	1736.17	1984.24	2616.09	5424.5	2198.3	2186.6	3511.94	2864.6	2173.36	3901.26	2916.31	4659.91	4253.3	3270.49	3835.63	2692.83	4245.7	3561.77	3823.3	4932.14	4431	4634	3141	5279	2313
ENSG00000187398	65.4572	1.44146	0.228879	6.36488	1.95438e-10	5.07681e-09	LUZP2	protein_coding	40.3302	0	100.012	52.2379	0	248.503	31.4182	0	349.305	3.60122	0	30.7466	3.43527	0	32.7806	3.53264	0	57.9907	13.2907	0	92.3691	12.7008	0	160.898	16.9216	0	200.712	23.196	0	165.944	32.2472	1.45873	175.321	46.8765	1.05337	459.575	51	0	134	77	0
ENSG00000123080	78.5862	-1.36456	0.221544	-6.36277	1.98144e-10	5.14075e-09	CDKN2C	protein_coding	128.143	14.4344	50.7009	231.484	8.24698	16.962	146.233	13.6232	21.4247	191.803	34.9511	119.186	231.048	43.4945	113.076	197.592	41.8053	95.9143	131.592	2.72451	34.9763	137.445	5.73644	40.4296	130.386	2.01746	22.8789	147.689	11.5828	52.2232	171.99	18.8425	31.8217	141.526	18.1125	27.0063	129	13	54	271	7
ENSG00000204614	14.7801	1.68125	0.258578	6.35633	2.06634e-10	5.34127e-09	TRIM40	protein_coding	6.58257	18.2315	15.0664	3.92135	36.2153	6.32254	5.35241	23.7857	23.291	0.829559	9.44434	3.47352	1.52633	8.3409	4.08045	2.44971	17.5577	5.38318	4.25637	66.4237	8.14803	11.3433	75.0591	20.9709	17.2086	40.4511	14.0333	0.786131	21.5968	5.38812	2.86108	11.701	7.84558	3.71998	23.7742	4.66124	4	21	14	5	33
ENSG00000229155	55.1383	1.46557	0.232155	6.35565	2.07545e-10	5.35823e-09	LINC02038	lincRNA	32.7079	101.647	86.4314	33.6578	36.964	124.114	27.0092	65.7394	131.71	6.30078	15.3886	20.1077	14.0657	11.6208	17.4439	8.49538	16.8114	19.0293	15.7591	89.962	71.705	8.80417	101.708	116.045	12.0944	72.4527	60.0153	40.5919	84.076	81.2447	24.9695	39.3921	133.978	18.4935	54.6883	189.754	33	109	91	39	31
ENSG00000196188	1276.93	1.79479	0.274685	6.35483	2.08651e-10	5.38019e-09	CTSE	protein_coding	21.1498	721.536	574.349	0.796017	257.153	287.281	3.72282	554.211	1020.66	1.54869	673.028	898.76	1.54953	1164.49	361.303	3.53419	890.163	2349.42	26.4067	6454.48	2733.27	11.5133	10862.1	2692.14	17.1162	7416.81	2859.42	5.474	524.772	519.132	4.27981	223.247	407.681	1.4859	596.604	828.736	19	788	659	1	232
ENSG00000167588	200.338	1.20693	0.190518	6.33773	2.33175e-10	5.95416e-09	GPD1	protein_coding	107.723	315.71	160.246	81.5317	611.83	247.159	176.878	361.308	409.408	56.6589	94.1996	140.295	76.092	86.4362	77.2554	68.6345	73.9753	80.3213	84.1841	356.637	198.422	148.256	438.382	296.503	111.729	327.755	217.026	130.364	213.28	201.583	158.894	315.444	160.164	94.5291	338.757	194.594	120	354	162	113	557
ENSG00000277639	357.456	0.762479	0.120291	6.33019	2.44858e-10	6.22982e-09	AC007906.2	protein_coding	78.4091	773.06	610.313	66.6935	777.955	547.312	85.5879	657.06	633.455	34.3225	324.999	220.192	18.2791	220.52	275.692	26.7187	280.051	213.526	38.0149	595.697	397.786	22.5498	427.475	478.646	37.2906	567.845	445.831	76.1906	713.799	632.262	92.4626	551.682	637.802	75.0013	595.549	638.378	79	819	654	78	651
ENSG00000179674	103.191	0.961669	0.152134	6.32985	2.45404e-10	6.23617e-09	ARL14	protein_coding	27.053	117.75	87.6721	20.7644	120.611	81.5858	34.6045	105.266	90.87	20.9621	90.819	134.331	29.3387	66.734	120.511	36.0784	96.7246	149.086	58.0488	240.554	183.512	73.5926	245.158	235.07	83.8493	222.396	136.068	31.1079	95.5785	102.46	39.8779	151.724	80.3495	54.8802	136.153	113.741	27	124	93	24	100
ENSG00000131981	19457.1	1.15402	0.18274	6.32935	2.46196e-10	6.24121e-09	LGALS3	protein_coding	5873.47	20781.5	27927.7	13384	20798.9	22969.7	4398.07	20933	32902.7	3164.52	9687.35	23572.5	2333.5	10911.8	20294	2250.85	8881.96	26240.7	5791.89	31158.2	39598.6	5142.01	54591.7	39617.1	4775.71	40317.6	33414.8	6288.53	18396.4	29186.3	4798.82	15763.1	28216.2	4708.82	23541.7	37843.5	5991	22564	30480	15836	16505
ENSG00000135898	35.7644	1.60774	0.255644	6.30552	2.87223e-10	7.22901e-09	GPR55	protein_coding	18.8026	115.516	0	32.0888	164.716	0	19.9418	73.52	1.29278	8.21287	15.9455	2.03815	9.62216	17.8761	0	11.9294	9.71308	0	32.4744	83.5127	0	49.4754	119.247	0	47.7078	65.5125	0	29.9411	110.513	9.47367	22.9831	96.2362	0	30.4365	88.7886	0	22	139	0	47	166
ENSG00000035664	774.309	0.957139	0.152525	6.3041	2.8988e-10	7.28717e-09	DAPK2	protein_coding	1954.58	620.312	195.734	2665.41	886.765	354.079	1778.05	786.113	319.085	507.782	316.256	120.124	476.384	418.697	164.039	436.623	334.547	140.152	872.884	676.531	270.416	1089.26	583.536	365.302	865.883	720.967	324.024	1821.72	758.579	189.04	2414.85	950.306	308.38	1875.84	973.849	339.007	2278	698	207	3270	797
ENSG00000187097	2063.87	1.00591	0.159932	6.29746	3.02568e-10	7.56097e-09	ENTPD5	protein_coding	1643.08	2532.01	1810.93	2430.07	3038.63	2731.95	1224.91	3547.34	3158.58	524.992	1380.87	1331.18	384.328	1595.78	1195.91	338.043	1308.38	1739.67	885.549	3018.06	2850.31	843.883	3492.76	3579.34	751.525	2754.46	2761.11	1697.81	2389.24	2062.96	1313.41	2727.63	2571.65	1439.92	3683.46	3559.63	1621	2729	1625	2649	2554
ENSG00000261617	21.5514	1.29201	0.204303	6.28891	3.19696e-10	7.89523e-09	LINC02177	lincRNA	12.0786	37.5743	9.45214	21.5854	33.948	21.9887	15.7854	42.6201	25.34	5.50066	9.5647	4.54997	10.1231	23.7131	7.76188	4.4896	11.7748	8.85537	20.676	42.8917	21.2649	22.7771	51.0839	14.4286	12.9214	42.3444	14.149	9.55222	23.0141	13.0238	21.0484	54.3007	27.9705	16.9308	37.279	23.4879	12	39	10	25	28
ENSG00000079337	87.455	1.0114	0.161051	6.28112	3.36139e-10	8.26519e-09	RAPGEF3	protein_coding	78.9148	113.185	102.824	35.6918	129.285	77.8907	106.598	91.6014	90.437	41.8385	73.171	38.6212	72.1314	73.5573	34.3277	63.7332	50.7279	32.9771	75.034	122.393	100.531	129.534	152.291	111.88	146.105	115.539	70.6742	57.9705	100.309	77.4712	114.278	137.872	69.0097	71.0174	121.693	67.2663	75	107	113	45	92
ENSG00000163032	249.76	-1.43916	0.246884	-6.26945	3.62326e-10	8.86476e-09	VSNL1	protein_coding	763.804	39.2194	40.9579	453.022	46.9634	39.412	844.803	58.348	11.0321	915.124	81.9686	49.4926	811.357	86.8076	110.241	782.816	69.1232	25.8984	516.74	22.9312	2.67215	406.883	14.9429	1.75132	370.648	24.4608	3.97771	850.463	32.3252	47.9922	599.25	52.1571	10.6651	714.88	52.9398	35.2859	789	37	37	520	39
ENSG00000168955	245.996	1.40705	0.244141	6.26598	3.70493e-10	9.04356e-09	TM4SF20	protein_coding	191.922	59.4082	1196.4	327.489	107.695	1028.1	264.842	58.1659	1207.65	12.8065	13.8848	171.35	5.89105	7.88429	90.2895	6.29609	5.8779	141.236	72.2636	36.3642	288.277	63.9618	53.8791	302.927	76.7676	43.2459	218.348	287.77	50.9943	676.458	272.286	30.9651	738.432	207.282	33.6459	504.79	191	62	1267	379	89
ENSG00000155918	30.8278	1.68739	0.273362	6.25936	3.86553e-10	9.41374e-09	RAET1L	protein_coding	20.648	41.938	36.1386	9.92953	8.85747	24.8619	49.8215	27.0455	30.5092	14.8481	9.47078	16.7149	11.1556	6.64986	12.1457	1.98738	4.54862	14.169	33.6141	115.787	34.9369	24.8224	139.848	31.4155	30.4797	93.8574	29.554	24.1157	35.7204	39.2087	17.7089	11.4623	27.3849	19.4426	29.6288	29.3741	21	48	33	10	10
ENSG00000186868	27.5535	-1.43365	0.231944	-6.25445	3.98932e-10	9.68158e-09	MAPT	protein_coding	17.6106	0.63197	41.9826	21.1903	4.19758	57.3	22.2593	3.76956	29.6027	58.9055	5.84332	93.8302	55.4738	18.001	91.3659	40.027	8.38339	47.9785	12.8521	3.11681	45.701	18.2904	0	21.5284	18.3607	1.9378	10.6247	19.4051	0	57.6826	45.8042	0	39.8068	23.1352	2.44519	52.8821	22	1	49	29	1
ENSG00000171431	15549.4	0.753953	0.120498	6.24855	4.14273e-10	1.00307e-08	KRT20	protein_coding	2855.94	20509.5	8991.34	3239.05	14840.7	11133	2648.41	20846.3	14832	3479.71	18801.8	18814.9	3272.97	20995.9	14421.9	3569.06	19539.2	22440.6	5579.69	42848.4	22141.4	5681.87	57259	23943.7	6227.44	43874.1	21083.6	3257.45	18589.5	11425.2	3344.99	13875.8	10999.7	2836.48	22980.9	18595.8	2857	21503	9567	3762	12281
ENSG00000279693	27.4837	1.42704	0.229647	6.24699	4.18449e-10	1.01086e-08	AC099521.3	TEC	39.2154	40.3331	7.55726	28.506	39.9634	28.9784	16.8244	26.6495	23.0951	19.227	11.2904	1.82171	12.6359	27.6234	0.970605	9.88709	18.6255	10.8477	29.1098	34.4996	22.4138	38.2207	59.7593	53.1512	37.0703	57.0503	25.0788	19.0834	29.7816	7.11386	41.0183	36.1561	29.8441	46.7722	43.8765	15.3609	39	42	8	33	33
ENSG00000176945	4213.23	1.01883	0.163044	6.2461	4.2083e-10	1.01545e-08	MUC20	protein_coding	3318.01	4547.87	5297.93	5524.28	3669.45	5038.84	3565.59	4328.17	6479.58	1446.08	3362.54	3701.42	1239.73	3420.54	2740.47	1305.36	2417.57	3108.98	2239.82	6968.07	7177.82	2359.52	7719.91	8228.57	2331.74	8049.66	5083.39	3392.62	4394.95	5338.84	3407.33	3927.36	4935.51	3273.91	4052.51	4282.44	3273	4641	5823	6587	2934
ENSG00000139540	1304.99	0.888335	0.143322	6.23656	4.47287e-10	1.07436e-08	SLC39A5	protein_coding	1535.34	1942.42	751.615	2031.79	3210.8	1007.82	1277.97	2182.86	956.546	478.615	1417.78	296.657	553.927	1270.48	269.28	392.985	1257.02	272.05	714	2025.26	851.261	1022.28	2399.14	984.974	609.529	1692.21	692.358	1240.41	2145.1	982.878	1875.42	2475.68	1037.91	1424.87	2407.81	1292.55	1296	1709	959	2421	2515
ENSG00000105866	131.6	-1.04926	0.168659	-6.2221	4.90559e-10	1.17161e-08	SP4	protein_coding	177.864	134.303	66.3674	240.343	102.214	66.7177	141.117	139.764	76.6237	273.211	110.507	83.0022	323.615	90.6578	104.123	484.953	145.211	117.91	184.841	65.2095	45.3055	135.375	48.4775	41.8897	167.91	42.9375	42.8352	187.068	127.1	53.3735	131.72	122.563	77.3119	181.443	137.969	65.7512	192	144	74	275	83
ENSG00000166897	41.5805	1.71217	0.292637	6.21736	5.05591e-10	1.20205e-08	ELFN2	protein_coding	0	16.9822	181.397	1.51938	6.40557	103.821	1.853	30.6717	125.566	0.807314	6.12519	28.8204	0.742895	6.96122	16.2216	0	5.18365	16.4368	1.65486	60.7271	105.329	1.29311	180.647	74.3123	3.03157	92.7807	51.6843	0.764629	13.5131	142.673	1.85298	7.96922	128.279	0	18.0323	62.84	0	20	218	2	6
ENSG00000111344	206.549	1.42441	0.232998	6.1909	5.98209e-10	1.40636e-08	RASAL1	protein_coding	191.279	167.864	217.627	29.9066	631.972	230.116	210.76	257.465	296.849	79.4538	17.9536	40.94	128.383	116.012	71.2759	120.569	67.0454	48.8455	183.671	92.3748	210.857	196.845	699.451	365.308	222.622	374.127	190.515	169.027	114.648	212.767	238.307	258.514	244.122	217.201	330.133	190.967	179	159	241	29	528
ENSG00000183036	362.796	1.52964	0.290168	6.16032	7.26e-10	1.68793e-08	PCP4	protein_coding	48.2884	0	1430.59	638.427	21.3502	1180.05	81.7378	9.93546	2088.17	0.894153	0	254.332	4.92974	0	132.939	0	0	128.011	47.4056	0	781.715	66.733	2.84758	897.25	26.8192	2.8913	1239.03	87.4943	1.01644	1969.58	126.64	3.79114	1090.52	62.3975	3.78451	631.101	49	0	1534	739	18
ENSG00000007306	496.688	1.52005	0.301836	6.14938	7.77872e-10	1.79662e-08	CEACAM7	protein_coding	7.1624	43.1392	128.989	7.03627	407.099	2940.75	15.7013	102.858	5312.8	0	2.06197	34.9508	3.07657	4.16341	33.5044	0	2.32761	36.7352	2.22975	11.3314	1630.03	1.74622	149.504	3624.31	4.09705	45.5873	188.778	16.4747	41.1609	118.28	25.5409	68.8463	608.136	6.38587	108.602	2147.37	9	46	145	8	332
ENSG00000198948	800.249	0.772756	0.126033	6.13203	8.67634e-10	1.993e-08	MFAP3L	protein_coding	788.205	862.243	1091.97	560.159	1380.92	1435.61	573.786	1129.43	1883.25	277.696	320.64	606.143	328.381	414.687	426.713	428.662	335.624	596.115	454.341	880.123	909.362	397.039	640.01	1007.89	479.425	905.909	1141.86	551.1	891.537	934.263	656.705	733.661	1325.26	680.52	1047.8	1731.93	763	1118	1063	689	1057
ENSG00000117122	160.181	1.13225	0.185973	6.12515	9.05962e-10	2.07199e-08	MFAP2	protein_coding	377.5	191.495	258.255	457.868	98.7069	126.071	477.923	123.565	150	111.864	38.3905	29.6819	81.5012	21.9322	12.8732	91.9697	40.6886	13.5876	221.54	125.943	29.944	208.727	74.2122	25.1828	254.091	93.6978	47.0944	408.102	228.075	167.59	337.27	144.558	115.067	340.284	117.445	123.821	354	194	260	530	85
ENSG00000099960	149.602	1.18463	0.193839	6.12341	9.15917e-10	2.09022e-08	SLC7A4	protein_coding	128.581	84.5498	209.63	248.883	135.488	212.909	200.675	104.652	173.449	75.9034	71.1395	85.6466	75.7213	94.5857	90.3805	79.1246	73.4528	77.01	104.142	223.711	145.771	141.112	385.784	210.006	180.317	307.549	150.607	123.914	78.1704	149.482	195.484	98.1312	222.048	137.927	107.442	202.28	128	88	222	288	112
ENSG00000166165	10659.9	1.61302	0.270469	6.11897	9.41812e-10	2.14466e-08	CKB	protein_coding	767.926	17847.7	2090.45	2520.94	31114.5	10230.4	1297.2	16433.3	10833.3	285.483	13722.7	1175.56	256.312	10779.7	1343.52	301.227	11164.4	881.443	676.343	32171.9	10685.3	1315.64	46646.4	25945.1	836.295	52520.4	2314.87	1620.89	16346.1	2279.96	1369.58	19403.1	5104.11	1045.12	21170.3	9257.49	799	18884	2180	2778	28656
ENSG00000189433	209.956	1.19421	0.194997	6.11056	9.92793e-10	2.25101e-08	GJB4	protein_coding	98.5331	201.612	376.9	65.6526	113.824	215.627	159.822	215.617	328.018	54.0129	118.104	204.958	80.0179	143.361	111.623	76.4065	145.072	164.718	119.248	520.291	373.231	116.135	651.45	265.706	118.977	428.821	355.518	117.092	236.517	339.133	134.617	102.002	278.182	108.868	170.862	247.878	98	210	399	76	94
ENSG00000157227	1104.23	0.896966	0.14707	6.10969	9.98263e-10	2.26082e-08	MMP14	protein_coding	1129.05	1062.68	1962.79	2325.34	1107.76	2493.22	1360.72	1117.18	1568.75	606.871	437.502	880.692	335.775	626.21	576.469	489.479	517.732	731.094	1154.72	906.318	1235.1	987.948	1229.88	780.966	941.863	1002.19	1769.33	1222.44	1195.6	1642.54	1079	957.613	1348.07	888.996	865.199	1215.27	1090	1147	2171	2775	807
ENSG00000185885	2058.17	1.20744	0.201112	6.10884	1.00357e-09	2.26811e-08	IFITM1	protein_coding	3179.53	870.346	7358.51	3562.31	2547.06	3895.53	3898.57	1213.93	5641.66	679.594	62.7734	823.288	1145	148.293	514.564	1136.63	82.6424	560.623	1892.14	177.926	1198.16	3231.74	534.645	828.171	3172.23	358.502	1599.65	3895.11	683.395	4911.14	4495.96	985.888	2784.16	3749.41	826.663	1448.36	3187	930	7831	4112	2124
ENSG00000179348	179.567	1.20115	0.197549	6.10473	1.02975e-09	2.32478e-08	GATA2	protein_coding	105.973	84.5696	300.039	212.453	74.2982	195.944	72.1822	58.2609	256.858	61.1624	60.2951	298.205	31.0382	85.6293	270.329	68.4961	75.5762	196.363	174.69	238.432	630.87	161.444	255.676	515.617	188.675	190.451	330.457	138.733	98.8359	191.023	160.025	67.2091	207.236	105.944	83.0753	218.361	106	98	268	269	69
ENSG00000198099	37.4202	1.59999	0.271589	6.0878	1.14473e-09	2.56509e-08	ADH4	protein_coding	14.8189	45.1495	24.5797	9.88991	71.6374	86.7733	7.70612	27.1158	170.908	2.73146	8.04675	17.1539	2.51026	8.85954	5.88948	0	7.95922	21.9971	0	51.5997	60.6467	0.893419	71.0496	134.358	2.09862	70.9826	72.8748	3.89677	25.5903	55.1302	4.72741	34.0498	78.3817	2.78094	46.0271	98.3115	6	55	32	11	71
ENSG00000124343	23.3038	1.1496	0.187733	6.08405	1.17182e-09	2.62022e-08	XG	protein_coding	33.4373	17.4622	23.1925	21.2166	10.6368	18.5598	45.7969	7.16944	22.9102	13.0588	17.5072	18.0523	18.2721	4.16454	6.49421	26.3658	13.5362	15.6492	46.9469	22.7747	47.0547	51.2221	22.9239	15.8267	57.6421	31.5099	26.8126	34.3375	10.1009	20.5544	28.6229	8.17795	12.6702	33.2283	9.62569	25.424	42	23	31	19	6
ENSG00000143013	233.572	-0.888409	0.145946	-6.08113	1.19337e-09	2.65993e-08	LMO4	protein_coding	140.239	328.405	102.223	71.37	235.784	111.73	144.796	252.271	84.4945	354.814	553.414	353.438	367.26	412.6	301.561	363.103	536.201	355.796	189.896	214.707	230.914	167.207	282.101	215.836	155.462	295.101	138.558	164.459	263.357	109.418	109.838	272.689	106.397	118.087	240.65	64.4168	150	313	118	90	186
ENSG00000155629	126.743	1.14318	0.190501	6.08075	1.19619e-09	2.6634e-08	PIK3AP1	protein_coding	318.124	46.8378	64.5838	293.96	31.2438	37.1954	299.41	34.0379	75.048	248.832	21.8963	44.2617	105.621	44.8239	28.83	137.265	23.006	21.3689	289.724	78.9208	116.223	266.741	129.637	60.7093	278.955	83.2799	52.9941	396.639	38.6897	39.0806	307.994	53.2701	62.0689	324.196	41.6153	65.653	361	56	63	392	27
ENSG00000144063	2330.97	0.899912	0.147442	6.06917	1.28573e-09	2.85671e-08	MALL	protein_coding	538.027	2617.39	1225.06	261.157	2598.74	1451.78	688.589	2533.25	2164.12	972.133	2248.97	2210.24	1078.25	3012.06	1442.21	1197.21	2762.05	2842.17	1635.24	5556.17	4000.06	1511.88	9433.76	4451.05	1770.86	6318.32	3380.03	761.106	2464.4	1357.84	617.771	2025.24	1257.35	698.106	3052.29	1779.92	542	2730	1280	297	2165
ENSG00000280362	22.385	1.79054	0.301601	6.06123	1.35086e-09	2.98253e-08	AC084759.3	TEC	2.01225	67.3497	11.3398	6.04509	7.27103	2.31612	2.10403	47.343	2.30608	0	3.47637	0	0.843091	2.63313	0	0	1.96168	0.984853	2.81847	286.255	2.23965	4.40914	88.9813	0	0	115.161	3.26765	4.33993	66.4373	5.92337	4.20857	11.6299	4.81878	3.22523	29.8441	14.3135	2	70	12	7	6
ENSG00000260401	148.658	1.07717	0.178401	6.05106	1.43893e-09	3.16038e-08	AP002761.4	sense_overlapping	91.5299	117.269	280.612	112.281	112.663	294.284	95.7111	93.6917	385.401	34.8051	77.3225	101.077	50.5645	81.5909	79.5808	39.5367	102.959	123.188	90.1687	119.35	276.704	114.65	255.172	362.339	118.943	136.77	150.392	108.463	101.308	218.069	123.078	91.7144	281.264	115.31	111.037	302.875	91	122	297	130	93
ENSG00000169583	167.019	1.71129	0.296787	6.04689	1.47667e-09	3.23653e-08	CLIC3	protein_coding	77.3391	16.2867	251.476	548.701	48.0393	268.192	124.407	20.782	328.173	30.5843	27.44	114.573	23.7875	27.6208	31.871	32.7807	22.5524	62.4607	109.33	97.976	486.293	163.072	764.666	619.334	188.025	282.108	259.19	88.9803	15.432	217.464	97.4592	3.70794	195.645	110.228	23.6129	233.084	75	16	275	622	39
ENSG00000070985	242.856	0.916435	0.152256	6.04412	1.50224e-09	3.28573e-08	TRPM5	protein_coding	275.541	44.6797	328.308	321.329	74.1878	693.937	273.003	64.2301	446.695	109.011	14.598	226.496	128.878	26.2105	275.953	138.372	35.8576	283.936	120.4	44.222	514.185	211.337	76.8845	719.684	153.447	83.9846	582.365	192.636	40.5207	374.433	344.585	38.3033	660.751	289.836	73.7202	460.287	273	47	348	371	60
ENSG00000131470	152.861	-1.23929	0.207146	-6.04054	1.53602e-09	3.34224e-08	PSMC3IP	protein_coding	150.905	101.32	69.2248	111.106	32.4926	60.6307	200.412	108.698	38.4433	367.906	180.924	244.241	347.064	240.792	245.798	336.145	207.848	241.681	232.107	66.2193	93.523	233.847	21.7079	82.1294	195.387	41.5354	74.9345	155.927	158.903	91.6064	210.541	118.931	71.562	191.163	115.536	61.8034	151	105	76	134	31
ENSG00000185479	25.9579	2.08367	0.301415	6.03504	1.58925e-09	3.45091e-08	KRT6B	protein_coding	5.02403	6.70695	2.8328	0.864095	38.7208	1.16042	5.25471	9.30763	1.15681	0	2.60333	0	0.841555	7.88406	1.94172	0	3.91853	0	9.38472	63.4043	0	7.35199	559.163	0	9.48828	149.392	1.09178	2.60027	5.94914	0	1.05128	10.3215	0	0.80655	25.2352	1.02605	5	7	3	1	32
ENSG00000132746	133.417	1.07185	0.179605	6.00617	1.89959e-09	4.07434e-08	ALDH3B2	protein_coding	29.7203	67.1801	289.274	32.9928	222.458	186.597	96.7757	76.9907	249.501	13.7067	44.6907	256.329	64.0791	64.7847	122.008	36.6576	54.0789	218.723	77.2057	89.9561	392.185	91.5629	290.914	367.177	100.389	132.365	270.57	33.6571	68.2224	169.002	76.8523	99.3329	165.297	48.8127	58.8116	144.157	33	80	324	27	194
ENSG00000147394	607.984	1.28581	0.217259	5.99948	1.97951e-09	4.2328e-08	ZNF185	protein_coding	823.306	233.311	702.595	1124.92	146.124	527.227	819.13	212.6	518.315	342.787	220.58	621.009	318.237	216.111	349.18	392.248	172.454	457.504	644.275	571.63	1177.3	739.49	1472.73	1036.86	795.631	783.801	801.821	939.235	195.984	772.517	982.898	236.552	606.653	877.035	245.95	809.432	857	235	798	1395	112
ENSG00000185567	337.425	1.66497	0.274079	5.99588	2.0239e-09	4.31458e-08	AHNAK2	protein_coding	92.5355	354.056	328.91	52.1974	115.149	265.664	119.101	259.808	235.57	60.9474	128.393	278.343	49.3963	305.105	63.2224	49.3283	164.684	93.9235	195.456	1127.99	601.283	210.532	3049.45	97.3415	192.203	1819.03	184.989	122.327	294.167	329.42	94.0934	103.553	225.396	92.8621	250.519	140.369	85	384	319	53	85
ENSG00000114455	615.446	1.23056	0.206814	5.99291	2.06116e-09	4.38513e-08	HHLA2	protein_coding	350.005	500.777	440.89	1710.16	481.659	563.778	416.669	644.584	963.937	138.603	305.597	560.275	180.715	351.617	578.38	198.428	319.918	584.907	748.967	886.551	775.754	734.069	1144.96	1188.59	736.996	987.07	956.32	553.733	391.146	573.389	418.501	311.505	649.17	427.075	561.247	820.132	368	475	476	2046	391
ENSG00000089199	9.18076	-1.607	0.253435	-5.98978	2.10124e-09	4.4536e-08	CHGB	protein_coding	9.53774	5.81469	0	7.33961	3.77635	0.985287	6.25131	1.97288	2.66521	42.7587	28.7623	10.8369	34.1319	24.9022	5.7727	23.6797	28.3048	10.8999	8.55498	15.619	3.81008	4.99598	3.71283	2.81971	5.70338	6.22801	1.85386	8.8393	3.38043	5.03876	3.19942	2.193	0	2.0554	4.111	0	8	4	0	10	2
ENSG00000184584	973.544	1.10287	0.185708	5.98957	2.10393e-09	4.4536e-08	TMEM173	protein_coding	1055.72	559.657	1880.49	2555.3	1030.05	1857.28	970.515	443.835	1644.46	390.237	319.05	794.581	298.606	334.419	913.602	290.34	265.041	611.636	710.779	790.754	1306.54	708.796	1260.35	1471.63	623.743	1004.98	1266.51	1021.76	523.206	1447.53	1043.79	557.538	1809.55	989.152	410.154	1885.98	1079	551	2017	3128	804
ENSG00000129355	173.059	-0.736657	0.123788	-5.98483	2.1662e-09	4.56703e-08	CDKN2D	protein_coding	227.168	43.0775	125.669	217.436	36.651	80.2948	153.938	55.6816	102.101	394.109	132.843	291.168	452.278	134.028	256.327	349.98	111.629	257.125	289.46	70.7119	204.819	343.567	40.3226	134.79	314.53	38.3066	139.142	255.307	46.1387	132.821	291.195	41.7795	101.37	229.432	44.8733	90.0358	245	45	133	265	31
ENSG00000142856	155.971	-1.00745	0.169037	-5.98302	2.19044e-09	4.61352e-08	ITGB3BP	protein_coding	169.207	138.556	121.826	157.63	106.977	102.227	236.809	119.036	108.472	220.26	210.156	176.468	235.469	190.203	254.981	325.737	206.004	211.39	192.133	66.9869	92.9318	196.101	44.7625	84.0838	180.529	54.213	94.1475	160.944	169.356	149.041	138.55	186.381	79.6821	196.276	140.696	96.7172	162	140	133	180	85
ENSG00000104419	2147.37	1.29419	0.216897	5.96811	2.40012e-09	5.01998e-08	NDRG1	protein_coding	1625.5	2776.26	2180.66	2453.39	4667.63	3509.77	1172.74	2886.13	4858.46	487.596	913.582	1213.55	537.219	694.985	560.79	442.745	636.238	1108.4	865.322	1219.92	5464.41	1187.69	1475.65	7421.85	909.558	1408.83	2622.61	2840.02	2690.56	2436.32	1654.4	3187.24	2713.92	1395.14	2319.33	2766.79	1499	2903	2479	2931	3990
ENSG00000164061	13.1847	-1.67022	0.284185	-5.96679	2.41973e-09	5.05134e-08	BSN	protein_coding	21.9201	3.36278	0	9.01524	2.11253	3.01836	6.41587	1.99634	1.00063	43.1344	54.0401	16.6216	44.8397	20.6643	18.5739	26.5528	46.3446	11.1145	22.1012	21.0568	0.973193	14.7052	2.54349	1.93559	9.7416	0.857901	0.946032	24.2079	3.71452	0	19.2464	2.2528	0	15.4358	2.43052	1.77401	25	4	0	12	2
ENSG00000163808	327.313	-1.26613	0.219677	-5.96634	2.42639e-09	5.05983e-08	KIF15	protein_coding	609.631	107.34	255.423	765.374	49.0292	137.746	509.536	110.716	147.531	842.432	270.162	442.618	812.443	180.503	484.145	644.197	205.115	432.312	614.94	50.4411	188.324	466.229	11.3141	119.296	518.5	24.3591	145.223	568.964	124.973	209.36	501.436	167.769	171.383	584.26	167.698	142.546	587	138	243	855	33
ENSG00000144369	69.7927	-1.06269	0.180045	-5.95781	2.55633e-09	5.30975e-08	FAM171B	protein_coding	135.543	30.7602	64.1104	91.2781	6.64535	34.6222	111.268	18.3706	42.4942	245.088	52.0411	58.9888	210.377	45.9956	49.3504	206.854	42.0869	44.1503	133.117	14.8798	35.7158	96.7286	1.45593	27.6816	115.119	10.8053	33.6451	116.939	30.6107	66.1197	115.471	18.0552	35.6002	127.851	11.1524	31.5654	135	32	68	106	5
ENSG00000106069	1283.09	1.26551	0.211037	5.94512	2.76253e-09	5.69309e-08	CHN2	protein_coding	2235.55	462.727	574.778	5168.42	479.842	1582.23	1986.98	473.374	2117.79	517.083	222.28	385.168	605.048	305.674	330.074	584.307	281.808	396.603	1627.78	424.027	1412.34	2323.65	258.47	2637.99	2345.24	309.728	1917.09	3068.87	493.142	1099.02	2602.52	319.82	1708.17	2406.29	454.502	2072.75	1948	495	545	5304	380
ENSG00000228903	111.905	1.30082	0.220024	5.94368	2.78697e-09	5.73784e-08	RASA4CP	transcribed_unprocessed_pseudogene	88.8076	41.2951	69.8899	200.917	140.596	93.2729	94.4022	39.0934	187.104	96.122	44.3006	33.1772	111.76	106.764	24.55	125.41	57.397	36.3763	144.116	112.766	166.144	188.45	388.972	274.874	164.765	188.998	131.829	83.1429	34.8907	55.103	98.748	59.2685	73.1979	124.728	64.8625	82.505	88	46	62	240	107
ENSG00000111291	23.6556	1.60502	0.271639	5.93848	2.87672e-09	5.90528e-08	GPRC5D	protein_coding	2.81486	0	47.3576	1.83251	2.54004	39.0082	10.7917	3.4227	92.996	0	0	26.6903	2.93954	1.83491	18.0546	0	0.686356	39.9116	10.3499	7.45068	83.3259	15.4653	3.05285	82.4255	5.29032	4.87495	130.273	3.33898	1.77778	47.0249	1.4761	0	67.5396	1.70806	2.72422	92.6241	4	0	40	3	3
ENSG00000137673	157.894	1.62626	0.287775	5.93063	3.01766e-09	6.18254e-08	MMP7	protein_coding	0	97.4942	735.972	0	85.4589	560.527	0	76.9889	699.539	0	14.8344	156.798	0	44.8669	50.3488	0	11.831	90.5958	0.944925	155.096	291.619	0	535.979	419.601	0.874012	270.832	152.496	1.74368	86.6951	390.93	1.13477	50.5879	403.379	1.63102	94.0866	201.315	0	102	774	0	71
ENSG00000172159	89.3049	1.12557	0.189382	5.92749	3.07599e-09	6.28367e-08	FRMD3	protein_coding	51.3791	53.2582	117.989	71.7148	32.8871	62.1492	28.6049	52.3407	90.0193	37.5826	127.045	55.4091	43.6396	65.9515	58.4716	53.9421	85.9646	121.772	130.941	197.609	151.519	152.453	204.386	199.879	138.619	162.344	154.9	58.8348	48.5503	41.4453	68.9871	56.5364	55.2373	69.2709	51.1555	62.1873	60	66	40	98	31
ENSG00000005059	148.913	-1.01941	0.174913	-5.9256	3.11161e-09	6.34412e-08	MCUB	protein_coding	184.499	12.2116	147.11	184.351	24.1813	104.722	242.663	27.1217	117.98	302.45	52.6854	233.523	261.536	75.8051	342.608	357.471	94.1383	255.173	163.817	25.3511	164.58	235.128	6.83835	119.306	272.271	27.8228	70.6075	162.353	27.9778	173.097	248.636	43.718	164.818	253.112	25.1232	156.068	247	17	139	288	20
ENSG00000167767	814.548	1.22275	0.208811	5.91395	3.34001e-09	6.76191e-08	KRT80	protein_coding	419.457	361.395	1517.63	322.352	73.951	1198.02	816.186	241.104	1307.86	269.205	257.605	1547.19	312.521	318.626	807.117	325.993	341.669	933.145	805.718	976.421	2717.58	819.579	1183.42	2120.04	1008.39	941.863	1165.13	439.338	360.631	1353.6	603.576	161.123	1061.53	628.654	258.63	1347.49	417	375	1602	375	61
ENSG00000167741	3475.8	1.25239	0.21757	5.90406	3.54669e-09	7.14808e-08	GGT6	protein_coding	3628.09	3867.31	4765.25	5146.73	5752.54	4193.23	3591	6534.95	5352.89	1646.86	272.138	2031.66	1886.17	444.583	1566	1625.28	323.393	1630.19	2332.83	2011.93	4559.66	3328.1	4086.52	4462.34	2875.96	3368.57	4348.18	3933.23	3860.46	4762.45	4812.16	4173.04	4478.13	3585	5751.21	4140.84	3608	4309	4800	5801	4783
ENSG00000173467	91.1717	1.50123	0.256187	5.90331	3.56288e-09	7.17384e-08	AGR3	protein_coding	3.59044	116.063	102.911	20.4205	269.784	144.293	3.50049	160.183	197.862	1.0676	41.404	12.8185	0.599241	46.1317	25.1034	8.37195	49.9482	38.6296	5.61435	103.689	135.278	2.12897	137.674	251.667	5.34731	178.742	271.603	11.0902	69.9891	164.768	3.01628	186	151.149	12.4184	155.401	193.924	5	138	119	24	254
ENSG00000172782	19.9291	1.69738	0.284113	5.89673	3.70772e-09	7.42284e-08	FADS6	protein_coding	17.8122	11.3184	1.69388	29.2252	22.0776	1.04168	18.6308	2.95031	17.061	10.9161	10.1038	3.27195	4.97235	14.9144	2.61335	6.07654	8.26956	2.66061	19.0135	43.5664	16.1045	50.516	138.573	26.2897	35.7837	53.9262	5.53274	41.965	12.5903	6.18752	25.0394	14.1577	3.4478	26.1194	10.2619	2.76445	21	14	2	28	15
ENSG00000125046	38.0989	1.36082	0.230337	5.89388	3.77227e-09	7.53363e-08	SSUH2	protein_coding	30.3768	28.431	8.11365	32.7441	13.5496	9.45951	43.1715	19.4174	16.3156	44.3362	24.8531	21.8815	35.6026	39.6133	8.91868	21.145	20.3343	18.2279	63.8613	98.7256	65.8012	58.325	156.899	60.2964	57.4934	113.238	32.3385	44.4895	18.5967	12.2931	35.9903	17.9688	7.51895	43.0521	34.2104	13.9716	31	30	8	39	12
ENSG00000134986	70.5979	-1.05383	0.179584	-5.89221	3.81067e-09	7.59284e-08	NREP	protein_coding	109.574	49.9873	55.7772	85.181	47.7566	86.7777	118.083	52.9162	47.9805	124.58	77.3836	95.9986	110.377	85.5091	84.3563	161.447	94.4828	55.7406	85.2573	47.0685	14.1923	64.5184	21.196	21.4889	82.5785	25.7706	57.0027	111.836	36.3754	57.993	78.3893	49.2339	32.4804	129.662	38.9428	43.6306	104	30	62	101	34
ENSG00000143416	30126.9	1.42226	0.248786	5.883	4.02888e-09	7.97475e-08	SELENBP1	protein_coding	14393	6225.86	30525.6	110474	12015.7	68702.8	12437.5	9807.37	84936.3	2160.36	2484.93	28807.1	2463.43	3672.66	20973.1	1790.02	2664.03	29897	11116.4	8119.01	65115	19985.4	10087.6	101136	12601.6	8916.59	91849.6	17528.1	4885.29	48991	32967.5	4567.23	75575.3	13358.1	7724.81	105615	14077	6269	32347	126779	9874
ENSG00000188277	180.914	1.14904	0.199651	5.88065	4.08668e-09	8.05129e-08	C15orf62	protein_coding	162.799	92.9752	309.741	286.864	110.127	165.908	154.503	67.4329	239.386	214.995	34.716	263.38	165.814	32.8562	71.8405	161.883	32.3316	186.627	285.324	189.281	305.062	338.912	254.868	158.134	362.246	188.731	264.153	171.641	85.8552	281.225	216.581	32.2593	142.328	195.986	73.8216	212.322	162	97	328	332	91
ENSG00000151632	370.897	1.04317	0.177789	5.87857	4.13825e-09	8.13766e-08	AKR1C2	protein_coding	562.941	272.531	433.147	625.656	362.581	381.927	410.125	247.549	433.657	150.897	244.648	218.093	104.665	285.607	205.222	98.3507	205.726	322.978	424.612	422.22	481.527	340.256	496.516	503.87	357.627	330.994	791.38	632.917	295.449	332.529	494.988	302.926	421.293	425.255	258.621	473.022	542	323	467	731	314
ENSG00000204323	63.2947	1.18972	0.202849	5.87476	4.23455e-09	8.31926e-08	SMIM5	protein_coding	51.6912	55.0389	46.1872	46.9407	62.9141	53.9231	49.1645	132.119	85.9277	24.5236	15.0667	57.8374	32.336	21.9412	31.2552	29.7892	40.9319	37.647	40.916	72.4151	88.6237	81.8877	128.69	105.386	49.6881	90.9391	109.961	41.7526	127.277	46.0641	51.7495	61.1398	53.3204	69.2733	125.136	59.1563	56	70	51	57	49
ENSG00000229167	38.3366	1.11708	0.190228	5.87079	4.33727e-09	8.50517e-08	AC114488.1	antisense_RNA	36.5703	44.6949	57.1244	45.2207	44.0619	44.0046	34.3126	45.7871	82.9343	17.9226	23.865	11.0849	15.6412	21.8788	19.548	12.7873	16.4355	15.3154	17.5751	66.0402	64.012	31.0287	44.2771	64.1552	13.97	53.2256	39.2774	25.5512	46.3584	49.7018	42.6806	55.8088	41.1974	34.0034	40.1369	61.9287	37	49	61	52	37
ENSG00000184163	32.5412	1.52406	0.25928	5.86885	4.38822e-09	8.59706e-08	C1QTNF12	protein_coding	9.61837	10.2864	19.4699	21.5427	9.52903	46.3812	34.5169	5.28047	73.564	14.796	7.92597	31.0931	15.6126	10.208	7.23586	15.5681	10.1319	21.4667	19.5642	31.3877	81.975	44.7985	97.5986	138.239	51.7189	43.9716	46.9615	24.782	9.2826	25.3405	36.5251	10.3089	34.6069	24.0861	19.5009	66.6082	12	10	19	24	8
ENSG00000173406	18.8576	1.62095	0.299714	5.86709	4.43509e-09	8.68081e-08	DAB1	protein_coding	10.1268	22.1826	0.429065	20.8941	23.6483	7.94762	30.9857	44.3182	5.22899	1.3225	8.81532	0.413096	0.382924	8.38042	0.903074	2.31538	5.21917	0	4.26612	25.4662	23.6263	25.3872	147.703	15.307	12.8628	35.9233	4.29813	28.0673	34.1246	18.1795	10.0323	34.7902	0.875607	15.0282	43.8582	5.56333	19	26	1	30	10
ENSG00000149043	168.053	1.09992	0.189131	5.86617	4.45985e-09	8.71015e-08	SYT8	protein_coding	342.923	133.285	335.165	218.914	66.0703	198.3	331.026	113.761	208.742	47.2665	27.5797	111.757	72.6926	85.9032	68.6388	61.1463	41.869	108.391	158.553	102.861	262.014	164.135	115.13	204.348	130.94	99.1342	226.452	235.294	145.17	404.593	346.167	113.497	241.195	302.323	78.6118	146.043	320	117	357	266	43
ENSG00000160593	36.179	1.4604	0.25721	5.86607	4.4625e-09	8.71015e-08	JAML	protein_coding	6.99357	69.5773	12.1884	9.48858	125.526	35.919	7.93928	89.2846	39.8397	0	40.2877	8.67692	8.73743	18.2144	2.16682	2.13833	13.2523	6.16048	10.8287	58.8013	21.7045	12.3193	83.7146	23.9801	21.06	104.66	39.9962	35.1388	95.2251	10.507	18.6308	123.204	17.3014	18.0246	70.9002	40.0553	11	87	21	15	88
ENSG00000107099	249.927	1.17521	0.203059	5.86065	4.61072e-09	8.96618e-08	DOCK8	protein_coding	554.303	167.278	452.802	582.088	70.7887	410.347	459.118	177.102	392.454	112.269	81.67	177.584	91.3421	30.0938	154.768	63.477	55.2971	126.037	192.586	146.191	359.461	191.976	208.255	321.829	166.692	106.28	485.475	374.762	207.426	396.408	415.517	82.5852	346.72	444.82	139.922	251.646	463	196	440	691	61
ENSG00000150594	325.657	1.3466	0.250327	5.8548	4.77584e-09	9.24457e-08	ADRA2A	protein_coding	460.763	0.961861	1059.27	870.528	0	1263.62	367.127	6.93184	1279.01	89.7845	0	58.2674	75.0256	0	29.1127	60.1913	0	64.0283	170.974	0	215.031	175.636	2.91707	358.076	196.483	4.92092	351.874	466.931	5.96141	1068.71	462.917	3.87622	1203.53	360.426	1.86553	988.901	458	1	1121	1008	0
ENSG00000223478	29.9446	-0.950594	0.161378	-5.84528	5.05726e-09	9.73557e-08	AL441992.1	antisense_RNA	17.73	11.7491	12.161	23.5028	13.0729	10.7549	29.0798	21.9545	13.3118	68.7185	56.91	33.3243	83.6141	62.8883	37.208	83.3494	46.3265	45.1765	40.563	22.2895	29.805	59.1478	12.818	15.9531	42.0146	17.3861	20.2997	25.4619	14.8284	10.9537	23.8994	11.3894	10.2573	29.172	13.4145	7.51977	18	13	13	27	11
ENSG00000101680	26.7228	1.49163	0.263979	5.83749	5.29928e-09	1.0155e-07	LAMA1	protein_coding	45.9421	22.1971	11.6095	42.0533	24.5501	32.0245	70.9565	19.6716	41.7524	19.4396	1.50224	3.00341	12.4036	2.04751	7.4043	10.1564	16.4931	6.60603	38.3361	6.43832	37.8704	47.2029	43.1974	59.6594	20.6182	21.0401	18.7735	53.8009	11.9287	22.8293	60.414	15.8411	13.9596	64.0454	23.4602	12.7911	42	23	20	42	16
ENSG00000163637	191.514	0.987713	0.170437	5.83037	5.53045e-09	1.05691e-07	PRICKLE2	protein_coding	370.629	317.12	74.4676	276.997	216.067	106.484	306.555	304.355	148.5	155.792	84.8303	19.0405	142.19	83.2281	50.0213	119.856	93.4994	31.9533	291.345	112.614	71.3191	343.216	92.007	112.644	308.342	122.534	128.495	337.206	282.536	84.5388	349.04	378.14	113.683	327.745	385.601	151.918	369	330	78	325	174
ENSG00000092529	47.3502	1.43518	0.254384	5.82333	5.76878e-09	1.09748e-07	CAPN3	protein_coding	58.8082	69.6829	13.2295	35.934	422.362	16.8762	58.0231	73.3935	15.3133	11.9307	17.9197	2.25283	10.467	29.9979	5.09098	12.6549	13.0799	11.5858	47.108	54.1192	15.5372	88.3363	61.6669	12.1616	52.4503	64.8229	24.9975	30.9213	55.0422	5.77071	68.6377	87.6029	11.7286	46.3698	91.7979	6.9348	60	80	16	49	355
ENSG00000204397	98.119	1.2568	0.218472	5.81694	5.99348e-09	1.13817e-07	CARD16	protein_coding	112.629	18.3829	225.789	111.631	56.15	236.302	142.193	17.6213	364.033	26.5884	0	62.6879	46.5877	3.65682	39.6536	31.8623	1.3763	78.1919	93.2742	2.45047	127.622	124.12	6.9153	162.725	112.408	8.71916	194.64	143.462	14.5435	296.612	148.124	30.3504	163.739	158.505	7.08714	161.648	120	20	256	120	43
ENSG00000158246	51.2422	1.12105	0.19301	5.81223	6.16444e-09	1.1651e-07	FAM46B	protein_coding	19.0936	27.7965	106.71	28.5136	37.5158	83.5346	22.0718	26.741	92.5171	25.6163	23.4332	56.5038	17.6756	45.9985	42.716	18.8864	21.5543	60.2344	35.6655	68.0664	117.763	54.4024	129.618	96.2066	46.5746	86.5014	84.049	15.6037	32.3018	80.6893	35.7463	20.6459	74.0488	29.035	14.0168	66.6717	19	29	113	33	31
ENSG00000188603	1300.23	0.667363	0.114871	5.81212	6.16854e-09	1.1651e-07	CLN3	protein_coding	1751.32	1115.73	1444.43	1986.51	1829.33	1621.08	1651.42	1454.77	1395.88	623.173	564.616	966.909	643.455	599.452	1191.96	654.242	682.899	937.075	863.188	912.629	1680.83	1278.61	1175.83	1827.76	1222.52	901.796	1298.74	1546.93	1342.44	1369.12	1823.71	2046.53	1844.89	1691.93	1334.33	1532.08	1634	1162	1599	2248	1576
ENSG00000099617	61.5282	1.22066	0.211775	5.81081	6.21707e-09	1.17216e-07	EFNA2	protein_coding	60.9373	51.7418	34.8194	35.5185	180.299	88.9879	93.1096	58.9821	104.461	21.7893	15.5152	8.24661	35.8952	49.5047	23.3497	31.6606	22.4081	26.0123	39.2255	70.8557	49.727	52.3043	158.935	76.3776	72.7739	75.185	31.9922	59.4304	58.0694	34.691	136.166	65.3403	57.0842	88.8346	70.768	74.0155	61	55	37	41	150
ENSG00000223573	66.1548	1.38625	0.243991	5.80612	6.39388e-09	1.20338e-07	TINCR	protein_coding	39.7225	14.1413	195.11	35.8509	13.6231	134.226	39.075	18.9846	195.75	9.87246	7.5154	66.927	6.56135	9.10762	45.32	10.1343	1.69639	60.4863	23.7466	25.8047	228.518	20.6213	26.4891	165.862	14.9058	39.1823	176.666	41.2824	12.5208	152.678	58.2323	2.23486	167.503	42.6703	9.6804	268.869	20	17	237	48	13
ENSG00000170075	57.856	1.20159	0.209466	5.7996	6.64746e-09	1.24883e-07	GPR37L1	protein_coding	61.4139	33.7458	138.965	50.9362	52.1484	128.413	66.3108	40.2621	151.951	13.7558	5.21852	32.7527	22.7844	21.0857	23.2836	26.0336	5.8887	27.5357	26.32	25.1756	91.7468	33.0607	59.86	149.916	34.4508	47.2806	31.55	76.4372	38.372	126.646	69.4699	45.2634	146.667	58.8513	33.5382	85.7272	61	35	147	59	43
ENSG00000162645	420.029	0.883411	0.152278	5.79094	6.99928e-09	1.30676e-07	GBP2	protein_coding	158.684	505.39	1040.06	179.686	687.547	718.072	148.046	491.97	1174.74	105.298	240.118	273.154	139.107	329.429	142.783	100.663	267.606	242.734	158.333	468.208	653.053	193.472	449.234	593.693	160.984	427.868	860.715	164.876	431.997	1051.16	173.7	491.056	624.75	160.504	416.635	695.707	138	566	1079	226	531
ENSG00000166869	475.362	1.38884	0.279226	5.79064	7.01194e-09	1.30796e-07	CHP2	protein_coding	1023.03	23.0053	389.069	3251.39	205.736	1369	875.529	109.278	1527.62	30.1914	0	69.2616	25.2515	3.94283	27.1827	17.0874	0.979759	125.401	163.313	0.932417	324.122	145.562	24.7592	649.145	107.81	3.93196	346.008	1133.89	15.3013	636.006	1008.27	58.0678	1246.37	962.99	71.0164	1142.59	1018	24	412	3763	170
ENSG00000169891	736.039	0.945149	0.163582	5.78271	7.35086e-09	1.36755e-07	REPS2	protein_coding	396.398	1437.37	558.588	807.039	2439.77	1131.91	410.264	1721.08	1164.19	181.546	373.308	251.369	115.021	598.669	183.05	120.684	405.213	326.326	196.316	678.254	861.724	212.853	1135.88	833.792	180.053	813.476	517.842	619.613	1208.97	885.219	399.906	1496.15	850.047	335.683	1661.07	988.747	457	1378	685	1040	1876
ENSG00000124588	174.514	-0.558778	0.0966167	-5.77528	7.68245e-09	1.42545e-07	NQO2	protein_coding	99.1146	185.767	134.963	53.049	180.916	127.259	117.7	166.702	112.912	216.517	309.641	206.56	189.589	419.807	221.453	208.381	337.662	269.649	171.892	244.356	156.761	109.128	230.039	145.524	157.993	175.662	189.892	94.5678	159.565	122.559	94.9301	211.102	104.234	86.9177	169.934	99.8182	104	188	151	56	151
ENSG00000121440	259.671	-1.03877	0.183395	-5.77471	7.70845e-09	1.42902e-07	PDZRN3	protein_coding	619.685	56.9991	270.918	858.283	98.6125	202.714	596.947	104.234	117.11	591.742	130.91	162.027	500.873	92.6127	184.474	531.042	102.015	85.9717	401.368	27.4887	38.9513	300.822	49.9378	65.2765	220.674	23.3399	109.418	735.532	90.0902	180.724	546.198	84.8475	184.471	672.98	94.955	213.899	763	66	239	1032	84
ENSG00000186204	952.909	1.14641	0.202113	5.76792	8.02561e-09	1.48129e-07	CYP4F12	protein_coding	1122.09	434.586	658.228	1017.4	845.943	1262.64	798.051	713.412	1409.03	710.308	108.376	805.482	678.325	225.655	594.409	822.527	253.199	1189.41	781.671	705.774	1953.07	917.676	1628.33	2515.97	793.067	984.139	1924.92	880.941	408.413	883.197	1274.76	407.613	1193.33	1061.9	728.713	1612.17	1092	430	658	1181	700
ENSG00000167653	146.189	1.44104	0.300482	5.76709	8.0652e-09	1.48729e-07	PSCA	protein_coding	10.7893	91.2115	377.693	33.3756	128.14	335.494	12.6695	119.66	360.006	0	3.2129	195.129	1.55609	3.6429	56.7284	0.841428	0	67.9009	0	119.778	489.678	6.17048	401.324	375.06	4.27297	199.865	240.861	12.7502	56.51	244.868	15.5036	43.0392	431.095	13.0037	136.387	674.582	11	99	416	40	111
ENSG00000133488	50.297	-1.04715	0.182674	-5.74954	8.94885e-09	1.63165e-07	SEC14L4	protein_coding	73.0158	71.7547	15.1344	49.7176	30.3077	4.50553	121.858	60.4053	17.367	92.2932	109.626	13.3059	109.248	72.9276	10.6951	84.3304	69.3596	21.75	52.4225	30.8179	12.1692	49.3304	15.7559	6.54142	60.9352	18.7091	9.83639	81.5123	91.7616	16.6348	92.5555	73.5519	11.3853	99.0981	45.697	14.3761	73	75	16	56	25
ENSG00000236935	139.272	1.29858	0.238233	5.7458	9.14875e-09	1.66521e-07	AP003774.4	antisense_RNA	196.511	123.647	252.309	308.309	231.715	366.521	175.012	218.216	370.579	20.7138	2.56772	42.3721	15.7237	3.87633	64.3798	12.7415	1.93842	69.9416	40.8584	25.148	140.05	31.7372	65.9596	172.298	25.2447	50.4652	132.711	214.698	94.1206	241.247	229.542	103.079	307.877	180.353	136.115	345.221	198	134	269	355	194
ENSG00000178075	126.53	1.03538	0.18167	5.74381	9.25689e-09	1.68199e-07	GRAMD1C	protein_coding	350.886	61.7933	49.317	403.054	65.742	79.358	290.984	42.0034	110.656	98.0037	26.421	24.7524	88.7236	90.1196	43.1456	143.347	33.1543	39.3513	212.517	71.5494	56.4291	279.628	55.2889	132.104	263.723	84.7879	104.624	299.869	62.9843	72.203	228.723	49.9475	138.191	259.784	43.8001	98.1018	284	66	51	468	66
ENSG00000102879	701.289	-1.07481	0.187049	-5.74308	9.29713e-09	1.68784e-07	CORO1A	protein_coding	672.924	162.744	1077.84	306.359	109.554	371.011	528.934	104.075	418.523	2049.9	825.164	1322.97	2093.63	787.997	1307.18	1779.71	685.03	1180.48	1046.79	362.727	686.392	1102.02	265.827	245.927	1137.93	323.752	458.781	663.75	213.683	967.818	490.732	153.15	412.215	518.801	114.578	297.512	615	163	1131	341	76
ENSG00000255552	36.8555	1.4082	0.251809	5.73208	9.92093e-09	1.79028e-07	LY6G6E	protein_coding	111.833	28.5765	2.46694	72.1056	9.43769	6.17903	84.9817	25.7438	10.6379	43.5348	6.76661	4.82534	55.0594	14.6782	4.26313	44.0872	0	3.52636	95.2101	56.5197	17.8753	89.0299	48.8283	8.76231	96.0305	47.674	23.5055	58.2434	19.7294	5.25723	102.588	13.2353	10.7683	87.9893	5.80869	11.0391	116	30	3	84	9
ENSG00000164985	1044.3	-1.0414	0.185741	-5.73175	9.9402e-09	1.79222e-07	PSIP1	protein_coding	2043.8	497.79	473.184	2210.65	446.036	358.618	2118.26	508.172	311.627	2225.57	904.908	796.57	2087.83	784.633	1247.21	2188.79	842.022	877.697	1880.11	365.761	461.287	1569.36	118.299	281.946	1895.36	175.726	398.766	2297.79	694.058	607.812	1724.96	732.609	464.462	1839.31	559.839	603.99	2003	597	559	2741	261
ENSG00000134323	47.4093	1.45818	0.255914	5.7308	9.99585e-09	1.80071e-07	MYCN	protein_coding	14.6253	54.8164	121.341	15.2627	23.9494	92.0234	16.0766	35.7026	112.446	2.94647	12.0607	60.336	7.29391	12.8964	30.3765	5.20613	8.05716	35.1602	4.15006	50.7863	100.812	9.11845	129.711	59.6126	16.943	120.075	153.539	12.4274	55.7755	132.524	14.0381	32.1205	87.6529	10.3857	20.8394	35.6474	11	50	127	19	20
ENSG00000197191	109.713	1.03184	0.179946	5.73032	1.00244e-08	1.80431e-07	CYSRT1	protein_coding	25.0495	43.6839	343.15	23.3598	55.4819	283.212	27.2645	56.7668	354.145	15.494	12.9744	129.76	27.6628	18.3196	97.1859	22.5486	22.4717	105.35	29.0248	29.8362	293.838	34.5883	85.5898	304.285	29.3901	41.149	296.269	19.8748	56.6721	380.046	19.9392	41.1464	321.408	26.6329	61.0325	215.064	25	46	364	27	46
ENSG00000160471	40.3684	1.57171	0.281916	5.72695	1.02252e-08	1.83731e-07	COX6B2	protein_coding	38.5972	20.8322	37.5374	35.5111	19.8159	38.3866	48.3038	5.34983	47.2944	15.262	12.7014	18.2734	13.6771	18.6379	4.48979	20.7215	7.49123	35.1088	49.1545	50.3621	57.2262	69.0106	173.251	104.549	77.6157	67.0556	40.5059	57.3746	11.5558	34.2824	80.2402	2.24053	51.4442	34.2701	3.30887	51.8231	38	9	40	45	10
ENSG00000225329	66.7291	1.28389	0.295841	5.70913	1.13557e-08	2.02317e-07	LHFPL3-AS2	processed_transcript	148.046	113.451	0	613.314	150.44	0	188.055	63.7872	6.38399	6.46608	3.51168	0.510653	2.07471	1.76898	1.32193	1.22937	1.32316	1.66193	55.8739	20.9428	0	35.7282	81.3748	3.58007	29.0459	42.683	2.11184	191.975	85.1819	0	242.535	48.6203	6.4587	167.684	74.6047	10.4992	156	110	0	686	117
ENSG00000137634	120.656	1.48773	0.282599	5.70898	1.13654e-08	2.02318e-07	NXPE4	protein_coding	27.3935	34.3862	177.875	56.2413	123.989	532.996	12.4779	72.7298	662.809	0.904652	2.57495	20.7721	1.66442	0	27.4165	0.8913	0	24.4947	3.71402	3.69266	128.024	4.36879	4.32015	322.603	6.83666	4.86275	375.072	36.0093	18.4849	201.713	52.0231	20.796	503.256	19.5134	61.7674	796.941	27	36	188	64	103
ENSG00000106258	1528.23	1.05171	0.184714	5.70542	1.16054e-08	2.05893e-07	CYP3A5	protein_coding	1789.74	1360.05	1183.53	1865.34	1117.79	1851.24	1460.86	1306.56	1894.66	430.058	878.294	959.499	490.653	1091.44	825.477	614.703	1029.99	1914.28	980.807	2378.81	2337.82	1032.09	2721.96	2852.85	1017.87	2050.69	3032.45	1357.4	1337.11	1357.28	1939.36	943.905	2132.09	1666.04	1510.78	2302.93	1732	1463	1300	2151	981
ENSG00000078804	1007.83	1.10449	0.194214	5.70446	1.16715e-08	2.06891e-07	TP53INP2	protein_coding	1172.17	829.599	1117.56	1072.76	913.358	1030.25	1608.64	665.497	1378.65	572.155	371.406	859.074	649.729	608.55	526.582	658.778	471.881	722.425	632.296	968.254	1861.99	755.633	3116.92	2180.58	1005.15	1489.42	1163.73	1278.32	743.385	882.558	969.957	553.982	992.52	1084.78	653.225	720.295	1195	877	1081	1225	772
ENSG00000101470	61.1623	0.967653	0.170455	5.69155	1.25888e-08	2.20919e-07	TNNC2	protein_coding	150.645	25.0981	45.1995	217.891	34.846	45.1155	103.634	26.0843	96.5363	40.7307	10.3198	35.2098	52.4054	9.08895	19.5615	51.9807	7.78702	29.4151	108.215	20.5655	46.7683	125.841	14.4078	51.0467	95.9747	18.5213	73.6813	128.92	13.3999	66.4465	147.723	28.1258	61.528	102.207	42.9059	54.0177	152	27	48	252	30
ENSG00000163295	55.8017	1.43279	0.253609	5.68659	1.29603e-08	2.26493e-07	ALPI	protein_coding	87.6047	23.6304	21.4779	31.6362	58.497	82.85	110.991	30.8071	88.8142	23.3706	5.75808	30.4644	19.4938	13.7028	14.2154	39.1808	3.71418	32.8565	124.587	19.1588	108.709	104.344	28.4692	148.091	113.492	15.9191	55.5507	104.408	13.9669	44.5447	158.82	12.2301	59.5007	90.783	32.8282	54.3942	89	26	24	37	51
ENSG00000179593	12.9115	1.69701	0.296114	5.67424	1.39305e-08	2.42441e-07	ALOX15B	protein_coding	8.74131	6.12249	1.02676	26.4951	12.5087	7.00159	6.6511	4.33898	8.35741	2.71618	2.24885	2.70405	7.21806	4.28703	0.960315	4.20385	3.38444	2.98144	20.0151	15.6968	13.9486	16.2725	115.935	9.55756	22.1569	49.5826	6.19189	6.60604	3.69715	3.52037	9.36251	3.34362	22.8296	8.35645	5.54407	20.2501	8	6	1	31	11
ENSG00000147180	174.299	-0.91545	0.162601	-5.64479	1.65386e-08	2.83158e-07	ZNF711	protein_coding	209.81	288.899	125.377	311.108	233.73	194.404	209.243	212.187	104.919	239.366	202.424	116.851	183.359	207.27	151.646	252.822	213.922	117.841	168.539	92.2741	73.1532	95.4782	37.9353	73.2456	129.803	79.9161	82.7592	182.76	276.948	145.849	160.988	281.178	213.641	210.984	209.571	184.574	205	300	132	360	192
ENSG00000106605	172.071	-0.702316	0.124239	-5.64423	1.65927e-08	2.83842e-07	BLVRA	protein_coding	102.667	88.2002	171.863	160.624	126.497	122.862	117.343	81.1775	97.6341	240.466	249.274	313.181	370.171	338.329	232.396	304.29	276.744	269.835	143.068	143.584	168.667	231.334	275.409	83.1909	219.474	172.168	148.567	126.026	83.2699	123.222	105.044	117.815	107.331	84.4817	85.7191	112.636	98	90	172	190	107
ENSG00000185168	25.8329	1.45352	0.269932	5.63561	1.74442e-08	2.97202e-07	LINC00482	lincRNA	17.0564	42.71	44.1286	9.78467	62.3917	31.9268	9.34543	31.9556	33.7678	2.95722	2.8056	5.16151	0.680136	7.43349	4.71141	4.36606	31.348	3.99747	4.55188	24.8825	36.7261	16.0549	67.5607	41.9769	11.1643	46.5101	21.2057	4.90419	27.5591	27.6569	27.1973	52.9068	45.804	19.2651	28.5495	78.9789	21	32	16	14	39
ENSG00000124772	15.0933	1.4348	0.2525	5.63136	1.78796e-08	3.04142e-07	CPNE5	protein_coding	14.8696	15.9628	7.85909	17.0284	5.59603	10.7236	15.132	11.844	14.2107	10.0821	13.9885	5.05479	16.127	8.79517	2.69263	4.15681	1.81209	1.82512	40.5077	21.5527	12.4404	29.2263	33.5079	7.1104	31.8992	24.8215	23.4823	20.2153	10.4078	14.2585	27.8773	4.21233	12.5841	29.6721	9.50058	12.3217	16	18	9	22	5
ENSG00000261863	21.5174	1.42922	0.268562	5.62886	1.81405e-08	3.08316e-07	LINC01996	lincRNA	61.1122	37.9694	38.6484	46.7225	7.23562	6.99438	67.1054	37.8753	11.6535	5.46751	0.864821	2.74176	2.51432	1.30827	0	8.1186	4.88452	0.994174	17.7874	10.2562	9.00814	25.7585	10.1528	8.78524	20.7481	10.7754	8.78051	57.0235	32.1348	21.4486	60.8616	35.9971	3.82532	67.795	28.1753	3.10306	61	40	41	54	6
ENSG00000182557	67.1381	1.11006	0.197749	5.62438	1.86179e-08	3.16068e-07	SPNS3	protein_coding	103.258	49.1338	52.9148	137.198	91.0083	40.8047	146.845	57.9435	35.7037	29.2618	26.5378	31.1195	39.1007	29.3922	32.4164	18.8304	32.4208	25.5798	56.0807	88.5204	52.902	88.5714	166.171	44.7506	75.989	80.9887	34.9408	91.0065	54.4836	56.9095	109.084	107.467	79.1732	141.862	55.0514	53.5511	101	67	67	130	81
ENSG00000171227	121.851	1.28692	0.229733	5.61521	1.96322e-08	3.32058e-07	TMEM37	protein_coding	22.8268	53.8002	239.82	120.554	152.954	331.362	34.2645	50.9851	454.967	25.2889	28.2797	58.6543	38.2179	65.0886	62.4354	47.2003	34.8361	107.736	49.1386	86.6756	164.438	80.7383	326.348	256.21	109.288	133.946	220.74	38.5213	42.7755	189.276	54.0202	47.1389	249.511	44.6791	29.8818	334.046	23	57	257	141	128
ENSG00000187867	1472.84	0.727372	0.130705	5.61428	1.97377e-08	3.33575e-07	PALM3	protein_coding	2518.87	3084.13	553.551	2466.84	2286.1	576.239	1673.7	2488.06	680.473	1229.95	1596.47	164.767	1626.03	798.264	165.243	1077.95	1130.03	194.422	1539.33	2690.11	480.761	2288.15	1139.69	458.23	1488.67	1459.81	509.418	2408.01	2893.79	534.069	2872.44	1794.97	581.78	1969.26	2500.38	1102.18	2438	3466	613	2849	1884
ENSG00000112299	31.975	1.45434	0.263036	5.6116	2.00466e-08	3.38524e-07	VNN1	protein_coding	22.1244	13.4499	99.1964	5.1826	3.63357	53.3095	34.7039	8.1047	63.491	3.66289	4.34311	20.9471	8.42543	9.20957	27.1756	14.3794	3.92164	29.5761	12.2086	41.0266	128.858	17.6395	55.3963	99.6879	18.1023	35.4157	59.9572	29.4966	22.1283	71.126	12.622	9.04043	50.0728	24.1918	6.53341	32.7583	22	14	105	6	3
ENSG00000100342	244.554	1.21676	0.22036	5.60119	2.12886e-08	3.58273e-07	APOL1	protein_coding	221.298	148.318	628.848	267.494	238.28	357.012	317.836	188.246	561.004	171.282	70.7254	85.3414	265.33	105.265	43.8841	213.569	59.8014	93.582	357.031	198.621	305.644	407.103	425.565	327.451	339.802	313.855	173.068	313.889	105.201	381.271	230.936	130.529	209.974	219.755	181.267	145.879	210	136	701	302	208
ENSG00000124406	1274.14	0.973423	0.175062	5.58423	2.34739e-08	3.91375e-07	ATP8A1	protein_coding	1899.69	1548.36	904.114	2937.44	1577.6	1557.98	1530.38	1921.93	1534.23	733.171	921.055	368.148	336.375	703.557	592.862	306.109	831.138	657.233	646.913	1794.32	1065.72	819.189	1637.67	1516.02	748.498	1861.63	1311.37	1272.29	1387.93	1056.56	1413.92	1412.42	1509.22	1289.53	1836.09	2428.29	1683	1636	944	3543	1404
ENSG00000133321	81.6935	1.30311	0.243828	5.57492	2.47648e-08	4.08367e-07	RARRES3	protein_coding	23.6886	68.8865	474.702	25.2364	66.9346	245.849	51.4754	44.5989	310.46	10.6749	5.07036	115.35	9.81158	10.2581	55.6435	10.7276	4.92811	36.8187	12.8311	104.23	152.045	26.1437	47.4049	110.823	25.908	74.4822	81.8037	42.3392	56.8176	241.498	39.0978	23.8663	163.801	33.2925	45.4917	87.9752	24	76	509	30	54
ENSG00000077984	87.5889	1.43048	0.264961	5.56789	2.57836e-08	4.24501e-07	CST7	protein_coding	142.815	6.58008	54.573	248.659	4.80659	11.7135	209.194	0	30.536	193.317	1.72341	13.7476	95.9652	5.20907	1.94597	137.531	1.94807	4.00414	584.516	15.8491	23.7413	397.102	18.7767	17.4475	421.133	24.4038	8.82956	160.158	8.41228	35.8994	121.483	5.12318	4.75485	130.028	1.88793	9.38879	143	7	58	287	4
ENSG00000152137	49.4768	1.53445	0.280918	5.56404	2.63604e-08	4.3111e-07	HSPB8	protein_coding	16.0737	93.8375	40.5988	3.45669	18.1462	23.2156	43.0819	53.5811	24.3051	2.74347	57.2601	78.3993	8.4132	51.2311	2.9128	9.89601	12.7328	7.90518	58.1756	158.51	150.351	59.5553	173.236	20.9954	31.92	235.828	55.7008	28.5968	77.3125	26.1168	34.688	19.3481	10.5723	40.3293	33.6581	18.4791	16	98	43	4	15
ENSG00000110195	184.199	1.26477	0.227881	5.56213	2.66507e-08	4.35033e-07	FOLR1	protein_coding	121.602	427.168	144.292	183.482	441.627	55.6166	199.475	228.01	125.211	20.6151	194.31	44.1464	18.1434	202.193	34.9118	18.6083	170.001	24.1647	58.8707	554.935	74.8166	67.9507	613.398	77.752	52.9777	687.153	85.5707	135.863	347.43	136.7	109.906	338.003	122.399	130.493	283.57	99.8162	124	455	148	218	366
ENSG00000174844	75.6008	1.28372	0.235794	5.55282	2.81104e-08	4.57088e-07	DNAH12	protein_coding	200.972	33.522	47.0732	111.972	10.9175	18.0282	162.507	9.30301	67.4823	83.429	18.1751	25.2024	103.646	18.2841	5.22134	97.0391	23.7546	13.2696	117.789	47.1433	98.4937	230.969	69.9738	56.9679	221.312	61.4092	53.1022	134.857	20.3537	48.1797	206.73	31.7383	40.0014	197.987	13.8195	21.0032	179	44	67	112	4
ENSG00000087460	7330.17	0.558377	0.100588	5.54996	2.85727e-08	4.6353e-07	GNAS	protein_coding	10461.6	4661.97	9675.83	19316.6	6706.84	9440.1	11716.7	6812.66	8782.52	4650.01	3048.82	4171.77	5290.68	3838.74	4752.68	4242.41	3710.72	3805.13	6958.13	3558.98	5943.09	8030.95	7321.31	7074.27	7133.76	4977.15	5632.08	12372.7	5201.63	9045.14	13931.1	5933.23	9493.96	11928.3	6438.54	7826.01	10708	5298	9373	21714	5405
ENSG00000175600	103.794	1.39871	0.256002	5.54665	2.91187e-08	4.72024e-07	SUGCT	protein_coding	14.5825	22.6736	390.708	17.2354	39.5016	315.277	8.44889	67.4845	503.667	11.5358	6.51951	56.1936	9.58443	22.9932	86.6177	12.585	11.7103	42.9965	27.351	17.9487	139.378	36.7725	100.092	201.128	38.7596	67.619	371.654	19.5264	22.1726	362.299	8.86327	34.0968	434.701	10.142	61.6212	142.145	38	48	207	51	75
ENSG00000169903	22.0826	1.50861	0.29541	5.54521	2.93603e-08	4.75574e-07	TM4SF4	protein_coding	7.77117	54.7001	28.7754	1.75997	27.1371	30.0019	12.6282	21.3948	81.633	0	4.8583	2.32084	0	14.0837	0.988692	5.76447	4.98623	6.57184	2.86614	110.981	14.1156	0	72.4014	27.2358	13.5768	51.8798	14.4597	5.56858	43.0666	9.06708	6.08706	28.3095	14.1968	0.821329	64.49	10.4744	6	65	15	4	12
ENSG00000221890	16.67	-1.58915	0.28048	-5.52861	3.22776e-08	5.19628e-07	NPTXR	protein_coding	23.1522	3.54649	4.16691	28.5941	3.34657	0	19.3643	3.17727	4.23748	87.7256	31.2009	18.4159	77.6185	50.91	5.35531	46.2546	21.667	17.1946	16.4288	15.4405	6.17699	13.5183	10.9959	0	8.71664	1.81209	2.0022	27.9641	1.56858	5.44538	22.2699	0	0.887474	20.0255	0	0.939225	25	4	2	36	3
ENSG00000142661	1533.95	0.628285	0.113287	5.52802	3.23874e-08	5.20599e-07	MYOM3	protein_coding	1095.65	3492.84	859.862	1415.62	3829.39	1118.99	1190.35	3250.58	1312.25	626.387	1615.18	415.254	625.07	1517.08	348.591	598.993	1665.48	400.281	712.09	2830.52	500.56	1029.19	3494.12	491.065	894.408	3119.33	572.83	1057.8	3245.91	942.583	1075.87	3381.49	1169.53	1033.82	3121.52	1171.86	1055	3635	935	1641	3230
ENSG00000105523	1318.33	0.903167	0.164421	5.51999	3.39027e-08	5.42469e-07	FAM83E	protein_coding	1383.32	485.777	2039.75	2392.15	1192.29	2531.56	1111.98	693.614	2780.88	413.155	317.497	1475.05	414.761	497.011	1161.28	323.289	325.18	1804.79	660.785	667.161	2480.07	920.827	1015.09	2757.18	696.46	840.024	2622.71	1091.87	360.535	2270.87	1422.14	689.498	2697.96	1381.34	756.952	2784.91	1409	463	1913	2692	1035
ENSG00000168065	127.596	1.08585	0.196797	5.51902	3.40893e-08	5.45041e-07	SLC22A11	protein_coding	84.4041	73.1813	177.704	71.9808	73.91	426.449	108.928	60.1737	342.762	39.2315	42.7095	60.5678	79.169	66.538	66.0692	72.8422	42.1716	95.6854	126.736	69.5746	151.31	215.709	126.97	202.08	206.239	70.0293	212.868	71.2045	58.3441	225.084	132.767	77.2157	292.424	81.929	74.5018	213.993	84	73	180	77	67
ENSG00000133067	153.377	1.31683	0.265921	5.51617	3.46458e-08	5.51758e-07	LGR6	protein_coding	554.905	3.58483	127.75	906.781	13.9992	134.777	528.755	10.8264	156.338	64.592	2.29126	17.9075	54.9549	1.63803	9.26127	43.1459	1.22102	10.7068	306.017	2.32375	47.1552	160.759	23.0732	26.5036	182.948	13.2642	26.823	566.225	0	136.532	529.463	5.33483	196.396	454.342	4.10106	196.877	601	3	153	1206	7
ENSG00000102098	143.519	-1.11105	0.202456	-5.51297	3.52837e-08	5.59882e-07	SCML2	protein_coding	190.807	209.478	69.5637	143.552	247.648	68.5747	203.594	225.222	44.3628	172.643	309.9	94.4855	176.23	245.683	165.668	154.007	275.465	120.375	118.684	67.5209	52.1752	105.13	31.7244	49.0501	137.368	72.3707	59.738	191.434	220.768	45.7916	185.194	171.762	62.8199	206.207	229.621	42.0707	206	206	66	162	170
ENSG00000224769	449.6	1.01467	0.184296	5.51055	3.57711e-08	5.66336e-07	MUC20P1	unprocessed_pseudogene	634.246	542.076	387.813	905.212	453.112	423.208	677.2	410.16	385.255	197.264	346.612	229.949	193.222	373.801	204.946	206.229	300.394	163.421	338.439	773.894	440.428	321.423	928.929	544.587	343.629	891.17	329.36	560.037	524.12	335.248	663.893	457.329	356.857	672.046	343.715	326.366	632	568	411	1047	375
ENSG00000172183	195.885	1.25951	0.231817	5.51035	3.58121e-08	5.66557e-07	ISG20	protein_coding	200.908	92.3	207.693	154.146	156.488	125.449	348.327	69.7152	208.392	167.133	45.6485	54.6426	288.094	122.448	34.6735	256.783	96.3989	61.6252	232.258	241.367	182.356	519.076	637.104	181.29	428.935	387.199	95.4602	251.284	97.6318	114.418	307.541	80.6428	125.039	289.073	115.344	74.9951	214	92	196	181	142
ENSG00000260912	1247.29	1.07523	0.189302	5.50346	3.72401e-08	5.86503e-07	AL158206.1	sense_overlapping	47.2002	464.85	2148.47	91.6164	191.064	1868.69	25.2119	369.979	3575.91	46.6184	356.432	1927.77	42.8868	466.097	1190.52	60.2961	345.633	2945.93	53.4688	1219.59	5266.87	64.7099	1063.67	5930.43	60.405	1168.86	5186.64	37.2487	427.944	2243.54	39.9352	261.736	2480.05	47.5923	428.447	2755.96	47	486	2276	106	158
ENSG00000171388	17.9385	-1.55838	0.276854	-5.50186	3.75808e-08	5.90543e-07	APLN	protein_coding	19.1087	14.4138	0.944766	6.04618	8.47901	0	15.7753	10.4162	1.15418	50.3693	94.6875	7.28549	60.6689	69.7367	1.94107	35.0474	55.887	4.9286	15.9661	4.66211	1.1204	21.3139	2.91586	0	22.4112	6.88692	2.17999	19.9551	15.3214	2.37064	12.6226	32.2899	0.963059	6.45105	21.4645	0	19	15	1	7	7
ENSG00000116701	39.5212	1.12839	0.211778	5.50062	3.78457e-08	5.9382e-07	NCF2	protein_coding	83.2406	13.3372	45.2938	91.2457	0.993265	28.8969	78.8569	5.56271	29.8249	30.9622	0	18.3687	39.3364	6.61644	18.7364	48.2825	0	20.7049	77.2701	17.3759	52.0351	92.3476	18.5548	27.7156	71.7475	9.50522	48.2473	100.862	9.35361	36.357	104.103	7.54829	27.5406	87.5788	25.7077	48.6537	88	10	57	131	1
ENSG00000176244	51.6932	-1.26406	0.229752	-5.49415	3.926e-08	6.13267e-07	ACBD7	protein_coding	77.1631	32.3021	12.2563	70.0751	6.0316	6.99139	79.7049	34.269	8.15185	216.955	49.3106	61.2172	211.284	10.4705	34.9852	180.365	37.132	42.7234	122.667	14.9181	12.3818	63.2863	5.80377	15.3838	70.0103	3.91956	15.3583	105.439	39.7643	13.1026	71.3674	24.4347	7.65448	71.019	20.6525	12.4029	77	34	13	81	5
ENSG00000084636	547.91	0.958159	0.176101	5.49219	3.96977e-08	6.19184e-07	COL16A1	protein_coding	603.21	194.774	1642.83	366.631	213.274	1377.92	843.505	219.592	1273.41	206.515	60.7848	452.283	312.771	112.853	302.832	449.573	99.638	515.985	346.155	169.034	776.153	612.163	424.09	581.576	454.304	232.756	1284.76	430.443	182.627	1472.47	563.928	214.309	1236.25	559.883	182.621	752.863	440	175	1607	403	204
ENSG00000134668	79.2728	1.07143	0.196153	5.49206	3.97283e-08	6.19202e-07	SPOCD1	protein_coding	88.6552	58.0207	76.0857	123.615	41.8277	61.7891	113.2	45.3658	67.0046	80.6896	37.1732	18.8033	71.7433	41.5695	33.4352	95.7504	48.8144	50.2265	89.9621	68.6438	146.557	142.776	140.824	137.168	159.167	79.3564	85.8831	149.684	28.6429	39.4627	142.055	42.2977	41.8943	113.805	42.9185	48.9542	108	45	55	127	40
ENSG00000165029	318.094	0.968426	0.17828	5.48188	4.20831e-08	6.52521e-07	ABCA1	protein_coding	162.507	458.799	657.142	282.756	573.138	1022.61	92.1045	524.737	949.646	42.8064	75.1914	269.638	34.0855	51.266	197.063	27.0412	50.5783	284.641	66.7194	179.456	410.912	59.9793	140.698	569.146	71.1408	133.138	560.121	175.197	347.496	587.619	192.39	341.5	722.657	116.751	448.896	571.81	166	489	715	337	486
ENSG00000241224	172.737	1.12556	0.212665	5.48096	4.23022e-08	6.55435e-07	C3orf85	protein_coding	119.527	311.323	300.072	113.056	223.44	210.577	100.157	276.327	325.403	8.34176	155.547	97.1157	10.8421	138.12	54.8771	12.1433	193.578	125.684	83.6902	311.23	169.206	106.205	223.265	202.219	78.5928	209.25	253.976	121.507	268.996	275.316	125.714	221.63	209.395	101.294	276.641	204.268	116	429	317	129	212
ENSG00000228037	11.1676	1.429	0.261547	5.47035	4.49156e-08	6.92359e-07	AL139246.3	lincRNA	14.8558	5.50334	23.4284	33.8947	0	20.1613	12.4882	2.51992	32.3189	5.38966	0.85404	3.69	5.77721	1.28932	3.90566	1.82364	0	3.05253	17.6084	4.6541	17.1147	17.7225	8.58544	20.3841	6.10307	3.87587	13.4264	16.2163	2.49083	18.1402	11.4637	2.54066	27.2232	11.3285	6.67727	25.5268	15	6	25	39	0
ENSG00000142875	945.358	1.02888	0.185278	5.46975	4.50675e-08	6.94191e-07	PRKACB	protein_coding	260.053	1417.15	909.304	186.438	1258.95	1673.2	304.758	1418.79	1664.8	173.22	792.207	334.798	177.42	891.873	316.858	229.824	775.336	358.752	227.788	1994.75	954.161	219.407	2436.08	1625.68	231.009	2270.7	1232.83	256.058	1215.19	1252.09	220.059	1142.16	1654.5	295.815	1589.8	2071.1	257	1485	948	222	1048
ENSG00000108602	1466.56	1.00576	0.185794	5.46693	4.57899e-08	7.04288e-07	ALDH3A1	protein_coding	1372.44	735.3	2547.33	925.965	758.996	1552.2	1087.33	747.824	1656.72	1904.42	534.894	1427.13	1725.61	784.795	920.859	1630.01	483.901	1120.66	2330.38	1875.54	2024.5	2105.22	3274.94	1989.08	2171.77	2478.88	2476.79	1407.88	676.813	1961.38	1267.28	570.147	1351.23	1278.79	830.351	808.637	1368	775	2692	1099	642
ENSG00000204681	293.54	-0.775421	0.141667	-5.46506	4.62744e-08	7.11219e-07	GABBR1	protein_coding	190.553	316.17	87.8276	145.361	480.023	146.096	144.384	292.432	83.2164	353.724	727.766	282.246	346.212	900.358	253.802	302.252	838.857	327.631	212.852	352.304	184.951	303.833	448.084	72.0903	200.397	438.305	195.597	154.168	323.318	117.376	247.871	358.53	131.557	198.851	310.185	98.2659	200	328	96	190	446
ENSG00000109674	86.103	-1.22399	0.232315	-5.44732	5.11337e-08	7.77465e-07	NEIL3	protein_coding	136.909	46.7429	63.9003	169.375	24.086	27.443	147.278	48.5764	33.368	194.6	95.7129	94.3093	135.225	83.7037	128.261	187.973	77.0223	102.134	153.173	23.1957	51.334	106.804	5.79726	28.6132	120.842	8.80369	19.5492	142.337	80.7982	57.8533	127.639	88.6025	31.5819	165.615	58.5758	31.9716	136	49	68	197	20
ENSG00000104899	90.5516	-0.993358	0.183237	-5.4473	5.11388e-08	7.77465e-07	AMH	protein_coding	55.1545	50.9183	98.113	29.3152	13.3767	178.596	67.444	41.0384	77.5329	101.842	66.0095	175.226	138.8	66.107	244.996	182.831	116.06	162.691	64.196	33.7782	103.973	66.2539	26.1173	134.137	74.6422	11.6695	118.238	49.5616	44.3118	119.581	72.0073	46.3355	206.137	65.0453	44.9253	112.9	55	37	102	38	13
ENSG00000250376	31.5836	1.33141	0.253755	5.44633	5.142e-08	7.80612e-07	AC093720.1	unprocessed_pseudogene	81.5089	27.8059	71.3339	109.368	19.1357	36.5688	72.986	12.3715	34.4378	9.92525	3.42913	3.6803	9.12164	1.29435	5.84873	11.8148	0	5.05347	24.1778	3.727	42.0609	15.4932	4.30872	46.4394	21.7381	3.88683	34.4862	70.2543	17.5328	54.1772	61.6133	5.09759	58.5068	77.6116	9.50161	70.7102	82	30	76	126	16
ENSG00000147883	176.094	1.13865	0.210019	5.43957	5.34099e-08	8.10236e-07	CDKN2B	protein_coding	70.5053	75.3527	357.82	158.278	132.266	345.516	145.985	121.451	465.296	105.829	52.3151	138.099	91.581	55.3555	106.597	114.24	48.2448	123.455	118.571	108.605	407.117	114.625	500.44	383.009	170.584	179.343	258.078	116.49	63.1986	288.36	114.114	64.1781	270.834	139.103	96.1988	238.342	85	95	355	189	115
ENSG00000087077	2609.71	0.987876	0.184832	5.42562	5.77552e-08	8.72381e-07	TRIP6	protein_coding	4278.2	114.053	5849.17	7664.23	375.013	5087.78	4623.21	396.052	4546.06	1384.43	28.5831	2383.35	1037.79	50.1311	2450.43	1293.82	39.7407	2015.96	3343.21	38.8695	3965.22	3221.16	310.755	3764.15	3288.93	83.4565	3303.44	4260.79	125.24	5598.94	4377.04	317.712	5364.43	4450.45	414.213	4103.68	4451	125	6345	9319	289
ENSG00000118322	6414.19	0.853828	0.159807	5.41299	6.19819e-08	9.30878e-07	ATP10B	protein_coding	5310.3	7237.65	9799.1	5276.18	10641.3	14901.2	4821.94	8091.3	13346.1	1221.76	1488.45	6999.01	1178.53	2096.87	6395.06	1113.03	1642.81	8384.26	2748.95	4465.13	8241.87	2645.9	5378.55	10745.7	2314.93	4379.78	10117.8	5088.07	6815.08	9850.74	6281.19	5506.61	12417.1	5086.62	6545.48	12336.3	5280	7914	10555	6315	7624
ENSG00000248485	12.5446	-1.24238	0.223328	-5.41166	6.24439e-08	9.37148e-07	PCP4L1	protein_coding	11.0288	5.70935	0	16.4338	6.03505	0	7.34411	7.0695	0	60.2028	38.9519	0	55.3747	20.9564	0	45.0692	25.4181	0	23.4195	15.8506	0	17.6582	10.1634	0	15.552	5.88263	0	18.1591	7.62084	0	13.6481	2.57362	0	12.1042	9.37983	0	11	6	0	19	5
ENSG00000132563	63.3524	-1.19751	0.231564	-5.41153	6.24899e-08	9.3717e-07	REEP2	protein_coding	99.7473	13.2635	10.0833	160.157	1.96419	13.3056	71.6551	6.28976	7.2042	304.831	23.429	43.6872	311.927	31.991	19.9374	241.946	15.0693	38.1797	161.683	3.70774	10.0017	172.354	6.52067	13.8415	162.461	0	4.86804	89.4456	4.71325	6.17292	111.361	3.14136	8.54338	98.2967	3.03931	5.86978	123	5	9	246	2
ENSG00000144821	189.499	1.11152	0.208295	5.40297	6.55462e-08	9.80212e-07	MYH15	protein_coding	382.52	126.68	142.117	300.464	41.406	134.1	364.526	114.84	116.719	160.419	29.251	141.81	107.375	41.5908	160.425	122.799	47.5638	141.302	436.111	160.262	267.829	353.766	187.138	147.243	398.567	157.916	163.829	397.752	107.322	143.353	408.309	36.9506	141.88	368.267	70.4742	199.104	395	120	176	423	25
ENSG00000017483	2178.31	0.830901	0.154147	5.39774	6.74873e-08	1.00495e-06	SLC38A5	protein_coding	2436.93	4052.86	2352.82	1653.08	5230.71	1856.8	2678.47	4351.72	1981.81	1173.88	732.054	852	936.411	699.582	1051.71	1095.76	893.555	804.876	2335.24	1722.05	1356.09	2031.98	2240.37	1260.2	2196.11	1733.35	1100.35	2622.75	3995.41	2223.68	2663.97	4541.2	2163.95	2875.42	4364.21	2157.69	2412	4112	2456	1850	4306
ENSG00000124253	1635.32	1.1782	0.22085	5.38754	7.14282e-08	1.05914e-06	PCK1	protein_coding	1709.98	1507.97	856.353	2756.69	4566.68	3371.51	762.029	3074.58	2451.74	105.998	319.442	455.501	198.572	474.46	828.953	166.377	333.975	550.508	319.459	506.638	1532.31	467.958	988.569	2683.52	367.867	563.254	2624.67	1619.31	1833.24	1512.1	2168.77	3783.74	3192.07	1473.66	3388.66	5354.25	1745	1640	967	3303	4023
ENSG00000173210	21.9691	1.49853	0.276053	5.37848	7.51168e-08	1.10837e-06	ABLIM3	protein_coding	11.1054	27.1338	11.5094	20.1077	14.2921	39.8234	18.7307	10.7781	14.6274	10.9826	5.89369	1.61307	8.02608	39.4738	2.46256	13.5389	9.01614	8.3596	33.1209	42.344	19.0043	19.5346	138.113	18.9888	32.9991	80.7958	28.9402	20.1485	5.06268	9.15868	16.3354	11.9923	5.72842	11.883	11.894	17.3704	13	13	12	25	13
ENSG00000180834	43.6555	-0.870918	0.161021	-5.37617	7.60886e-08	1.12114e-06	MAP6D1	protein_coding	19.7979	26.9258	31.4648	24.3068	33.3658	23.4686	47.5181	15.3632	20.4968	77.939	66.399	78.2734	84.4516	72.6075	97.7745	73.7214	49.7669	92.5054	52.6371	27.0449	41.424	34.812	23.0296	47.6361	48.4926	23.0383	70.9018	19.8019	25.7855	27.1316	21.249	38.5436	33.3045	29.7763	29.1325	41.7113	17	32	32	32	27
ENSG00000072657	56.1977	1.20523	0.229161	5.36551	8.07212e-08	1.18567e-06	TRHDE	protein_coding	44.4442	196.142	19.8597	45.1034	132.95	74.3246	38.494	92.0252	101.883	24.7079	18.8629	10.1113	6.85914	20.5228	4.31369	28.8128	34.6709	29.2872	37.9197	64.8702	23.623	24.0921	91.6936	53.349	45.2314	80.4858	80.7769	47.6185	89.174	56.1392	22.8241	111.669	77.3731	33.0049	105.443	54.4558	51	93	17	94	71
ENSG00000213145	34.3527	1.39622	0.260986	5.34965	8.81268e-08	1.28501e-06	CRIP1	protein_coding	22.8783	5.2843	62.6255	77.8849	8.38146	39.7395	26.85	9.3892	45.5345	19.2982	6.97213	24.6913	7.86164	8.87345	30.4558	12.7924	8.52886	23.7064	40.432	22.2379	110.77	23.98	69.0071	113.491	21.8741	27.0972	115.624	18.649	6.54251	66.5922	12.0704	4.3295	50.1765	27.892	6.60136	57.5842	22	6	62	87	7
ENSG00000091622	178.565	1.15966	0.218784	5.34329	9.1273e-08	1.32538e-06	PITPNM3	protein_coding	228.038	57.0276	172.871	224.523	101.187	127.792	257.351	66.175	104.803	134.652	41.5001	80.4377	188.909	77.1269	96.5361	156.608	129.49	73.3757	281.886	182.621	132.923	368.755	637.521	171.5	320.671	299.405	92.3591	195.068	76.0519	208.378	260.216	95.9088	172.659	292.91	110.316	210.792	244	63	166	266	80
ENSG00000003400	565.502	0.579188	0.108605	5.33899	9.34656e-08	1.35162e-06	CASP10	protein_coding	470.369	361.787	1221.75	592.066	477.517	1335.4	489.365	381.341	1802.18	341.081	176.074	544.568	315.477	184.895	445.173	368.122	177.406	516.272	439.621	288.949	767.487	429.78	379.53	772.203	455.265	277.373	835.092	518.863	308.955	1111.43	512.502	256.726	942.557	480.841	335.052	1044.98	500	376	1328	711	468
ENSG00000185291	20.6538	1.34975	0.255144	5.32611	1.0034e-07	1.43917e-06	IL3RA	protein_coding	10.5359	13.227	36.6103	8.78488	43.5478	47.2507	6.78946	18.8595	40.7254	6.03444	6.76342	10.1143	2.32836	13.3288	10.7666	2.49549	9.70046	9.14759	16.8994	18.7443	24.1519	10.5936	74.247	13.2407	11.0532	48.0553	34.0827	17.6423	17.7827	63.6876	11.6449	10.7112	25.7017	5.45275	16.4356	26.4002	11	15	42	11	38
ENSG00000280587	79.0335	0.909372	0.172065	5.32316	1.01978e-07	1.45769e-06	FP700125.1	lincRNA	36.2074	76.8827	217.301	20.7294	118.711	333.708	39.9653	94.8823	165.033	10.9902	26.0619	30.9622	12.64	42.1076	43.6734	17.9723	34.3178	43.3681	19.7234	47.5536	112.035	19.8437	84.5644	110.791	21.5486	61.9849	93.7333	19.0883	87.6779	164.751	48.3877	102.041	213.814	44.3506	78.3872	149.416	36	80	230	24	98
ENSG00000137812	426.721	-1.12214	0.217108	-5.31921	1.04216e-07	1.48795e-06	KNL1	protein_coding	694.006	337.461	254.731	588.668	76.0899	152.582	765.2	368.819	101.931	982.57	365.617	657.069	770.027	314.499	472.861	1013.35	407.801	616.121	741.038	117.38	172.532	693.739	62.5722	125.59	812.163	108.507	158.878	538.223	396.046	211.797	668.073	230.871	311.509	693.617	259.96	120.057	751	311	260	669	69
ENSG00000139737	66.5505	-1.20973	0.236478	-5.31918	1.04236e-07	1.48795e-06	SLAIN1	protein_coding	169.987	3.68394	4.36052	234.79	8.09381	8.53459	125.109	8.97353	16.4513	327.878	31.9547	17.0895	208.993	35.6833	16.9692	215.542	28.1964	10.9669	171.79	1.09278	2.7856	125.077	6.95599	7.85701	132.823	5.47832	3.39131	157.386	5.23091	11.7566	128.499	14.686	5.91747	126.343	9.27834	6.21241	194	5	6	302	6
ENSG00000263429	778.273	0.696291	0.13111	5.31714	1.05411e-07	1.50267e-06	LINC00675	protein_coding	816.111	1407.07	632.06	1299.42	1427.17	677.541	649.852	1432.03	901.29	238.424	651.087	445.116	253.633	641.64	434.927	170.454	593.882	443.9	463.93	1187.21	563.86	473.114	1087.84	586.308	363.428	1123.79	662.85	789.285	1253	682.049	861.747	1170.77	797.001	731.309	1322.45	782.269	816	1481	672	1507	1173
ENSG00000112769	223.195	1.28095	0.239843	5.31254	1.08105e-07	1.53485e-06	LAMA4	protein_coding	46.911	298.961	108.625	69.0982	356.536	174.873	175.576	435.311	48.0219	132.795	184.089	37.6364	32.6482	455.64	30.3259	63.513	202.359	20.1835	172.926	799.403	80.5605	153.311	1350.53	86.9143	162.562	870.031	100.386	88.5828	343.505	26.0396	44.9915	309.707	19.1144	67.4648	423.484	62.4094	65	401	89	101	194
ENSG00000102934	232.97	1.09674	0.202114	5.31115	1.08933e-07	1.54451e-06	PLLP	protein_coding	31.8478	343.016	357.618	46.1088	313.593	253.207	49.4774	387.532	281.347	19.9265	145.155	194.689	26.0675	212.39	125.014	20.5134	165.31	110.776	36.659	622.356	223.861	16.8427	1025.19	253.341	27.4183	742.565	229.695	49.9447	377.817	347.152	51.7147	327.072	270.769	43.7517	341.328	315.87	32	358	361	54	258
ENSG00000145198	42.4462	-1.32197	0.248272	-5.31045	1.09355e-07	1.54945e-06	VWA5B2	protein_coding	49.295	4.3523	18.6245	75.4213	3.1855	8.27934	27.0394	0.959914	0.9575	251.947	14.0882	90.9637	214.986	14.9018	27.6774	220.337	10.2512	45.1398	84.8919	8.7169	24.0199	93.5945	0	1.83868	87.2833	0.816394	23.7384	35.6413	0	1.96682	35.7664	3.03987	5.78287	32.8769	4.5873	5.09447	39	3	26	94	4
ENSG00000086696	335.898	1.71364	0.291214	5.30967	1.09821e-07	1.55502e-06	HSD17B2	protein_coding	7.49287	22.9212	358.568	3.39597	15.7266	589.261	2.07466	26.1776	1814.79	6.64316	16.5662	143.862	6.13806	41.247	52.2686	3.31551	20.287	353.073	10.3397	74.4227	2961.86	19.8606	139.621	3615.34	12.9554	92.9907	478.845	10.1915	13.5995	277.302	13.6634	17.6616	417.512	7.83366	20.0869	424.425	6	26	394	3	12
ENSG00000186115	615.192	1.00803	0.195312	5.30951	1.09918e-07	1.55533e-06	CYP4F2	protein_coding	1038.32	282.388	37.4363	736.314	1190.49	86.2937	1299.22	300.483	105.117	812.006	287.423	25.0825	1145.49	499.607	20.6864	1274.49	311.635	35.0646	1177.51	430.81	117.228	1777.08	1464.78	141.705	1671.13	922.999	64.9263	984.634	229.836	53.0229	1289.12	409.415	51.6396	1352.37	460.153	61.008	987	315	34	812	1011
ENSG00000227258	249.875	1.16201	0.227144	5.29778	1.17217e-07	1.64332e-06	SMIM2-AS1	antisense_RNA	530.132	118.478	136.451	389.344	96.4911	320.953	442.665	180.402	503.689	230.702	62.4818	21.3583	305.749	42.2653	26.8516	328.014	38.6737	33.7826	418.126	104.116	166.038	474.925	146.558	288.97	596.875	135.161	92.1161	556.243	143.751	152.023	613.351	102.972	222.945	524.803	176.943	271.086	588	158	154	411	108
ENSG00000274993	99.8981	1.1958	0.22955	5.29352	1.19987e-07	1.67639e-06	AC254629.1	antisense_RNA	152.933	60.4716	150.521	128.73	184.61	232.899	153.279	119.889	253.703	23.3431	6.08059	39.235	27.5696	21.657	27.4489	15.7731	12.7488	67.5443	26.1112	27.4134	136.19	21.05	162.309	168.434	25.7765	46.4091	113.293	108.054	58.396	128.49	99.2175	69.851	203.411	116.709	112.499	294.281	154	62	160	148	152
ENSG00000069399	574.216	0.748529	0.141637	5.29199	1.20994e-07	1.68883e-06	BCL3	protein_coding	421.758	614.982	959.392	399.14	1235.37	1389.65	407.443	665.621	1013.07	162.248	285.965	469.075	186.262	290.439	520.785	130.183	248.265	615.251	229.378	517.154	791.782	251.826	758.661	829.567	219.405	743.155	700.537	299.61	548.744	857.965	542.904	518.557	1157.23	446.921	507.566	735.908	391	665	1168	453	990
ENSG00000118292	16.308	1.21913	0.230235	5.29192	1.21038e-07	1.68883e-06	C1orf54	protein_coding	30.4115	5.13319	23.2619	22.6256	10.8718	17.8723	33.6319	5.34022	12.6133	17.7174	2.33897	9.06563	16.5118	1.17939	12.2693	8.13466	5.95025	6.58912	31.495	15.1324	41.3709	26.338	20.9207	34.7645	18.6186	5.9061	21.7771	22.5886	7.62323	7.52226	17.9753	9.27201	27.5865	18.9212	5.62946	12.1287	21	6	20	29	10
ENSG00000224420	37.0446	-0.942036	0.17855	-5.29114	1.21556e-07	1.69381e-06	ADM5	protein_coding	48.1759	21.0032	11.3237	33.7169	31.4197	19.7619	46.2005	18.7382	10.4408	72.1577	51.9983	31.9341	78.141	73.4607	18.4541	91.8474	82.2009	26.7352	66.5689	28.9045	10.1104	40.4521	34.8945	9.92409	59.5689	22.5765	4.37601	45.0161	34.7781	9.50917	52.5268	28.3453	22.0681	54.0528	30.9007	11.3216	48	22	12	39	26
ENSG00000157734	9.26918	-1.32079	0.242061	-5.28197	1.27803e-07	1.77734e-06	SNX22	protein_coding	18.8157	3.89624	12.4823	9.0257	6.36553	2.42808	4.70959	6.9139	7.48339	33.7806	13.0096	18.4489	17.5138	6.89204	23.5876	12.7284	9.36795	17.3949	8.46005	2.26767	5.5045	5.14586	2.36414	9.03763	7.52475	3.20758	6.25923	9.14458	6.07083	2.78745	10.5988	3.14158	8.58961	8.71339	1.51285	8.51585	18	5	9	8	5
ENSG00000255774	74.5175	1.13914	0.217167	5.27718	1.31188e-07	1.81611e-06	AP000439.2	lincRNA	62.6466	84.4405	57.2649	135.389	63.4093	64.8441	92.817	119.763	70.003	9.92981	65.18	36.7923	14.9337	54.3869	31.1879	19.0784	58.2321	47.4672	51.1631	109.955	57.951	87.0478	241.395	65.9284	80.8424	124.418	57.8121	71.9973	76.8579	72.2012	101.321	71.3927	63.2622	68.7124	89.2729	103.336	63	91	61	156	53
ENSG00000072163	87.042	1.30703	0.248522	5.27695	1.31349e-07	1.81611e-06	LIMS2	protein_coding	228.558	4.51308	11.1778	172.725	9.54905	14.6669	326.126	2.69481	19.9037	81.0959	10.8083	5.11838	103.449	19.762	2.96733	90.4135	12.3124	3.00007	237.884	20.352	13.7449	370.174	62.6778	20.0723	297.752	36.8062	22.7939	244.669	7.84616	18.0714	338.977	10.9125	17.8469	254.16	13.3313	26.6014	225	6	16	199	9
ENSG00000075461	92.6429	1.46472	0.27397	5.2768	1.3146e-07	1.81611e-06	CACNG4	protein_coding	35.2042	23.0702	86.924	85.5059	15.7487	95.0034	127.265	30.0719	122.309	30.2259	52.9971	82.8639	23.5971	69.7483	21.3508	20.6667	60.7958	25.6224	101.441	128.674	297.984	169.769	288.714	335.754	159.451	186.954	38.1422	60.7402	35.7566	95.9963	88.3642	19.3766	124.26	63.7024	41.055	90.0411	35	24	92	99	13
ENSG00000167850	15.3136	1.53887	0.284337	5.27387	1.33579e-07	1.84062e-06	CD300C	protein_coding	4.01202	30.4867	1.88656	2.59436	72.4524	4.65458	4.19789	27.0393	8.13394	0.912614	8.65981	0	0.839458	15.7262	3.886	0	7.8238	0	1.87416	30.7691	1.12434	8.82794	113.307	6.60622	5.18249	83.3732	1.09529	0.865078	21.1827	1.18971	7.35072	33.4725	4.7917	3.22751	23.4348	10.3109	4	32	2	3	60
ENSG00000113657	398.967	-1.10129	0.211232	-5.27171	1.35159e-07	1.85754e-06	DPYSL3	protein_coding	66.886	984.481	598.829	101.606	1512.17	263.424	105.04	744.794	557.62	238.568	843.372	592.512	189.18	713.109	268.972	157.087	728.819	355.915	97.9699	478.826	214.056	50.6434	218.93	76.0625	74.4268	252.576	299.402	69.2939	1006.46	501.258	62.2853	989.48	97.7894	80.8414	610.556	159.57	61	1082	669	114	1306
ENSG00000166391	77.4598	1.31653	0.261818	5.26991	1.36494e-07	1.87221e-06	MOGAT2	protein_coding	41.4707	75.5315	72.2817	11.3434	362.768	138.771	68.7045	153.31	183.585	4.51434	5.22567	17.8885	13.431	8.55652	23.6368	11.8868	3.1826	31.7771	13.5363	10.8237	63.1808	31.5714	121.842	146.556	26.1581	49.0963	62.1695	56.7133	46.8719	107.715	93.6341	102.287	182.391	63.9308	154.347	227.866	45	75	72	13	288
ENSG00000172367	732.535	1.19175	0.22529	5.2697	1.3665e-07	1.87313e-06	PDZD3	protein_coding	268.896	530.176	460.47	687.788	799.119	1065.48	239.68	773.575	1052.46	89.9066	456.634	620.82	82.3707	510.821	545.512	57.0448	426.805	827.715	126.361	1166.17	1766.42	184.616	1607.92	2402.11	162.899	1252.93	1603.59	223.994	579.345	676.006	435.04	578.769	1338.63	279.022	754.117	1738.02	304	543	539	755	612
ENSG00000146250	85.3544	1.3552	0.266208	5.26446	1.40605e-07	1.92234e-06	PRSS35	protein_coding	19.0954	117.93	278.593	14.6882	18.1547	194.886	16.8179	102.259	289.049	1.82996	10.4159	59.2328	5.89262	18.4019	30.0944	0.899271	6.85879	50.3496	10.325	107.228	168.213	5.146	83.0242	116.136	2.58729	49.1536	165.887	24.2748	117.325	150.68	48.3655	20.6482	334.718	19.3563	63.5333	350.707	19	123	295	17	15
ENSG00000196620	11.6797	1.35309	0.257641	5.25911	1.44751e-07	1.97261e-06	UGT2B15	protein_coding	7.03133	13.3999	46.2602	15.556	13.3052	30.1863	6.30404	12.8224	20.8397	0	1.73489	10.9407	0.841169	1.31337	8.73882	0	0	5.93058	7.50573	9.32413	14.5887	7.35284	7.27754	19.8845	3.45115	7.8598	25.1258	6.06514	11.8916	30.8708	5.25533	3.86901	23.0613	5.64627	7.48116	28.7553	7	14	49	18	11
ENSG00000169403	142.797	1.04464	0.198214	5.25834	1.45361e-07	1.97964e-06	PTAFR	protein_coding	17.2115	74.6817	276.823	5.83169	78.9566	97.9113	20.9891	53.9698	233.894	33.523	101.72	230.152	38.3146	139.127	178.285	39.9897	74.6663	284.411	66.3707	227.333	411.252	58.0278	586.046	303.553	92.7339	343.082	355.43	29.9136	68.0635	217.738	17.9981	63.5349	130.525	15.8604	60.5357	112.228	20	84	327	6	70
ENSG00000131016	141.428	1.40261	0.27469	5.25794	1.45676e-07	1.98264e-06	AKAP12	protein_coding	204.936	63.102	72.1261	58.8846	19.3061	89.5359	360.98	44.8077	87.4081	144.24	36.9071	62.4125	173.314	65.7505	25.0172	133.36	18.7528	21.9668	481.016	319.831	72.4744	285.485	350.379	121.284	357.673	302.382	42.9351	238.925	55.6541	90.9963	241.199	20.04	23.0023	333.009	47.099	25.2107	198	71	83	63	18
ENSG00000198643	1092.3	0.964334	0.185961	5.25314	1.49531e-07	2.03117e-06	FAM3D	protein_coding	1192.14	759.621	2053.19	1172.81	2451.21	1851.7	1221.26	940.135	2120.26	207.784	301.853	982.196	234.88	366.237	933.513	182.173	243.202	967.106	298.929	577.291	1240.07	723.834	1202.42	1555.57	560.684	899.52	1622.2	1182.16	602.836	2024.79	1529.25	1063.54	2179.57	1395.95	875.586	1607.4	1207	804	2283	1269	2021
ENSG00000196550	108.728	-1.15072	0.226596	-5.24838	1.53444e-07	2.08164e-06	FAM72A	protein_coding	278.869	55.7772	37.9495	180.019	19.6588	17.9663	269.743	38.6942	17.6892	299.393	133.794	51.8811	306.999	59.5533	75.8681	268.025	67.2837	77.982	231.933	18.7349	25.3509	178.658	5.18399	17.4307	178.599	18.7877	26.811	225.644	81.8865	35.7616	221.776	91.3659	18.7498	205.338	49.2835	25.7592	265	50	48	197	17
ENSG00000160180	2369.94	1.09721	0.210366	5.24512	1.56178e-07	2.11593e-06	TFF3	protein_coding	1256.03	3410.73	4447.66	1465.37	6611.31	5682.28	1616.52	3318.01	7355.89	387.83	1598.62	571.909	451.863	1254.58	404.805	418.02	1167.63	536.053	601.573	2408.93	3069.43	769.756	2279.09	4481.9	708.705	3436.46	850.746	1366.69	3026.14	2890.78	1366.77	4566.13	4167.7	1274.08	3274.24	2823.52	1113	3298	5712	1959	4737
ENSG00000114646	11.5395	-1.48015	0.270162	-5.24317	1.5784e-07	2.13302e-06	CSPG5	protein_coding	3.28249	5.01522	5.32268	2.74118	5.07012	1.22752	23.1839	3.66407	12.4909	16.3361	20.9415	41.1917	36.3971	23.3973	33.7588	27.6921	17.5619	30.1101	8.84853	5.86243	11.7592	8.99894	0	13.831	4.56105	3.08867	7.22199	5.57485	3.59217	2.48834	7.71544	4.05443	3.03432	5.91668	3.9196	5.57031	4	5	7	3	4
ENSG00000196584	434.506	-1.08379	0.208706	-5.24112	1.59603e-07	2.15546e-06	XRCC2	protein_coding	639.144	412.052	168.789	241.563	229.826	167.333	754.203	382.82	85.4062	1064.59	449.111	375.358	901.16	469.319	505.827	1183.06	443.089	517.445	688.784	193.993	173.074	582.725	105.547	152.593	616.916	94.8731	187.089	523.077	444.301	170.621	687.074	440.479	171.188	837.843	440.304	141.651	635	446	170	277	193
ENSG00000206075	1416.19	1.33641	0.256827	5.24	1.60574e-07	2.16719e-06	SERPINB5	protein_coding	1340.1	1346.36	902.311	1045.44	774.491	894.527	1058.6	1174.4	1596.15	1161.46	746.806	270.186	975.1	913.185	174.274	995.147	756.676	467.725	1770.26	3397.52	941.748	1243.32	9531.62	890.748	1581	3864.5	1239.77	1349.2	1311.09	813.359	1136.23	581.432	1127.25	957.541	1162.42	1490.99	1340	1397	963	1220	638
ENSG00000139292	452.27	-1.27911	0.246795	-5.23787	1.62442e-07	2.19098e-06	LGR5	protein_coding	491.955	1334.49	118.286	316.424	289.341	67.0823	527.472	984.442	40.1405	501.964	1467.33	168.812	391.207	977.197	137.013	416.406	1140.43	103.407	247.733	404.809	45.1883	150.143	81.1295	21.1237	123.194	214.762	131.135	444.387	1469.05	87.5757	293.102	1581.64	56.1384	468.071	938.119	51.0006	501	1433	132	376	253
ENSG00000131153	484.351	-1.12601	0.221397	-5.23517	1.64833e-07	2.21897e-06	GINS2	protein_coding	785.946	351.132	321.403	677.412	120.605	157.831	807.333	305.558	101.428	1165.47	480.696	477.151	1180.26	432.273	622.317	952.069	429.178	512.308	857.47	153.584	245.466	799.695	56.0634	193.208	711.837	56.2545	131.263	824.061	447.982	284.263	805.666	469.83	203.112	765.844	375.823	174.853	776	371	345	795	101
ENSG00000069812	281.59	1.06028	0.20218	5.23409	1.65803e-07	2.22893e-06	HES2	protein_coding	33.2627	289.482	711.169	47.4042	415.666	501.368	95.5226	296.629	600.038	43.3795	102.321	251.197	37.9462	215.943	247.236	30.7736	183.625	238.254	44.8211	328.348	408.4	87.9277	1062.11	364.463	92.7806	521.309	390.492	43.6892	318.423	696.755	49.7571	195.109	556.521	49.4782	208.581	377.07	40	305	925	77	246
ENSG00000148671	1643.58	1.19091	0.242419	5.23399	1.65891e-07	2.22893e-06	ADIRF	protein_coding	2188.49	91.5079	1691.34	1970.25	197.717	1754.59	1549.1	327.349	2479.22	2216.73	131.004	1761.33	1889.92	278.947	1098.96	1846.36	147.665	2016.54	2999.83	648.987	4229.49	3022.06	2144.92	3858.96	2886.35	847.397	2664.46	1897.68	101.925	1734.84	2216.03	72.8338	1757.94	1666.9	338.744	2442.51	1691	124	1839	2254	211
ENSG00000169876	555.76	1.32111	0.300228	5.23364	1.66207e-07	2.23176e-06	MUC17	protein_coding	34.238	244.016	540.755	16.541	23.0207	522.714	30.307	57.1232	1914.09	2.17612	69.8452	1108.13	2.67006	22.935	128.044	1.43477	14.8263	1252.01	10.526	459.188	3646.24	15.0967	1636.72	4431.73	17.0137	548.459	1638.42	78.1702	49.2469	607.528	19.1426	10.2288	260.431	75.0927	102.585	416.672	43	62	645	24	24
ENSG00000169607	233.152	-1.17755	0.233311	-5.22688	1.72396e-07	2.31338e-06	CKAP2L	protein_coding	371.572	107.413	105.782	330.822	39.8351	111.271	347.644	115.695	58.588	504.37	203.764	234.974	575.205	209.551	328.818	525.872	240.656	339.953	446.361	67.3994	113.277	315.943	13.9292	82.8818	381.32	18.3056	115.482	445.053	187.703	189.269	401.321	171.451	72.5418	336.579	150.167	132.711	402	129	119	443	38
ENSG00000117834	370.417	1.3707	0.267852	5.2204	1.78535e-07	2.38662e-06	SLC5A9	protein_coding	156.068	705.181	208.764	28.4943	609.708	390.892	211.099	613.694	610.528	19.0586	344.662	44.8164	46.9698	335.583	34.8013	21.1709	404.903	65.5815	34.1428	984.171	355.57	73.1688	1489.33	552.967	51.4432	1266.81	287.548	148.757	650.337	242.048	133.733	627.122	409.146	170.256	640.771	365.728	126	653	246	36	512
ENSG00000188833	142.2	1.01026	0.195116	5.21938	1.79519e-07	2.39522e-06	ENTPD8	protein_coding	189.602	43.691	430.225	262.34	111.476	352.399	199.595	105.424	473.856	43.1094	14.958	85.6995	47.9665	53.1287	32.8982	33.2704	31.7461	63.633	54.4734	45.0901	211.782	83.7155	45.9644	267.153	91.1822	47.1578	186.8	163.206	35.5354	335.203	194.264	61.7019	251.914	159.14	44.7232	265.181	194	42	455	319	95
ENSG00000078081	56.8535	-0.91816	0.176117	-5.20987	1.8897e-07	2.50543e-06	LAMP3	protein_coding	34.8396	40.6505	62.1536	57.9634	25.7557	30.4861	27.6757	46.7391	58.0646	67.9998	99.6086	124.082	83.9502	93.9909	72.9625	58.2653	138.909	119.469	27.1088	88.3732	84.9786	17.2665	37.2316	54.1315	19.4394	57.0837	68.0385	19.5706	52.8361	49.005	34.6004	40.0603	52.6163	19.7024	44.72	36.398	26	45	70	50	19
ENSG00000213996	17.7275	1.45194	0.298683	5.20582	1.93138e-07	2.55747e-06	TM6SF2	protein_coding	17.4544	9.19198	2.34258	27.4647	8.60589	6.93152	17.9062	14.6736	19.6717	10.1087	0.716851	2.48485	12.8549	9.3115	1.46511	17.4611	5.37156	8.82081	12.6077	13.7765	45.7365	13.9894	107.286	75.3081	24.4673	30.6917	22.1428	21.6905	3.75366	8.37931	32.7661	1.0657	3.26754	18.2827	6.72524	3.4147	19	8	3	33	9
ENSG00000163283	97.1477	1.04725	0.301806	5.20451	1.94512e-07	2.5692e-06	ALPP	protein_coding	154.139	49.0723	269.55	361.189	17.5326	140.165	161.872	51.3021	158.315	2.33918	2.16406	78.6277	0	0	19.0481	0	0	41.988	38.0544	31.7621	222.342	12.5186	70.7536	128.028	27.2951	23.4551	94.4426	122.628	81.8867	230.57	180.929	14.66	159.665	196.408	35.7737	318.841	180	60	311	491	17
ENSG00000153132	41.0198	-1.25546	0.243332	-5.20034	1.98926e-07	2.62421e-06	CLGN	protein_coding	76.262	0	16.7986	53.314	2.25757	8.64578	76.0329	0	9.69066	152.587	0.809521	83.5509	170.353	14.5324	55.7171	165.454	0.913747	50.4121	63.6864	0	15.3619	62.7087	2.7171	8.54045	71.8607	0	28.9575	95.8976	0	25.3939	74.2241	0	11.0215	76.1458	0	2.86469	85	0	20	67	2
ENSG00000159259	421.633	-1.1304	0.221354	-5.20014	1.99133e-07	2.62529e-06	CHAF1B	protein_coding	572.732	310.066	280.802	348.715	142.17	149.367	591.934	313.595	108.139	888.927	495.92	446.992	859.73	535.231	678.208	958.337	537.836	611.929	656.338	191.055	228.134	604.237	67.1393	172.151	667.841	75.502	179.082	558.068	355.163	241.294	480.17	538.103	176.17	604.387	384.339	168.997	488	333	259	417	130
ENSG00000185697	79.5537	-1.32034	0.262842	-5.19608	2.03534e-07	2.67492e-06	MYBL1	protein_coding	135.631	45.9008	16.6569	115.806	7.26829	17.4228	126.32	40.3997	53.5867	332.484	65.3762	79.8887	259.768	62.7623	72.9236	275.639	61.3643	75.8073	165.702	17.7643	49.4679	121.633	1.09371	17.7293	116.334	4.42757	13.0503	145.81	31.8726	8.91519	135.153	23.9226	9.17168	116.069	33.1601	7.65324	139	28	13	146	8
ENSG00000092964	1128.4	-0.792393	0.15314	-5.18841	2.12096e-07	2.77531e-06	DPYSL2	protein_coding	973.725	770.383	662.644	1046.49	816.825	433.596	1314.83	812.261	361.132	1926	2904.31	1132.13	1669.59	2852.53	831.012	1674.83	3103.45	824.708	1575.61	1317.28	520.633	1507.11	1452.72	265.394	1517.2	1006.33	599.917	1022.15	887.711	489.888	1229.94	832.498	260.124	1074.95	726.234	226.348	978	783	620	1225	645
ENSG00000204175	374.64	0.809258	0.156483	5.18786	2.12722e-07	2.78179e-06	GPRIN2	protein_coding	622.501	233.372	568.318	1430.6	486.223	602.393	514.447	347.338	652.971	118.147	110.707	175.269	129.954	113.708	114.206	128.208	134.563	159.905	208.729	146.661	285.435	238.929	264.042	398.103	242.324	161.05	319.948	565.957	274.779	538.923	765.128	441.82	624.387	568.701	300.073	499.232	639	240	606	1670	401
ENSG00000147689	17.8308	1.16194	0.231648	5.18515	2.15836e-07	2.81725e-06	FAM83A	protein_coding	45.7606	2.80819	26.6358	35.5454	2.60173	52.6168	38.2145	5.1592	26.8623	8.18944	0	7.06475	17.5204	1.11683	10.3683	5.98059	0	11.6889	39.2433	4.02893	25.5968	28.7703	7.93666	22.5633	22.6593	2.23485	20.9427	33.5733	1.93512	34.9401	30.5134	0	16.9128	32.1139	3.97028	15.8412	37	2	31	37	3
ENSG00000057704	338.244	1.19173	0.230983	5.18447	2.16629e-07	2.8241e-06	TMCC3	protein_coding	449.286	242.842	252.418	919.382	177.947	483.716	420.111	353.105	482.234	122.917	157.524	85.2672	118.494	199.895	133.614	144.289	183.766	142.391	266.463	543.282	187.313	227.377	869.098	356.066	247.943	728.706	210.757	521.09	256.399	280.69	527.647	198.931	383.33	548.205	365.913	388.378	476	260	265	1041	146
ENSG00000083720	99.6118	-1.07723	0.209864	-5.17598	2.26715e-07	2.94282e-06	OXCT1	protein_coding	160.133	38.508	93.4811	63.7018	35.9581	78.76	149.157	78.041	28.3539	257.893	103.152	112.207	161.459	132.975	151.013	202.05	181.672	124.293	170.655	29.4352	64.6012	122.291	29.5685	43.2571	117.835	16.8157	74.4329	154.534	39.9293	114.06	92.7262	58.3464	41.5876	141.033	88.0576	34.0512	177	44	110	82	33
ENSG00000185201	916.371	1.0115	0.19589	5.17553	2.27266e-07	2.94634e-06	IFITM2	protein_coding	2099.38	74.3393	1838.67	2195.37	185.92	925.743	2793.32	84.0463	1366.99	796.049	9.67834	310.092	1007.62	42.5594	154.855	1004.51	21.4758	224.505	2013.37	22.7514	535.98	2235.89	42.5598	339.623	2176.92	69.1733	719.363	2249.75	52.669	1552.99	2551.7	47.0439	789.691	1939.43	40.1011	475.233	2067	80	1930	2578	161
ENSG00000164946	321.452	-1.20341	0.263305	-5.17221	2.31344e-07	2.99367e-06	FREM1	protein_coding	521.802	19.0336	12.5077	229.806	29.7263	12.4049	515.756	15.9376	11.3997	1388.83	89.3818	31.5602	1850.87	126.726	51.8225	1525.76	70.1988	37.3425	704.671	8.27073	14.4357	1391.97	0.792006	8.82147	1073.57	4.92618	15.9819	622.232	9.52549	15.456	525.681	16.8082	16.2161	572.208	17.9422	11.8809	561	19	16	276	10
ENSG00000135480	28.7927	1.31365	0.260392	5.17018	2.33873e-07	3.02268e-06	KRT7	protein_coding	1.43755	11.169	74.1837	1.3559	18.2898	55.5006	9.41928	15.456	91.6445	2.86126	9.58453	31.3951	0.684035	7.53217	29.1929	1.49019	6.22033	31.7551	5.00325	17.8914	86.3272	9.52163	62.5668	85.7034	4.45523	26.3284	60.2994	2.63215	16.4611	76.5766	1.04557	6.46885	84.1766	1.68759	14.99	75.2296	1	11	86	2	10
ENSG00000112394	158.266	-1.11695	0.216397	-5.16854	2.35933e-07	3.04744e-06	SLC16A10	protein_coding	83.2635	279.626	191.003	79.5856	216.345	51.8868	67.4171	321.681	84.7713	291.081	275.777	158.223	210.888	255.185	128.051	285.065	314.962	140.35	133.288	130.521	48.2492	69.1508	49.8303	51.666	136.681	151.09	69.2357	94.3052	289.643	78.39	74.6888	306.915	45.8383	135.591	327.988	69.3602	110	328	137	91	215
ENSG00000229145	26.0991	1.15135	0.224523	5.1629	2.43158e-07	3.1369e-06	ACTBP1	processed_pseudogene	38.0267	14.188	17.8983	14.7162	26.4962	14.0132	38.7609	22.6383	26.879	37.3068	10.3643	3.65945	32.6347	16.9791	9.72302	26.1888	3.90343	7.97331	45.8295	34.4972	20.2979	42.7021	50.6872	43.8142	44.9926	46.9602	18.6964	36.2432	19.413	15.5146	44.0406	25.6772	14.3156	34.7131	15.9956	22.8263	38	15	19	17	22
ENSG00000215595	10.4024	1.36508	0.262355	5.16226	2.43991e-07	3.14573e-06	C20orf202	protein_coding	17.0564	11.4437	20.756	18.158	14.4956	10.4678	10.4973	8.21457	23.2219	0.912978	3.46516	7.30156	3.35927	1.31112	4.85696	1.80154	0	6.93668	7.49855	11.1888	13.4866	7.35582	10.1728	19.8325	3.45418	14.718	29.5565	4.32684	6.78199	20.2166	11.5534	3.86365	8.62989	9.68185	9.36919	18.5439	17	12	22	21	12
ENSG00000104147	137.784	-1.16414	0.23253	-5.16067	2.46066e-07	3.17053e-06	OIP5	protein_coding	216.845	61.3289	96.9476	209.222	22.44	59.1154	201.812	73.1449	36.5521	290.929	128.74	181.039	292.896	110.651	265.438	332.105	127.253	181.239	228.314	33.7948	106.393	202.227	8.52248	73.1152	212.295	12.4719	51.6305	227.904	86.7912	123.192	200.422	85.9271	52.4415	224.552	106.038	36.5006	221	66	105	242	19
ENSG00000198759	27.7844	1.35966	0.282318	5.16026	2.46605e-07	3.17553e-06	EGFL6	protein_coding	57.7305	69.7901	0.908446	9.11531	90.4406	6.68255	52.3631	88.1015	3.31664	7.89698	7.46824	0	4.83862	5.02629	0.933906	3.44992	4.69819	0.949865	10.7683	52.6627	0	21.1122	64.2367	0	17.3433	56.524	1.05001	64.8951	64.3134	1.13441	67.4881	43.2613	0	51.8036	68.9556	0.980549	60	76	1	11	78
ENSG00000178999	590.292	-1.15845	0.232263	-5.15383	2.55222e-07	3.26905e-06	AURKB	protein_coding	814.982	512.448	207.97	863.682	233.066	117.249	924.963	480.246	83.1661	1145.87	768.51	500.721	1201.74	1016.92	736.859	1229.83	827.562	491.903	1038.02	188.047	251.352	928.179	99.8856	176.139	979.649	152.933	118.336	849.993	557.452	249.455	949.159	824.25	132.102	939.064	556.074	102.719	811	524	255	1013	189
ENSG00000197181	52.8819	1.08005	0.215313	5.1538	2.55266e-07	3.26905e-06	PIWIL2	protein_coding	39.619	177.363	75.171	49.0519	114.01	54.3791	66.7441	177.829	133.038	9.3956	13.6292	10.223	10.2517	9.00248	12.6394	6.67116	14.42	9.99184	15.4246	33.5766	24.4595	16.988	44.7689	50.4447	16.7801	46.7962	9.30082	33.0704	106.003	72.2557	40.5261	103.125	81.408	41.7951	130.635	52.962	31	135	76	67	90
ENSG00000137142	6.40185	-1.57188	0.282423	-5.14784	2.63499e-07	3.3663e-06	IGFBPL1	protein_coding	8.00423	0.945354	0	13.8516	2.40827	0	9.42704	4.77083	0	33.6596	7.77164	0	39.3196	6.52874	0	37.935	9.75696	0	10.2868	1.86471	0	6.62657	0	0	6.92283	0.978147	0	10.3533	3.37519	0	7.3393	0	0	6.4585	1.88237	0	8	1	0	16	2
ENSG00000155269	14.3508	1.5839	0.30017	5.14244	2.71197e-07	3.44997e-06	GPR78	protein_coding	0	1.95259	21.968	0	6.24367	20.9924	4.92048	0	20.8879	0.637776	1.35194	13.0379	0.713174	0	11.2688	0.764429	3.47087	30.1256	3.25647	11.8856	84.63	3.96479	40.4782	74.4793	12.1571	43.1662	45.9695	0	0.656089	6.7758	5.77928	2.34845	32.9849	2.87672	0	6.88586	0	2	12	0	4
ENSG00000011201	102.28	-1.43554	0.262334	-5.13176	2.87047e-07	3.62748e-06	ANOS1	protein_coding	260.646	0	0	100.815	0.637658	0	170.704	0	0.605357	684.668	0	0	875.019	0	0	575.869	0.516045	0.517148	198.109	0	0	120.754	0	0.583861	120.435	0	1.71629	249.152	0	0	194.003	0	0	126.777	0	0.536691	290	0	0	118	1
ENSG00000174460	22.5149	-1.33623	0.257125	-5.12979	2.90071e-07	3.6613e-06	ZCCHC12	protein_coding	9.04258	5.74744	13.2192	12.9619	1.20992	1.16055	35.73	4.65585	3.47108	85.9761	39.9143	15.4958	108.549	51.2406	24.2722	104.345	29.3869	8.89086	39.4134	9.32415	8.97471	30.8792	11.648	2.21067	40.5432	3.93102	9.82734	24.2672	5.94838	7.12154	19.9735	6.45033	1.92267	29.8429	0.934754	2.05253	9	6	14	15	1
ENSG00000145287	41.4536	1.43056	0.288711	5.12934	2.90754e-07	3.66772e-06	PLAC8	protein_coding	54.0468	12.7182	56.6074	65.1343	23.5074	62.1014	99.2635	6.59622	41.2914	22.2666	9.91396	7.35753	16.3379	19.3669	11.5882	19.6894	12.7496	1.01327	52.2347	31.6897	24.8631	54.0413	219.522	49.9601	72.7816	71.3517	18.356	105.008	5.77963	24.1146	60.4693	7.90371	41.8738	69.931	12.2484	28.6496	63	13	63	66	20
ENSG00000105409	107.822	-0.856685	0.16642	-5.12539	2.96927e-07	3.7411e-06	ATP1A3	protein_coding	95.8693	49.4074	105.395	109.53	74.2809	75.966	127.128	46.8702	77.3254	253.834	172.603	149.203	303.266	154.547	167.219	181.329	135.162	137.841	143.727	105.354	104.279	104.435	59.9604	95.9229	82.8922	91.0228	63.4222	77.5772	42.379	54.8799	77.5983	46.3115	65.8419	77.9222	35.7741	135.505	106	55	74	135	66
ENSG00000233930	60.0778	1.24561	0.251284	5.11878	3.07517e-07	3.86056e-06	KRTAP5-AS1	antisense_RNA	92.7643	70.8863	73.4571	16.6248	32.3887	91.3006	96.0169	100.644	110.892	8.41653	7.98456	19.8234	36.9186	28.5375	8.12126	15.0482	31.958	32.2885	42.6983	59.2769	71.1944	110.515	54.8109	57.976	49.8748	71.6146	51.1451	68.1516	44.0749	82.3025	115.986	43.1679	147.657	89.4509	57.5905	71.2424	68	62	93	23	32
ENSG00000256940	11.7526	1.29843	0.251457	5.10586	3.29291e-07	4.1022e-06	AP001453.2	antisense_RNA	2.49822	21.8175	16.6373	1.499	10.8503	16.414	5.4543	18.4344	15.9691	2.66565	5.26132	6.74683	3.52366	2.49171	5.32681	3.0747	5.69687	9.04364	2.33731	18.9567	26.6136	4.09243	29.0967	22.624	7.83991	31.0976	16.1433	6.75005	14.276	31.4367	2.26737	13.3866	11.6993	2.29575	20.4156	8.36116	3	26	19	2	9
ENSG00000262188	50.0623	1.29219	0.272719	5.09981	3.39997e-07	4.21809e-06	LINC01978	lincRNA	100.244	9.17754	86.8044	31.116	18.4972	87.0634	105.384	10.9193	99.1225	29.8147	0.764342	1.61132	55.4509	0.578369	4.85508	41.4635	3.36562	17.62	75.6698	3.63851	66.0239	95.4539	14.1459	94.0539	70.3001	13.1434	44.5353	82.2827	3.36552	55.4184	134.72	8.14566	109.323	110.598	13.1787	104.394	109	11	48	27	12
ENSG00000256916	7.61173	1.55745	0.301508	5.09888	3.41674e-07	4.23202e-06	AP000851.1	antisense_RNA	0	21.3741	3.75605	0	7.18182	4.71226	1.0432	9.85054	7.11062	0	1.71622	0.919427	1.66042	1.29572	0	0.908064	1.94185	0	0.930665	27.0254	2.27129	2.21277	61.8208	15.1463	0	44.7335	4.44333	1.71516	20.9018	9.62048	0	3.82654	3.77985	2.42489	7.59286	2.10635	0	23	4	0	6
ENSG00000229563	21.8509	1.46501	0.280019	5.09376	3.51026e-07	4.33702e-06	LINC01204	lincRNA	9.49467	42.5732	16.0198	0	31.0361	9.71465	7.21881	29.7989	16.4645	0.845724	18.736	8.17321	0	14.6566	2.68982	0.830317	19.6584	1.82204	3.46961	90.459	18.3988	0.678975	155.637	12.0612	3.98192	93.0433	9.78628	4.80755	36.8432	14.0045	4.23115	25.9698	18.0657	7.97977	36.0379	21.4459	9	43	17	0	27
ENSG00000124466	177.679	1.23254	0.236451	5.09174	3.54792e-07	4.37327e-06	LYPD3	protein_coding	13.6566	69.1927	291.612	14.703	88.0869	196.334	39.735	61.1207	304.825	23.7119	79.9168	364.35	47.8399	126.63	78.5118	46.1917	98.88	216.583	30.983	238.419	721.427	68.8131	1125.47	418.792	68.8118	381.317	387.866	33.5381	44.5166	200.142	30.2819	58.3131	135.988	20.8682	74.1284	194.874	14	74	307	16	75
ENSG00000141526	1466.62	1.02454	0.200351	5.09014	3.57801e-07	4.4052e-06	SLC16A3	protein_coding	685.958	1151.34	1162.51	669.917	2297.17	1254.01	965.987	1580.74	1225.78	550.734	1251.42	587.248	877.626	2663.11	307.457	933.246	1879.86	446.158	961.814	2942.93	1377.76	1426.07	7435.31	1594.32	1492.3	4831.3	724.398	841.958	1242.9	874.709	1064.43	1017.25	1145.35	921.908	1577.54	835.8	683	1315	1190	701	1945
ENSG00000168453	1452.51	1.02547	0.207519	5.08924	3.59494e-07	4.42087e-06	HR	protein_coding	2522.77	106.869	836.891	3768.59	271.913	1424.55	1808.68	411.152	1033.48	1359.76	191.081	1758.56	1378.35	237.024	1597.78	1382.99	214.997	1479.97	2501.34	886.352	2329.12	2495.73	882.869	3457.35	2340.48	662.633	2408.03	2202.25	144.939	1261	2752.77	245.316	1458.49	2295.31	303.222	1877.64	2346	126	1080	4979	190
ENSG00000242779	84.6652	1.0596	0.210304	5.0854	3.66848e-07	4.50494e-06	ZNF702P	transcribed_processed_pseudogene	121.984	106.132	0.801294	124.851	167.94	4.84509	163.219	168.39	0	50.6788	66.8761	0.774077	56.1509	66.881	0	55.2608	53.5854	0	78.0187	92.3112	0	87.0764	394.006	5.33927	112.257	207.36	0.575039	137.671	124.897	0	119.178	169.832	0.815341	159.095	151.144	0	162	164	1	149	176
ENSG00000137310	1029.33	-1.03351	0.211215	-5.08239	3.72714e-07	4.56743e-06	TCF19	protein_coding	1860.08	292.686	320.395	1975.07	91.3869	206.366	2044.96	351.834	154.297	2803.3	591.53	771.201	2846.55	682.622	965.826	3027.98	627.544	820.543	2360.85	220.678	420.142	2294.31	83.7229	340.143	2440.12	123.079	251.58	1951.87	388.058	348.597	2065.02	448.609	263.61	2060.29	357.945	202.962	1841	298	344	2245	78
ENSG00000159433	43.279	-1.28502	0.265947	-5.08221	3.73067e-07	4.5691e-06	STARD9	protein_coding	67.5049	43.8117	25.9368	68.8592	25.6526	27.7181	93.9195	32.7531	35.0669	120.744	46.0977	42.4825	77.0393	44.0776	60.7082	62.3901	48.0196	33.8332	31.9001	8.06662	5.75272	72.7154	6.9097	1.795	38.3052	9.13537	19.1689	69.846	47.3293	41.2222	69.3189	70.2622	10.1189	75.4404	19.6884	4.45356	79	47	23	96	24
ENSG00000166963	94.8731	-1.12564	0.222001	-5.07671	3.84027e-07	4.68331e-06	MAP1A	protein_coding	136.575	43.842	46.3496	109.784	40.4122	96.8721	112.898	48.6747	32.5077	302.546	114.968	219.98	243.311	117.196	112.647	155.867	126.884	178.891	140.119	64.9419	54.4905	113.767	28.0131	34.7751	103.674	25.8606	108.651	133.998	37.8932	34.6309	114.608	27.9051	14.6186	98.5265	25.3759	13.3797	135	45	50	126	33
ENSG00000204219	472.274	0.83338	0.163832	5.0766	3.84244e-07	4.68331e-06	TCEA3	protein_coding	402.349	174.666	769.481	1241.89	432.459	1108.81	558.446	296.461	1088.35	141.735	144.198	212.629	193.192	155.782	233.692	168.545	146.561	232.514	301.007	151.537	529.621	454.378	166.049	733.636	403.623	177.695	606.561	430.656	176.411	1038.2	560.755	490.551	1178.93	597.892	325.835	976.755	379	175	835	1407	362
ENSG00000170667	142.803	1.15111	0.227233	5.07425	3.89025e-07	4.73422e-06	RASA4B	protein_coding	96.709	47.8226	74.4598	246.621	131.976	102.517	130.712	95.9283	131.071	135.093	83.1476	49.2299	143.22	167.224	41.4035	138.077	96.4213	46.5574	115.491	210.726	201.95	182.468	817.328	243.348	200.274	380.898	77.3973	83.8478	40.3131	66.8498	113.039	102.346	64.7343	123.628	74.1266	83.9407	94	46	78	296	115
ENSG00000105388	21558.9	1.31634	0.274972	5.07212	3.9341e-07	4.77929e-06	CEACAM5	protein_coding	2059.35	33979.5	19736.2	125.437	87979	33552.9	3329.09	45868	40715.5	458.351	7450.89	8905.08	608.911	17775.1	7118.38	378.647	9064.33	14163.5	2458.17	41612.5	15783.6	2515.96	127789	15981.2	3246.99	68474.9	7378.68	1956.58	29736.6	15062	3271.02	24800.6	18805.4	1997.74	37763.4	24217	2045	35450	20621	146	72821
ENSG00000236039	19.6135	1.34268	0.297889	5.06959	3.98669e-07	4.8376e-06	AC019117.1	lincRNA	0.383491	8.26593	89.7085	0.6615	10.5217	57.7627	0	8.2353	60.605	0	0	17.8405	3.01241	0.501015	13.767	0	0.373926	12.3417	0	8.1946	37.5383	0.281358	38.2249	23.8634	0.330375	27.7306	102.383	0	15.2005	67.1337	0	4.87996	61.4881	0	7.6941	27.1632	1	7	93	2	5
ENSG00000114853	157.955	0.773504	0.152325	5.06792	4.0218e-07	4.87458e-06	ZBTB47	protein_coding	73.7803	309.122	151.776	68.3012	372.948	132.617	96.8302	354.538	121.57	37.438	162.707	53.55	38.0844	241.879	34.7014	53.6505	170.109	41.6507	60.5129	302.626	69.2516	62.2171	494.569	107.266	53.4353	382.833	76.6061	100.01	251.329	84.9236	118.703	343.547	127.969	63.1773	367.047	105.103	75	331	160	87	313
ENSG00000169679	812.877	-1.21819	0.253379	-5.06679	4.04584e-07	4.89525e-06	BUB1	protein_coding	1439	425.295	381.753	1030.36	161.577	213.593	1359.1	429.29	148.944	2092.5	811.946	842.767	1869.47	884.12	1209.77	1954.16	835.316	996.011	1601.24	207.395	386.339	1284.72	42.4681	229.832	1484.45	72.7048	254.13	1418.63	588.443	448.1	1184.9	635.782	290.987	1277.81	511.679	258.985	1427	436	406	1211	136
ENSG00000204740	124.674	1.43803	0.271901	5.06134	4.16314e-07	5.01987e-06	MALRD1	protein_coding	9.47153	43.2703	499.755	50.1454	10.8844	214.873	11.1092	10.3214	587.683	5.7614	9.36721	62.0517	2.27212	5.91392	25.2489	2.41687	6.16588	95.3095	10.514	21.7571	428.779	5.93401	5.24142	684.398	2.31878	17.6809	558.097	13.2526	30.6129	347.33	9.44661	23.2136	241.776	11.3246	7.52424	417.059	9	50	496	17	10
ENSG00000135773	63.6543	1.34968	0.252025	5.05812	4.23414e-07	5.09671e-06	CAPN9	protein_coding	9.91195	122.213	22.9187	8.85385	80.3772	9.72541	11.1123	77.4132	12.5476	4.26227	71.5181	11.994	2.73895	52.9715	8.05776	9.28567	64.2541	5.51767	8.9438	371.642	8.85001	11.6084	412.496	18.5419	6.80575	412.305	9.68989	13.731	103.679	12.688	6.5467	154.619	9.85746	14.3971	115.316	14.1643	10	108	20	11	68
ENSG00000152229	541.847	0.467701	0.0926744	5.04699	4.48836e-07	5.38731e-06	PSTPIP2	protein_coding	602.694	725.279	740.053	749.105	608.916	719.635	570.556	700.162	968.562	268.526	350.271	379.946	247.979	322.782	387.048	307.164	300.327	469.409	441.945	405.753	569.915	295.304	473.648	654.194	310.117	473.264	663.05	502.883	741.876	827.728	486	634.485	756.728	481.575	683.338	686.28	567	793	820	923	496
ENSG00000161955	817.932	0.49174	0.0975006	5.04663	4.49662e-07	5.39416e-06	TNFSF13	protein_coding	853.252	813.348	977.715	1515.32	1371.72	890.295	1028.13	1133.03	1070.34	621.892	511.628	298.727	625.377	651.263	365.943	738.531	515.237	410.863	788.562	541.89	537.142	929.351	832.753	673.849	1022.08	758.959	608.246	973.971	736.228	828.63	1081.13	1175.23	858.099	1012.19	988.69	705.948	891	917	1134	1502	1135
ENSG00000161642	660.625	0.683667	0.135304	5.04435	4.55061e-07	5.4527e-06	ZNF385A	protein_coding	851.337	740.855	1123.9	927.109	630.191	810.705	953.095	501.991	1068.83	381.313	284.346	354.48	463.254	309.59	260.677	513.303	356.907	329.987	709.463	259.401	689.645	935.668	408.973	529.066	1187.54	340.357	642.687	931.634	765.648	922.955	1179.3	599.035	743.357	941.541	507.602	626.761	881	785	1236	1141	537
ENSG00000224961	22.4605	1.08277	0.216488	5.03342	4.81812e-07	5.75032e-06	LINC01752	lincRNA	5.83206	9.62712	52.2716	14.8489	11.8273	51.0243	5.18069	17.672	87.9317	1.75717	2.51517	22.3518	3.23036	5.09643	20.7144	0.924489	4.80213	25.1078	4.54745	11.0537	47.4358	4.4478	15.5359	61.6914	3.53334	16.3499	48.1721	5.02513	12.1408	61.7259	10.3277	13.8385	77.358	8.9489	14.4705	49.2584	6	11	56	17	10
ENSG00000160469	19.5669	1.21804	0.246418	5.03238	4.8443e-07	5.775e-06	BRSK1	protein_coding	48.4973	9.60096	31.8497	26.9359	6.91134	45.9483	25.7905	17.6298	26.747	5.86992	3.4305	7.55758	7.19666	5.27142	3.30784	13.7191	3.10327	7.44572	14.2766	14.5671	27.0636	31.7905	9.59516	22.4891	18.6655	13.0866	16.9981	26.7834	4.84508	18.0992	56.474	11.5724	30.6204	40.1533	13.1248	37.3902	40	3	39	54	8
ENSG00000070601	38.4307	1.37737	0.288621	5.02914	4.92696e-07	5.86358e-06	FRMPD1	protein_coding	50.3235	14.4479	56.7102	13.8152	3.63695	17.3616	56.824	9.2194	36.8656	28.4172	9.56381	46.4131	13.4959	18.4413	14.554	15.2658	5.88696	13.7775	55.4456	84.8508	35.8183	38.9426	251.014	12.2066	55.9961	112.252	40.2761	55.5718	12.7839	69.8628	26.3092	12.9275	23.1447	40.3121	9.32099	21.4502	50	15	60	16	3
ENSG00000147168	1198.56	1.00108	0.20228	5.02629	5.00062e-07	5.93782e-06	IL2RG	protein_coding	1833.97	464.058	1799.3	1115.03	859.34	1209.56	1860.77	495.063	1371.56	1437.69	431.176	541.982	1337.59	612.304	486.209	1316.81	390.251	619.779	1612.8	1255.66	1244.59	1708.91	2020.3	1013.61	1806.18	1698.36	1474.59	1853.08	374.061	1434.65	2054.76	437.643	1529.42	1869.92	523.106	1054.09	1827	497	1848	1320	581
ENSG00000108576	348.845	1.03145	0.207573	5.02197	5.11429e-07	6.06594e-06	SLC6A4	protein_coding	1036.53	193.737	34.5816	1756.59	268.634	114.575	624.936	259.453	110.085	359.549	66.3329	32.3877	431.225	91.8456	39.803	412.724	77.3088	10.8961	851.159	131.854	84.6473	898.245	256.928	110.635	821.657	136.509	40.7703	926.918	164.125	57.39	743.277	244.407	67.7466	722.971	167.994	209.976	1092	220	30	2502	222
ENSG00000258498	1739.59	0.956691	0.193056	5.01957	5.17869e-07	6.13886e-06	DIO3OS	lincRNA	444.371	1189.12	3704.92	1029.56	1283.68	4170.27	401.026	1056.45	3678.99	88.7932	625.171	2841.6	80.1995	720.552	2383.22	104.197	561.998	2329.55	205.791	1436.1	4176.02	326.957	1640.87	4353.35	197.53	1424.77	4862.38	371.83	1218.06	3747.08	430.896	1032.7	5219.39	386.202	960.864	3940.7	400	1234	3711	1271	1118
ENSG00000164342	90.0513	1.09661	0.222738	5.01002	5.44231e-07	6.42746e-06	TLR3	protein_coding	141.117	99.3001	214.872	100.168	69.3991	161.64	126.912	70.462	308.978	34.9006	25.2714	32.6656	32.7723	12.2764	17.3777	48.0778	10.0058	55.8697	145.286	13.672	107.802	44.2028	41.4213	154.977	67.3069	56.2848	68.239	82.6967	69.5	145.912	128.698	52.8347	150.015	85.9655	69.0376	195.929	133	89	182	135	64
ENSG00000242732	31.7307	-0.7936	0.157461	-5.00998	5.44353e-07	6.42746e-06	RTL5	protein_coding	22.8144	32.5678	25.1529	13.6194	31.6448	15.3424	14.5199	23.8821	14.7701	40.1098	76.9441	61.1262	53.1998	67.8959	33.4774	40.7263	78.3574	43.6717	29.224	69.4631	31.6718	21.0905	33.5752	14.2141	13.9368	40.7575	32.2017	17.4226	38.9183	16.3455	14.5214	19.1104	19.7034	9.87269	19.7603	10.6937	23	33	27	16	26
ENSG00000138160	642.943	-1.07097	0.219065	-5.0069	5.53123e-07	6.51639e-06	KIF11	protein_coding	918.879	441.102	484.864	845.328	147.898	364.611	847.078	431.08	200.472	1269.56	696.396	854.571	989.379	763.964	1152.69	1211.43	646.566	1110.14	1072.23	209.796	498.118	780.329	75.8849	365.064	916.634	117.171	363.593	881.305	570.983	562.477	729.278	551.984	349.08	890.097	508.019	327.908	913	458	513	979	122
ENSG00000007171	3494.1	0.972153	0.200923	5.0036	5.6268e-07	6.62156e-06	NOS2	protein_coding	50.3015	369.503	19073.8	61.3004	602.236	14398.6	86.2554	375.978	15951.4	32.0675	105.152	4058.15	65.7574	213.273	3627.48	33.2277	188.303	4551.19	123.06	123.99	7426.61	164.572	466.759	6471.26	145.591	202.746	9799.25	81.5837	276.814	12962.2	86.2647	426.4	13483.7	76.5832	361.736	9264.37	50	384	20187	71	497
ENSG00000236753	74.7019	0.979339	0.197384	5.00258	5.65676e-07	6.63888e-06	MKLN1-AS	processed_transcript	153.963	31.6215	132.674	126.242	39.2027	96.3985	88.8112	80.1183	55.8306	39.9714	34.8723	21.7723	36.2724	26.0881	45.1129	45.9173	19.5346	40.3532	48.5522	50.6905	88.5315	101.266	87.4939	71.9373	86.0049	57.5396	79.2142	133.996	78.2492	100.624	160.681	45.0992	86.1957	131.416	63.9965	103.025	132	49	125	160	37
ENSG00000128408	18.9304	-1.32783	0.276867	-4.98259	6.27384e-07	7.29326e-06	RIBC2	protein_coding	29.5154	12.5091	0.774382	47.9309	3.96496	1.91118	27.5691	23.9355	2.8631	45.6967	20.2133	5.24756	80.5138	48.491	8.5272	56.6321	19.6162	12.1508	30.7704	4.59306	6.44531	25.9729	1.19242	0.903663	21.9862	0.805167	0	26.9433	11.1276	0	31.0345	16.982	1.5732	27.2545	17.9796	7.86919	34	16	1	54	4
ENSG00000143341	57.7371	1.27026	0.295505	4.97888	6.39536e-07	7.42631e-06	HMCN1	protein_coding	154.995	22.4789	10.9687	221.304	95.5312	91.6477	102.086	20.7262	20.8372	20.5398	3.8578	1.17419	19.813	1.1355	0.834993	13.6147	22.7207	2.95924	53.9326	125.038	4.81231	188.267	56.0345	18.3102	45.9596	16.1703	5.14569	158.11	52.5116	8.90932	272.773	10.027	7.4841	155.621	64.3122	7.89449	133	29	17	193	35
ENSG00000241322	28.4981	1.06332	0.212071	4.97195	6.62818e-07	7.67971e-06	CDRT1	protein_coding	28.9846	38.8353	25.502	10.2731	16.4801	28.4608	8.52966	11.8748	27.4516	14.7642	26.4664	31.7497	11.8303	14.0984	18.9172	15.3266	12.4401	39.1605	26.9808	73.7088	55.4077	21.2955	82.6377	51.0076	26.379	61.6369	42.8935	13.3033	50.5369	17.8551	14.7166	34.1948	28.3305	5.6825	17.1453	21.0743	18	24	36	9	15
ENSG00000224950	17.9759	1.04346	0.209323	4.97149	6.64407e-07	7.69388e-06	AL390066.1	lincRNA	23.1112	12.4569	14.1642	12.0972	6.05032	33.6506	10.5097	11.6326	24.2912	7.3181	9.54587	24.6085	10.9407	5.25626	13.5919	8.0949	3.91863	14.8147	26.2778	17.7159	24.6771	18.3798	30.5804	49.7518	15.5259	19.6574	27.2931	17.3357	17.8483	20.1748	21.0261	10.3218	30.7685	13.7113	10.2805	29.7532	23	13	15	14	5
ENSG00000166278	1655.28	0.649883	0.131372	4.96977	6.70315e-07	7.75376e-06	C2	protein_coding	5148.28	291.253	1666.72	7839.66	418.846	1219.86	5361.28	241.262	1178.48	2140.06	58.429	289.934	1878.41	48.411	273.852	1922.24	71.7456	283.72	2852.69	59.8429	476.736	2957.45	135.146	463.522	3072.88	93.6671	611.074	5333.19	211.933	1188.12	4930.83	189.1	892.237	4959.44	166.051	663.565	5402	213	1829	10443	375
ENSG00000117016	235.24	0.905201	0.182251	4.96275	6.95017e-07	7.99118e-06	RIMS3	protein_coding	158.489	180.982	664.484	91.09	207.946	527.015	182.077	78.5594	658.746	50.5603	48.8996	210.862	60.5837	76.3748	178.264	84.9741	76.8701	357.369	82.981	50.9018	525.293	119.965	265.201	517.193	135.333	164.466	537.061	176.556	75.2346	496.353	163.871	163.094	475.3	165.941	132.817	326.951	182	95	639	122	135
ENSG00000120594	5.56749	1.47543	0.294162	4.96138	6.99924e-07	8.03881e-06	PLXDC2	protein_coding	3.03054	2.37823	22.1974	8.04469	3.84116	14.1935	5.05278	5.47459	8.27796	1.51495	1.37737	2.02562	0.836464	3.26529	1.33154	0	2.02623	2.46057	9.13163	4.56013	19.4367	1.82922	3.61886	10.3221	2.06559	7.05856	22.4867	5.84764	1.33298	8.46246	2.61393	6.30111	1.27551	0	2.26415	4.49322	4	1	23	9	2
ENSG00000144445	143.203	-0.460244	0.0926947	-4.95822	7.11408e-07	8.15735e-06	KANSL1L	protein_coding	123.421	80.2	96.2658	144.981	71.0698	105.077	108.575	73.8217	117.303	198.805	232.361	225.157	227.967	146.601	188.889	242.892	214.499	224.32	164.565	131.394	158.527	187.459	106.887	149.948	168.595	120.786	198.791	122.469	89.7512	98.7907	121.188	90.5122	133.939	101.715	74.2949	113.503	142	83	100	181	47
ENSG00000203943	102.443	0.898678	0.18139	4.94965	7.43489e-07	8.4882e-06	SAMD13	protein_coding	79.4672	77.1347	170.677	143.338	131.1	175.815	82.378	106.777	239.749	28.418	51.1442	63.9173	23.014	33.9595	70.1394	19.8946	62.825	80.292	35.582	75.7202	161.863	32.9792	116.559	182.737	33.2077	113.288	194.585	65.6275	80.4376	187.669	34.2223	126.102	206.031	65.1039	106.86	229.34	77	87	189	162	110
ENSG00000101335	456.363	1.0086	0.204778	4.9484	7.48266e-07	8.53348e-06	MYL9	protein_coding	1356.33	107.802	206.633	2067.12	137.639	219.019	1776.05	122.31	195.074	273.369	54.2945	52.5728	313.562	87.3104	63.7191	256.097	91.3801	47.7789	705.094	120.839	118.164	830.283	216.999	97.2641	712.914	140.638	150.999	1702.36	107.664	113.816	1945.83	105.918	103.392	1544.01	95.9856	188.844	1284	132	196	2553	138
ENSG00000136492	223.863	-1.06396	0.218829	-4.94616	7.56905e-07	8.62732e-06	BRIP1	protein_coding	303.374	205.316	136.313	254.939	66.5849	149.675	283.854	210.133	64.2423	350.68	318.111	287.204	333.665	329.062	310.627	367.614	259.666	261.968	293.677	109.718	127.939	239.354	48.158	87.9524	289.473	41.0155	99.8841	318.022	284.139	137.131	295.417	287.729	85.5989	314.31	313.7	192.812	291	231	135	309	58
ENSG00000105852	166.217	-0.861655	0.17454	-4.94526	7.60411e-07	8.6626e-06	PON3	protein_coding	254.825	67.2447	23.0729	488.204	44.6326	24.0738	216.506	43.4551	29.3753	516.394	215.067	175.911	496.412	164.14	91.4776	539.256	152.238	102.325	345.64	88.9286	79.7559	286.471	68.3954	31.951	273.031	107.499	72.1858	266.388	50.1901	52.8095	217.296	62.228	25.2654	235.136	43.8385	32.2078	252	70	26	554	40
ENSG00000160181	53.2716	1.38759	0.283468	4.94292	7.69622e-07	8.75804e-06	TFF2	protein_coding	86.3031	7.25321	41.2426	91.4822	9.85382	51.7618	137.259	2.10641	116.197	42.3128	10.0495	5.38565	40.7903	12.645	10.4634	39.8937	10.4238	7.88145	166.008	57.3067	33.263	185.219	37.8834	96.0669	162.876	26.0136	14.1002	97.0296	4.2235	22.3081	126.319	1.24484	27.6644	106.111	4.63326	26.2032	88	8	45	108	7
ENSG00000214193	384.178	0.959422	0.195677	4.93745	7.91492e-07	8.97906e-06	SH3D21	protein_coding	457.38	135.273	75.5366	323.844	363.635	172.33	567.956	197.036	255.858	455.245	167.161	257.239	533.257	254.474	134.852	550.175	215.763	327.297	645.977	359.247	557.197	835.513	1062.29	573.968	642.329	558.795	393.735	414.75	118.825	103.07	732.99	172.16	171.588	590.284	175.657	277.714	475	140	80	371	309
ENSG00000110492	471.795	1.151	0.237918	4.93743	7.91605e-07	8.97906e-06	MDK	protein_coding	664.22	204.541	465.549	1206.64	191.371	238.265	990.877	269.024	572.443	335.638	166.22	85.7893	518.982	222.084	63.6489	515.812	230.013	104.944	601.456	621.75	314.318	813.408	1120.78	242.757	727.724	662.993	146.468	978.75	243.944	418.1	1157.94	213.707	218.067	1031.8	239.865	184.745	672	223	494	1359	156
ENSG00000204542	73.7726	1.32376	0.280299	4.92934	8.25062e-07	9.33341e-06	C6orf15	protein_coding	85.0786	20.8235	111.172	347.096	7.22806	46.6948	121.542	19.0391	61.9043	32.7665	16.4143	117.994	15.9038	18.2911	33.0557	28.8918	9.76061	52.7974	144.062	157.569	190.52	83.9253	69.5345	55.8909	115.058	137.98	107.737	83.7246	31.2412	95.4455	69.2164	5.13681	42.964	82.3389	13.1681	23.8494	85	22	118	401	6
ENSG00000164266	484.625	1.10113	0.231459	4.92779	8.31646e-07	9.39778e-06	SPINK1	protein_coding	105.919	1177.03	1175.71	82.9976	1488.28	885.599	63.8961	1106.61	1609.46	10.6329	168.814	152.208	10.2262	116.344	93.1577	7.19479	72.1311	468.036	17.6066	259.485	539.691	46.2903	151.928	677.488	19.9408	224.246	760.399	195.241	937.001	1415.6	109.584	851.551	858.674	130.563	645.359	811.599	115	1299	1170	88	1280
ENSG00000268104	435.703	1.5082	0.291317	4.92694	8.35271e-07	9.42356e-06	SLC6A14	protein_coding	8.84348	606.66	345.471	5.31177	473.447	329.19	10.171	557.271	366.607	0.805425	421.688	47.9903	4.44666	407.382	31.5495	2.36771	348.049	44.9831	8.25748	1593.58	163.102	7.74871	4813.3	158.906	8.32837	2163.5	241.117	10.6812	480.459	249.783	2.77417	441.635	283.831	78.305	644.504	323.257	10	671	354	7	385
ENSG00000112782	632.982	1.16255	0.236101	4.92317	8.51534e-07	9.59161e-06	CLIC5	protein_coding	390.7	538.04	611.197	212.776	1312.59	670.937	520.494	645.15	638.245	401.435	197.857	550.723	431.278	294.53	278.897	554.172	153.924	236.424	704.689	1051.96	626.956	696.008	3078.82	591.253	816.844	1992.93	306.479	407.73	531.666	467.471	421.543	468.214	554.181	382.516	595.512	453.226	333	623	647	245	1141
ENSG00000164611	485.151	-1.03294	0.216831	-4.91966	8.66933e-07	9.75984e-06	PTTG1	protein_coding	755.425	305.99	345.249	766.38	130.496	141.869	813.532	274.48	129.842	1056.84	440.246	513.263	1030.84	458.9	652.164	923.511	424.379	556.681	852.791	123.713	281.271	871.972	51.8678	199.889	859.76	77.746	188.374	860.941	352.546	368.132	768.7	389.444	192.905	838.875	310.073	156.346	777	329	369	895	110
ENSG00000090512	11.7981	1.45476	0.298069	4.91345	8.94861e-07	1.00313e-05	FETUB	protein_coding	1.30433	0	33.1148	0	0	38.6681	0	0	89.2729	0	0	3.31439	0	0	5.92793	0	0	5.94985	0	0.677263	28.406	0	0	41.8514	0	1.27508	84.7418	0	0	19.0881	0	0	37.53	0	0.722883	32.8877	1	0	44	0	0
ENSG00000111335	217.335	0.695342	0.143515	4.91272	8.98223e-07	1.00605e-05	OAS2	protein_coding	95.0794	60.5577	647.255	109.909	47.5112	655.594	135.923	42.3982	832.967	35.36	25.734	321.879	44.8812	22.8067	294.833	50.5722	20.8285	378.081	89.4858	62.9767	367.786	101.016	28.8363	360.937	119.047	42.3762	438.371	127.201	57.2542	514.951	119.501	43.0489	837.879	140.091	62.2478	488.878	121	71	832	159	40
ENSG00000111700	23.4779	1.44567	0.301518	4.91135	9.04536e-07	1.01182e-05	SLCO1B3	protein_coding	4.22906	11.6963	3.9732	13.4036	13.582	7.31423	3.75488	78.4738	0.809684	0	3.04391	0.638584	0	7.37617	4.86403	0	1.17997	0.69145	1.13052	47.7168	4.08764	1.03056	173.984	40.0336	1.04073	131.647	0	3.64822	21.2486	5.73114	42.2647	9.20924	12.1462	5.41949	181.936	7.89864	6	14	6	12	16
ENSG00000140519	55.9396	1.14236	0.224164	4.91077	9.0719e-07	1.01358e-05	RHCG	protein_coding	8.73486	47.6266	13.2994	15.4237	74.0961	9.81692	11.0839	58.1956	10.879	15.0932	86.768	5.63351	14.2866	117.406	4.5602	20.9822	84.7915	5.04206	30.8376	238.203	22.1396	30.0948	487.689	10.3715	33.2294	271.585	4.42013	16.9348	57.5071	9.17976	18.7547	65.3949	6.98299	11.808	89.8519	5.12151	9	52	15	19	56
ENSG00000138271	19.1437	1.2892	0.269138	4.89853	9.65547e-07	1.07096e-05	GPR87	protein_coding	0	64.9506	35.6005	0	43.5528	21.4083	0.966117	48.5976	28.6613	0	3.45544	7.55983	0	9.67339	5.36404	0	3.60138	5.30484	0	24.0275	26.4502	0	58.8508	13.1829	0	26.1886	11.2149	0	53.0649	40.495	0	43.8565	18.5328	0	75.0172	19.5942	0	74	41	0	36
ENSG00000133808	91.975	1.11059	0.231667	4.8981	9.67672e-07	1.07275e-05	MICALCL	protein_coding	60.6493	179.432	126.227	63.5961	84.922	242.543	45.8802	42.4727	150.148	29.1157	53.8373	132.808	19.2431	21.6278	39.1294	33.4347	31.7726	86.7695	71.1138	56.0098	138.102	155.317	94.4168	144.226	130.306	102.808	146.387	40.5912	66.8098	98.2379	88.4552	87.9125	223.593	78.3909	39.5437	105.271	53	111	174	71	74
ENSG00000160870	78.2244	1.14094	0.243724	4.89777	9.69305e-07	1.07399e-05	CYP3A7	protein_coding	131.624	80.5377	158.643	192.6	16.2027	187.799	127.381	105.127	149.072	7.5489	16.8016	19.0215	8.48791	22.6255	16.9295	17.2686	25.8454	19.0549	42.3647	77.8256	46.8931	34.4115	41.391	34.2568	44.3411	36.8607	92.1073	133.982	100.247	142.329	162.429	30.1492	144.025	117.129	74.5984	158.169	139	91	178	228	16
ENSG00000144045	228.491	0.988102	0.203947	4.8918	9.99196e-07	1.10189e-05	DQX1	protein_coding	325.82	62.9322	139.443	433.227	156.495	549.394	301	100.737	445.084	141.596	22.9842	154.428	148.293	28.25	107.856	182.161	20.5607	269.858	184.908	27.0925	428.725	273.399	141.52	635.683	226.658	71.1887	378.717	272.048	50.7178	260.339	286.223	47.2299	444.206	309.394	77.7929	519.698	311	66	183	582	99
ENSG00000215784	58.4106	-1.1929	0.252518	-4.8894	1.01144e-06	1.11365e-05	FAM72D	protein_coding	115.571	37.386	27.3862	70.8508	14.5229	22.0426	105.107	31.3848	10.4072	175.663	99.8126	54.6792	131.311	28.9149	53.3943	126.804	51.9282	58.2546	128.587	12.1214	20.187	74.9861	0	7.74143	75.8971	7.8641	22.9209	110.097	55.2567	23.7309	112.498	69.683	13.4643	92.7499	41.1135	18.461	115	39	29	82	12
ENSG00000279970	29.8008	1.06908	0.221436	4.88695	1.02411e-06	1.12642e-05	AC023024.2	TEC	11.0475	15.3064	90.6239	2.59285	30.2337	75.4842	4.20217	12.8342	104.239	7.31322	2.60187	36.4744	4.20492	5.25223	22.3338	5.39935	3.91672	25.7082	5.62856	7.45929	83.0605	10.2946	21.828	71.7794	12.9434	12.7699	63.3786	2.5989	12.7376	110.446	7.35674	20.6308	87.4157	12.0996	13.0954	57.5355	11	16	96	3	25
ENSG00000232756	25.9049	1.2452	0.251855	4.87557	1.08496e-06	1.19024e-05	AC004990.1	antisense_RNA	13.2325	51.0316	4.62127	3.75577	54.2959	16.0412	9.13412	50.5644	19.5138	8.11914	15.0187	8.27065	2.17243	34.3834	17.902	9.06578	9.19682	12.3583	8.07187	71.7385	29.9444	11.9357	111.342	29.9432	13.197	96.6427	31.854	4.85659	36.2741	20.8357	6.88621	14.188	23.6486	12.0621	57.2299	13.249	13	58	7	3	47
ENSG00000079385	3576.07	1.0032	0.206944	4.86893	1.12204e-06	1.22516e-05	CEACAM1	protein_coding	2298.61	4266.14	6735.1	919.113	11107.8	8600.8	2105.53	3776.66	9655.63	1527.45	1341.07	1650.53	1557.67	1675.21	1542.07	1609.32	1192.36	1882.41	2361.92	3384.39	3829.89	2791.65	6337.45	4458.54	2917.78	4047.4	2775.08	2464.58	3889.49	4585.65	3360	2876.88	4731.26	2465.32	3191.61	4826.06	2355	4265	7532	1071	8968
ENSG00000170629	24.0698	-1.33943	0.277416	-4.86287	1.15698e-06	1.25744e-05	DPY19L2P2	transcribed_unprocessed_pseudogene	78.3759	1.03834	4.08507	50.407	2.57344	1.25299	45.8529	2.78239	0	131.914	15.1466	4.92321	92.1141	5.01501	2.72042	115.563	14.8374	7.46177	46.0554	2.61374	3.47326	25.0269	0	5.65589	25.4062	0	0	44.0843	8.27968	5.28087	45.1923	2.79212	10.5919	58.8116	3.86366	3.32073	68	1	4	61	2
ENSG00000167105	124.628	1.11175	0.228174	4.86169	1.1639e-06	1.26366e-05	TMEM92	protein_coding	100.083	214.537	65.5261	196.782	329.128	48.5665	142.355	245.605	81.6034	21.7367	111.713	20.7041	33.5498	143.375	22.2104	14.6443	115.17	23.3796	28.9528	290.189	54.8047	29.2127	428.939	68.3533	52.8926	420.393	56.5228	78.0336	193.669	62.8705	132.265	193.602	101.177	83.6935	237.015	43.3459	93	188	59	216	300
ENSG00000126432	11248.8	0.85767	0.177029	4.85508	1.20338e-06	1.30248e-05	PRDX5	protein_coding	5315.79	8398.05	23742.3	13597.8	22507.7	18726.6	6095.82	14450.8	27318.4	1655.83	3357.3	12017.9	1867.91	3936.71	11155.2	1289.3	3367.35	12486.2	1911.62	6534.13	19392.7	2901.71	14491.1	20506.8	2229.24	11290.3	19284.4	6333.75	7672.07	23391.8	6540.46	13008.5	19037.1	5550.64	12745.3	20846.9	5343	8922	25562	15928	18844
ENSG00000123892	75.6848	-0.80827	0.167219	-4.85233	1.2202e-06	1.3173e-05	RAB38	protein_coding	116.871	20.6529	11.1597	101.479	14.2844	9.18186	97.2938	6.96344	16.959	307.666	76.8295	43.0001	268.146	59.4224	41.1932	290.337	48.2052	23.4769	171.259	36.7739	23.2869	181.875	8.59163	26.043	186.544	23.2059	21.8887	119.39	19.2087	23.468	119.781	17.7671	16.0578	140.509	7.39674	28.4877	116	22	12	119	12
ENSG00000132274	733.816	0.676972	0.14014	4.85185	1.22318e-06	1.31984e-05	TRIM22	protein_coding	47.1331	883.514	2592.56	91.6883	1084.62	1962.74	45.6027	951.19	2140.95	41.9311	235.87	768.595	38.1616	312.24	664.245	33.8657	203.765	707.511	41.9047	391.733	1285.98	34.2363	758.466	1187.38	39.1877	532.911	1186.66	56.9174	715.306	2304.02	85.7338	856.338	2013.73	48.5445	816.156	1256	54	927	2690	77	884
ENSG00000112902	2637.08	0.911893	0.193555	4.84564	1.26204e-06	1.35621e-05	SEMA5A	protein_coding	3683.26	1343.51	3912.85	6507.99	1283.82	5740.14	2649.29	1793	5667.28	754.093	291.073	3306.62	619.349	421.461	2384.88	604.782	470.212	3584.02	1914.97	1222.61	3866.73	1665.33	1294.83	4278.57	1782.73	864.696	4140.12	3546.8	1466.97	3900.59	3685.86	761.583	4856.48	3034.09	1665.2	5968.99	3573	1402	4169	7596	1066
ENSG00000084710	138.897	-0.801108	0.165011	-4.84299	1.27897e-06	1.36951e-05	EFR3B	protein_coding	93.8498	79.9947	40.4701	129.455	105.05	59.878	81.4169	88.1253	65.3038	252.921	174.695	366.78	238.393	192.226	252.707	199.271	218.882	387.597	105.753	192.25	157.031	123.045	140.769	145.964	109.739	125.532	149.623	81.8927	89.9988	58.6933	103.745	81.1195	70.7654	88.4234	67.6912	81.2553	93	82	43	150	87
ENSG00000197406	850.879	0.892406	0.186301	4.8392	1.30364e-06	1.39167e-05	DIO3	protein_coding	37.1672	156.035	3050.42	140.001	67.7391	2663.18	30.4706	99.0572	2872.08	15.5447	55.5195	1684.81	14.3007	68.2995	1173.9	15.2951	61.7002	1001.18	32.8388	122.146	2514.73	38.2342	113.536	2091.4	27.6083	151.309	2797.48	46.7905	186.883	2746.14	35.7373	77.3844	3186.56	25.8113	95.3779	3134.98	37	163	3231	162	56
ENSG00000163132	1096.12	1.05328	0.212024	4.83687	1.31903e-06	1.40739e-05	MSX1	protein_coding	1057.95	253.783	476.512	5972.68	304.001	478.19	1330.94	260.904	495.844	608.208	286.362	254.747	990.717	315.652	257.7	1427.97	332.105	267.394	2775.34	426.168	440.145	5018.49	510.952	469.209	5605.57	561.467	436.153	1501.05	239.708	645.816	2140.88	240.525	755.992	1702.08	260.408	358.86	1056	266	506	6918	252
ENSG00000112218	37.919	-1.10787	0.235852	-4.83539	1.32882e-06	1.41496e-05	GPR63	protein_coding	93.6215	7.7108	3.78115	51.8019	3.63783	3.47118	84.1975	5.75511	0	145.792	33.0467	1.81976	124.03	32.9413	5.82112	184.947	26.4966	6.88549	109.971	10.2567	1.11901	73.4709	2.9196	1.11023	68.0457	2.9547	4.35252	69.4806	10.2308	1.18377	77.8855	14.2239	0	92.7132	8.38596	1.02085	93	8	4	60	3
ENSG00000023839	776.549	1.17871	0.250066	4.82741	1.38321e-06	1.46473e-05	ABCC2	protein_coding	636.819	1106.7	413.523	160.106	437.071	304.785	716.592	756.698	546.798	952.593	472.359	181.289	1087.94	619.646	78.2592	1158.21	344.24	239.046	1319.65	1970.38	1040.88	1348.81	1931.7	1067.82	1271.79	1313.64	1288.75	716.59	832.695	404.832	699.004	562.881	301.816	694.178	798.052	179.627	638	1182	427	178	350
ENSG00000278035	3.78569	1.49674	0.301323	4.81335	1.48418e-06	1.55823e-05	AL121895.2	lincRNA	1.94711	2.63498	0.933537	6.98466	0	3.63801	3.10873	2.70357	4.94127	0.880203	0	4.65383	0	0	0	0.923552	0	0	3.64398	8.29952	11.5583	6.66968	11.3083	6.28492	5.29446	5.77247	10.3037	4.19406	3.24403	2.46511	7.23409	0	0	4.06573	3.85655	8.74036	2	3	1	8	0
ENSG00000158427	37.1379	-1.04649	0.21699	-4.81317	1.48558e-06	1.55823e-05	TMSB15B	protein_coding	27.6408	50.3916	35.0066	16.6017	32.198	20.3567	20.357	43.8896	18.4165	26.938	66.8215	74.7889	30.5137	76.8667	89.9583	16.1882	110.987	62.6349	32.0333	54.1712	27.1481	23.5337	18.293	9.40295	15.7161	21.7814	23.0895	25.2441	54.476	22.5312	26.3142	30.9488	26.4119	24.2761	52.6375	28.4006	35	48	28	24	20
ENSG00000165480	617.831	-1.06275	0.23352	-4.8097	1.5116e-06	1.5834e-05	SKA3	protein_coding	1281.98	217.629	205.793	1045.26	63.1513	180.568	1202.11	257.245	104.302	1820.96	410.468	505.598	1466.64	317.082	700.806	1608.74	362.179	544.636	1718.25	109.88	237.627	1075.05	32.3386	197.228	1274.86	33.2616	178.146	1326.49	309.505	297.837	998.977	268.367	190.004	1214.15	290.064	194.744	1283	242	239	1180	59
ENSG00000167779	86.7529	1.16522	0.246056	4.80966	1.51184e-06	1.5834e-05	IGFBP6	protein_coding	49.327	47.5392	319.536	137.392	92.7226	176.386	71.1782	65.2516	269.36	42.641	32.898	34.8566	16.9704	55.8297	46.0818	26.8835	24.4565	35.0085	114.583	116.285	69.7676	80.8252	193.53	60.093	39.3296	107.761	85.469	76.874	48.7904	178.714	36.8823	56.3869	132.966	39.1375	42.7527	98.6387	51	58	363	145	58
ENSG00000173253	110.744	-1.05623	0.227652	-4.80561	1.5428e-06	1.61342e-05	DMRT2	protein_coding	304.981	48.8375	8.13996	400.031	87.335	11.2732	272.698	153.09	6.83362	303.161	97.7588	7.76016	270.808	112.848	3.82239	245.247	76.1794	7.1961	168.7	16.3611	2.10652	140.505	13.937	3.76364	181.72	23.8453	1.20765	220.611	80.4707	16.3597	211.523	115.089	8.49376	242.097	107.582	14.422	288	51	7	461	65
ENSG00000069482	152.151	1.02446	0.215374	4.80507	1.547e-06	1.61541e-05	GAL	protein_coding	363.819	171.007	129.707	285.272	171.478	82.2357	271.566	138.956	61.3588	92.3483	30.9539	85.377	69.0798	18.1828	108.08	68.8932	35.0054	66.3406	329.997	135.162	151.85	197.569	79.2458	120.541	218.679	121.772	91.9138	371.206	207.962	124.769	261.504	164.861	82.4603	362.777	126.861	78.6337	365	183	138	329	143
ENSG00000186871	275.997	-1.12022	0.238231	-4.80255	1.56659e-06	1.63233e-05	ERCC6L	protein_coding	356.037	305.058	167.456	284.414	65.5196	105.479	339.611	311.552	55.3899	580.516	419.832	290.687	474.185	372.444	431.344	521.232	376.114	361.741	403.499	153.085	177.098	317.791	33.5923	107.45	356.794	49.2745	102.476	382.259	353.699	130.952	345.306	345.09	107.892	367.822	286.186	97.0306	354	318	177	329	54
ENSG00000170786	91.2221	1.15757	0.272097	4.80211	1.57003e-06	1.63459e-05	SDR16C5	protein_coding	152.053	2.00939	133.495	277.544	7.64646	42.8605	194.734	1.23235	65.3803	117.887	2.6759	46.1404	128.254	8.90846	16.3807	123.278	1.88498	48.8546	259.973	16.7101	70.8485	236.021	70.2807	42.2058	305.854	25.9267	87.9245	248.153	0.8947	105.4	215.446	1.35877	35.0457	164.966	3.59164	22.1751	155	2	141	331	6
ENSG00000198933	169.109	0.798615	0.168328	4.80126	1.57668e-06	1.6407e-05	TBKBP1	protein_coding	95.7507	405.976	219.462	116.677	524.974	348.763	108.716	321.507	192.863	23.998	80.5003	67.7892	19.2612	107.222	77.4753	20.0231	108.017	60.5074	65.5405	76.215	104.785	61.1369	140.983	104.258	99.3579	168.675	106.8	186.198	338.906	199.232	135.38	438.329	261.849	152.747	362.184	185.847	117	412	265	162	440
ENSG00000075702	576.392	-1.02502	0.218783	-4.79833	1.59994e-06	1.65997e-05	WDR62	protein_coding	802.57	286.016	416.419	618.961	212.451	313.315	805.854	322.019	158.583	1150.11	457.531	938.165	1113.62	518.036	1271.13	1137.75	482.625	923.243	948.791	177.184	484.011	954.068	60.301	375.366	915.736	74.6982	292.028	667.731	357.781	467.263	866.597	431.583	294.67	837.701	342.083	274.118	813	320	424	711	182
ENSG00000275688	185.53	0.965592	0.201347	4.79452	1.63068e-06	1.68854e-05	CCL15-CCL14	protein_coding	152.622	243.229	324.627	244.119	167.113	313.352	178.895	202.597	320.046	50.8579	117.254	55.8365	88.5196	139.453	106.945	69.7676	132.513	57.9219	78.4542	234.836	246.066	85.6584	303.524	363.663	79.631	311.549	209.277	173.157	126.308	293.889	143.486	142.946	334.15	165.454	189.38	231.973	152	258	345	282	139
ENSG00000218416	73.3763	1.11537	0.238564	4.79139	1.65633e-06	1.71005e-05	PP14571	processed_transcript	8.40571	12.2668	200.649	12.9229	10.5816	156.537	20.8247	25.1682	153.916	11.5103	8.81276	221.98	8.85247	17.543	70.5424	13.3693	10.5194	115.811	17.3994	27.9136	343.605	30.1694	107.134	175.859	25.4156	50.7848	183.353	8.09782	10.65	152.393	22.7945	3.58999	151.658	12.1545	13.2121	225.151	7	14	214	15	10
ENSG00000125910	15.7623	1.20434	0.253873	4.78089	1.74524e-06	1.79185e-05	S1PR4	protein_coding	3.25686	29.3999	5.88185	0	44.1125	6.60938	10.2033	31.4556	7.54159	0	11.248	6.39403	0	25.5346	2.36536	0.731193	18.2595	3.21812	0	52.9375	10.0358	2.38821	61.1313	15.1979	0	47.7754	11.5531	0.70226	47.138	14.9523	0.852393	45.7339	8.55876	1.96459	31.9453	8.36462	4	38	3	0	45
ENSG00000140945	176.462	0.90079	0.20218	4.7794	1.75823e-06	1.80254e-05	CDH13	protein_coding	351.505	15.4091	292.835	520.669	5.76089	263.652	318.934	4.23524	283.342	187.817	6.02869	78.5048	167.539	11.4557	80.4701	216.678	3.90093	58.3302	395.859	2.18256	185.845	295.213	11.2104	150.709	356.013	19.2643	247.333	408.311	5.84286	178.055	418.374	4.75329	243.731	298.988	3.54616	260.319	493	4	339	971	6
ENSG00000137757	48.6052	1.19846	0.260691	4.77656	1.78317e-06	1.82489e-05	CASP5	protein_coding	32.0712	18.9866	145.039	49.8994	47.0532	195.086	48.8277	12.5347	255.526	8.80984	1.5451	20.4989	12.6059	1.4835	12.7096	12.144	2.75128	11.4522	36.6182	0	40.6019	31.1613	6.38988	119.457	26.0815	3.57005	93.2621	37.0618	7.42374	104.234	66.1244	4.65075	126.058	54.6025	8.5726	94.893	36	17	173	63	47
ENSG00000197893	15.3151	1.35401	0.276287	4.76846	1.85643e-06	1.89342e-05	NRAP	protein_coding	2.03969	13.3844	26.2588	0.874787	7.3707	18.3698	2.13251	9.14004	35.4225	0.928896	6.9019	16.2504	0	0	8.84712	0	10.7113	24.4068	0.952228	33.7962	32.2027	1.48884	31.8598	61.6771	0	27.358	68.0234	4.39929	4.22875	31.8571	2.13262	10.2624	19.1403	2.45054	6.47256	30.0033	2	14	28	1	6
ENSG00000187288	28.366	1.27398	0.260667	4.76809	1.85978e-06	1.89591e-05	CIDEC	protein_coding	4.18446	31.0781	15.2543	0	27.8964	15.7504	6.06479	30.9047	36.0056	4.46338	35.0095	7.05398	8.40329	35.3021	4.68725	2.69781	34.8423	10.5574	14.9681	65.6387	29.3375	8.73366	279.45	35.9689	7.50609	90.8564	20.128	4.99674	37.7599	10.349	4.04663	22.4901	14.7436	3.11367	34.9638	25.9689	4	34	17	0	24
ENSG00000122121	571.413	1.07549	0.239825	4.75886	1.94688e-06	1.9799e-05	XPNPEP2	protein_coding	1075.18	577.011	11.015	804.529	1149.1	45.4284	1030.08	572.272	69.9739	591.463	471.346	24.524	624.975	523.546	15.2472	463.759	396.25	26.2543	686.525	862.895	71.8015	1006.28	2070	179.013	863.238	1155.83	29.3272	1015.95	458.535	12.5687	1121.68	768.861	11.7067	1044.73	687.126	52.826	1088	576	9	1016	1043
ENSG00000269293	17.8183	-1.03412	0.216821	-4.75537	1.98085e-06	2.0096e-05	ZSCAN16-AS1	antisense_RNA	30.8574	15.5741	17.8749	20.3165	2.46713	2.377	23.1227	3.79016	16.6142	53.7493	27.6251	19.5824	38.2566	18.7432	22.3725	40.7272	12.9875	23.3833	23.0951	6.66691	12.1629	21.4879	2.96798	7.24996	25.5851	4.00801	12.3053	31.8139	17.3121	20.1785	21.6895	9.20611	5.87426	13.6366	10.5315	5.2651	31	16	19	23	2
ENSG00000105784	87.4787	-1.09088	0.229052	-4.74807	2.05371e-06	2.0795e-05	RUNDC3B	protein_coding	58.6021	148.839	9.21583	15.3407	112.36	26.5858	59.1972	191.179	30.5002	158.73	178.86	70.1746	214.477	160.405	23.7727	179.784	206.092	59.9354	68.0013	87.6694	14.737	64.8663	74.8353	28.9977	58.7469	58.3884	34.86	56.5417	204.206	26.33	79.9546	114.116	37.6199	72.4313	125.73	37.1527	57	146	14	26	103
ENSG00000259459	32.8324	1.08639	0.239986	4.74626	2.0721e-06	2.0951e-05	AC087525.1	lincRNA	53.2571	10.0448	42.2728	120.844	32.1964	64.4993	46.1948	24.6211	102.836	12.2141	5.08803	4.30013	10.8736	8.72196	10.3393	15.2625	3.07834	5.44005	42.6665	5.86267	19.4084	20.2277	12.5808	36.6514	15.6914	13.8966	48.1913	87.2411	5.63033	17.7348	50.4561	11.6189	54.7916	45.3541	24.5779	97.3029	64	10	36	127	20
ENSG00000173267	125.878	1.21607	0.271199	4.74467	2.08847e-06	2.10761e-05	SNCG	protein_coding	18.5878	6.25251	498.442	7.22351	7.82594	278.217	61.3895	7.47019	704.924	15.4286	0.705676	103.319	48.4171	6.49454	62.5018	45.0964	0.798146	78.3718	38.8656	14.0075	434.494	56.8361	28.3927	433.091	71.5583	15.4823	220.198	47.5977	7.84882	289.969	87.8272	9.3525	227.819	50.693	8.98708	537.116	19	7	512	8	7
ENSG00000163053	55.087	-1.1995	0.253529	-4.74356	2.09996e-06	2.11514e-05	SLC16A14	protein_coding	47.2907	20.8062	52.1793	20.6786	69.8045	33.2691	43.3977	55.5902	49.6647	86.45	90.876	67.3656	139.559	110.041	118.721	116.272	94.9161	59.6368	91.503	20.9787	29.0562	39.5974	13.5234	36.3739	58.8664	5.17561	26.0627	58.911	28.7363	27.3787	50.8672	32.5723	27.7755	63.7218	79.0198	16.4944	64	37	37	24	70
ENSG00000272993	17.7379	-0.897599	0.187343	-4.74236	2.11239e-06	2.12461e-05	AC239868.4	lincRNA	24.8111	10.149	8.44138	15.6329	14.3327	10.6416	12.5008	7.48322	9.5335	38.7239	23.9644	20.2656	52.1338	28.4249	23.4112	42.7767	20.3532	22.3021	20.4286	7.45107	14.8024	25.8323	10.0369	7.53762	32.2098	4.85224	16.729	18.8174	6.66299	12.063	18.7803	6.36261	11.2975	18.6016	8.56698	11.6495	25	11	9	18	12
ENSG00000181544	81.3374	-1.00352	0.213286	-4.7371	2.16793e-06	2.17631e-05	FANCB	protein_coding	100.849	89.8082	30.8614	47.0274	33.8971	47.7498	112.372	84.1477	49.2506	144.322	129.772	68.4899	150.289	102.075	89.8886	176.081	126.869	114.524	122.1	41.3169	47.1612	98.115	14.9008	34.591	113.162	25.4035	32.6956	136.838	105.423	41.174	71.1836	111.69	39.8927	85.5057	77.7201	31.001	99	105	35	50	31
ENSG00000117115	533.665	1.15213	0.244232	4.73205	2.22259e-06	2.22587e-05	PADI2	protein_coding	217.902	173.101	584.776	255.85	891.572	979.664	167.446	410.103	1393.28	68.9792	92.3576	727.922	111.529	198.447	419.954	86.1968	97.4632	723.293	116.766	214.758	1406.31	142.631	2112	1581.75	115.722	942.071	713.625	356.248	140.506	739.342	430.298	379.876	740.801	218.209	515.667	745.519	235	180	588	305	767
ENSG00000175305	183.405	-1.01536	0.221467	-4.731	2.2342e-06	2.23537e-05	CCNE2	protein_coding	342.336	85.9296	71.0321	307.749	31.6996	56.3247	350.596	108.276	55.777	427.426	165.795	181.995	302.651	174.435	252.171	451.688	158.264	212.187	410.603	51.9371	106.773	275.018	18.0435	82.2328	282.276	25.8668	82.704	341.022	119.103	115.806	252.957	96.027	71.5634	337.221	146.356	50.7481	348	94	71	374	21
ENSG00000162520	48.5024	1.08408	0.23572	4.72652	2.28403e-06	2.2798e-05	SYNC	protein_coding	65.9381	22.108	58.972	174.796	26.2369	154.488	79.8422	39.9119	150.345	17.0821	6.75426	14.3673	11.7104	9.84312	8.11419	7.5536	8.76576	16.8842	27.3494	11.5431	30.4488	20.2973	26.8562	62.8226	27.3306	10.7012	86.918	72.5297	11.8212	78.4302	89.6417	15.1534	112.113	66.7376	31.3066	90.3709	88	21	63	178	22
ENSG00000182718	20029.2	0.799305	0.169282	4.72438	2.30819e-06	2.29956e-05	ANXA2	protein_coding	12649.1	13707.9	19699.9	12657.1	9942.42	14483.7	14589.4	10729.5	17989.6	17773.5	18797.4	17617.1	17320.6	21594.5	15475.8	17182.6	18801.5	18490	23778.3	43537	27645.6	22548.3	67839.9	25239.8	23777.1	50620.5	21424.1	13755.4	12505.7	19098.8	13204.8	9216.18	16413.1	12768	12088.4	16086.7	12555	14048	21197	14719	7985
ENSG00000128564	58.8028	-1.0585	0.230132	-4.71652	2.39911e-06	2.38506e-05	VGF	protein_coding	59.0743	13.5125	5.70346	60.399	11.6628	12.8429	53.1121	21.6918	11.6362	130.44	146.699	51.7921	112.758	219.577	57.0612	143.224	107.633	74.635	113.081	41.3233	31.6031	118.652	20.6809	13.6331	143.402	34.7697	24.1649	55.1367	18.025	9.1427	72.9421	15.6207	13.5548	56.6643	29.6975	11.3524	61	14	6	72	10
ENSG00000266200	237.109	1.00163	0.215877	4.71384	2.43086e-06	2.41263e-05	PNLIPRP2	polymorphic_pseudogene	75.2718	740.32	66.05	48.7989	894.04	159.098	46.9601	846.878	245.39	24.8551	218.365	22.207	51.6423	179.521	10.3969	27.8574	147.367	36.6701	37.3729	414.25	115.964	79.1606	421.147	89.9482	30.2539	447.543	68.2123	82.6022	683.658	120.393	77.6345	924.492	120.287	64.3696	832.659	84.2913	73	786	69	58	737
ENSG00000273132	6.55531	1.3875	0.286714	4.70058	2.59429e-06	2.56154e-05	AL355312.3	antisense_RNA	3.7288	5.67033	2.81647	5.30443	15.3722	0	10.3872	9.15914	7.84301	1.67855	3.21345	1.88054	1.56113	5.06451	2.01347	3.77433	0	1.09231	5.21501	22.177	3.54486	5.97402	15.3503	10.0965	8.15479	26.0224	3.58593	4.82077	3.07747	7.67935	6.12743	10.0241	6.30948	4.95017	7.79946	4.52222	4	7	3	6	13
ENSG00000011052	235.987	-0.668985	0.142267	-4.6901	2.73071e-06	2.67961e-05	NME1-NME2	protein_coding	199.989	170.754	209.045	118.655	267.135	84.203	172.755	143.736	130.02	349.967	518.614	352.544	519.72	371.797	265.553	365.192	441.75	190.401	215.922	252.694	282.266	296.093	185.176	196.8	262.372	191.589	142.111	229.35	231.712	132.588	227.445	234.728	87.6743	188.086	152.665	114.419	200	181	222	137	222
ENSG00000071246	8.59736	-1.48042	0.294149	-4.68682	2.77484e-06	2.71433e-05	VASH1	protein_coding	5.25541	0	5.07311	19.0912	0	2.0137	2.442	0.667847	4.63998	28.2181	4.7423	16.6534	56.1218	8.85475	12.3815	46.405	7.72723	7.98904	15.6989	1.62265	2.54075	5.82823	0.846756	2.95383	2.99798	0	10.9077	11.2977	0.494522	0	11.7781	1.50011	6.28928	5.87986	0	0.592242	9	0	5	30	0
ENSG00000178773	273.137	0.761085	0.165186	4.6837	2.81746e-06	2.74894e-05	CPNE7	protein_coding	466.198	416.626	106.686	403.209	774.86	69.5683	388.974	460.685	39.8047	221.847	176.743	31.2633	161.464	223.943	34.4325	215.689	236.201	27.8773	282.431	251.945	55.3715	344.93	392.031	66.7834	323.409	402.96	85.3393	386.008	448.445	74.0765	615.172	677.978	35.9272	480.07	420.573	33.4138	540	442	129	505	692
ENSG00000273478	26.1537	0.881392	0.189536	4.68337	2.82199e-06	2.75151e-05	AC099676.1	antisense_RNA	33.7231	29.4738	44.0712	68.625	23.8764	40.2365	32.2839	21.2653	33.41	11.6985	4.27663	13.8235	18.1914	7.74742	15.6121	15.4804	2.90646	10.1483	17.6329	14.8998	30.7624	29.5271	15.7626	34.4206	26.1278	11.64	20.0936	32.4821	14.1461	55.5302	41.7203	21.6219	52.6775	51.7688	15.24	28.6305	34	32	47	79	20
ENSG00000173825	12.3541	-1.12843	0.238011	-4.6762	2.92235e-06	2.84277e-05	TIGD3	protein_coding	5.02177	9.56765	4.7201	13.8283	7.25639	6.96738	15.7586	10.4985	8.10676	25.5975	17.3465	20.0603	10.9334	23.6364	20.3915	23.3963	22.522	19.7739	17.8243	6.52688	8.97908	8.08847	4.36582	6.62635	7.76581	6.87639	3.27798	17.3267	22.08	10.6878	7.35691	11.6053	4.80338	14.5194	9.35331	11.3005	5	10	5	16	6
ENSG00000214376	43.6201	1.27395	0.280829	4.67609	2.92395e-06	2.84301e-05	VSTM5	protein_coding	23.3888	16.028	81.7539	20.8352	14.1479	47.3931	24.5691	8.7005	111.769	26.1035	4.34843	19.0012	8.43553	6.58609	10.5289	16.1761	14.6897	35.7768	12.5374	34.2348	58.1263	22.4355	57.1659	79.4981	16.5455	61.6978	240.124	34.8097	7.81075	231.406	19.3084	9.69799	81.9443	24.5652	7.0107	81.1748	26	20	84	27	14
ENSG00000204052	17.9485	-1.01603	0.215305	-4.674	2.9539e-06	2.86552e-05	LRRC73	protein_coding	6.02732	15.3179	3.77651	11.2345	19.3548	4.64349	26.2684	18.6425	0	33.8339	54.654	20.0566	39.5392	53.8542	18.4481	25.1911	52.8875	15.8122	13.1359	13.0538	6.73258	14.7053	24.7462	13.2587	22.4312	32.4245	4.36909	10.3983	13.5922	3.56164	12.6134	9.02853	5.76614	9.67916	14.0254	3.08028	6	16	4	13	16
ENSG00000184502	2.24624	1.27228	0.298679	4.67385	2.95609e-06	2.86631e-05	GAST	protein_coding	0	0.885638	4.66957	3.48934	2.36877	2.41497	4.14683	2.66867	8.59588	0	0	0.929428	0	0	0	0	0	0	5.4861	4.62193	2.30625	3.70271	5.66552	1.05194	1.76062	1.92587	5.69935	3.36726	2.44435	3.68388	2.07009	1.26036	1.84982	1.62456	0	2.17496	0	1	5	4	2
ENSG00000205277	509.585	1.12176	0.267045	4.67326	2.96451e-06	2.87316e-05	MUC12	protein_coding	1270.4	154.049	861.96	1910.04	649.296	1387.11	1659.58	99.3074	914.597	45.0121	37.1343	190.892	40.4173	47.6777	132.649	61.0586	26.2732	222.031	157.848	122.254	496.594	360.029	290.315	161.546	335.452	139.485	225.742	806.579	143.369	630.084	1186.01	161.441	971.165	1406.37	187.277	854.017	1607	238	943	1941	459
ENSG00000054654	3497.32	0.838606	0.181594	4.66839	3.0357e-06	2.93539e-05	SYNE2	protein_coding	4971.43	4442.32	5940.59	9050.01	4893.31	6291.11	2844.94	4696.04	5334.9	903.275	910.578	2568.47	813.424	500.248	2374.94	524.654	1075.85	2827.12	1476.86	2147.54	4499.15	1565.78	1161.69	3379.9	1448.29	1922.71	5449.82	4802.29	3842.61	5523.85	4045.72	4008.29	6284.03	3242.6	4442.69	5696.46	4114	4372	5900	7130	3459
ENSG00000044012	4.41888	1.44933	0.300744	4.66473	3.09016e-06	2.98394e-05	GUCA2B	protein_coding	1.97754	6.39159	3.74632	4.34766	3.57342	5.94349	6.23958	3.809	12.0106	0	0.852631	2.77056	0.823619	0	0	0.913097	0	2.04079	0.925325	2.79083	21.7112	4.43233	12.859	6.41944	6.11021	9.67953	6.72954	3.40813	0.828279	9.69362	6.2473	0	3.74695	4.85707	0	3.20093	2	7	4	5	3
ENSG00000068489	436.69	-1.02735	0.225576	-4.66354	3.10823e-06	2.9992e-05	PRR11	protein_coding	614.134	464.375	258.978	422.441	238.585	170.145	546.097	463.418	114.958	713.24	518.272	449.736	597.339	928.989	617.522	692.124	547.82	475.896	690.869	192.061	248.411	514.518	56.286	187.762	597.517	122.528	145.222	597.097	480.444	247.891	527.064	581.386	190.94	852.65	478.773	175.345	629	493	288	507	193
ENSG00000126778	95.9603	-1.14704	0.256955	-4.65719	3.2056e-06	3.07987e-05	SIX1	protein_coding	63.6517	29.8978	198.313	107.722	14.5955	156.381	32.5812	6.95264	101.946	316.377	40.3744	250.836	245.305	53.234	141.829	258.875	47.2532	152.466	99.3631	6.76319	101.387	104.847	3.46514	43.0876	128.374	7.62095	159.591	74.1744	12.3752	116.297	51.593	23.0575	145.075	40.9247	3.20913	114.777	67	22	131	145	14
ENSG00000227053	14.5786	1.2192	0.263939	4.65688	3.21044e-06	3.0803e-05	AC105446.1	antisense_RNA	0.969869	17.1695	34.0864	0	5.9841	7.51738	3.15122	34.8007	29.5646	0.874664	10.0378	18.0264	0	3.85827	10.0858	0	6.79108	14.8732	3.6261	25.6091	54.8145	3.01525	15.6496	35.0505	1.80955	24.3504	31.1303	1.67154	18.3359	30.2029	2.08261	30.5113	8.31628	0.829167	17.4774	22.5572	1	20	36	0	5
ENSG00000184254	106.175	0.958271	0.207228	4.6457	3.38923e-06	3.23268e-05	ALDH1A3	protein_coding	42.5202	57.5702	374.512	32.3737	42.3122	168.234	59.7841	83.2912	245.405	30.6303	26.3964	167.483	18.1199	45.0235	80.2836	20.3297	19.2017	104.752	67.159	50.296	253.81	45.5538	109.755	150.082	31.6748	48.576	335.12	51.6404	110.08	367.769	33.854	79.7734	132.401	118.568	99.2279	118.741	53	77	404	42	41
ENSG00000181333	56.1653	1.28597	0.285041	4.63815	3.51549e-06	3.34552e-05	HEPHL1	protein_coding	20.1312	0	190.934	3.45365	0	77.5377	26.3092	2.30365	261.456	20.1694	1.73906	116.478	14.3412	3.95225	20.3749	17.9582	0	79.6964	110.899	2.79728	164.521	84.4952	11.6765	69.9251	156.778	2.9543	223.115	50.3668	0.852388	91.1655	18.9437	0	84.8778	27.4116	0	64.3346	20	0	202	4	0
ENSG00000117322	57.3652	-1.08444	0.24456	-4.63228	3.61669e-06	3.43561e-05	CR2	protein_coding	145.439	33.9667	4.1024	96.2181	75.6597	5.74442	138.088	25.0689	0	270.294	37.0941	5.26026	185.043	30.0746	4.75552	191.104	28.3405	16.738	145.069	12.7213	0	68.0843	6.5807	0.962684	104.396	7.6913	0	131.551	31.6437	0	96.6283	39.2752	3.18263	98.5416	25.8276	0	175	43	5	135	76
ENSG00000111674	119.37	-0.974385	0.208978	-4.62549	3.73716e-06	3.53493e-05	ENO2	protein_coding	62.0096	23.2241	20.0175	111.319	18.2781	21.6279	64.3994	32.3145	28.496	287.375	286.423	145.538	321.252	397.809	157.285	329.775	353.659	115.325	184.827	146.917	81.7775	174.33	136.775	66.0586	181.54	102.394	57.948	85.8026	33.0084	16.8325	81.0501	12.7315	19.8378	41.1725	42.6904	55.5024	63	25	26	146	7
ENSG00000121152	508.885	-1.06354	0.238208	-4.62416	3.7612e-06	3.55363e-05	NCAPH	protein_coding	730.458	360.411	244.152	691.382	106.323	192.462	677.382	367.057	93.8026	1069.39	501.599	538.294	1014.56	589.779	880.623	1074.91	505.485	712.762	822.114	144.597	293.272	830.607	80.4796	225.687	928.347	70.085	179.122	706.347	502.69	365.083	710.329	557.96	183.063	750.797	407.405	211.029	754	394	289	799	109
ENSG00000151090	377.541	0.788185	0.171188	4.61788	3.87673e-06	3.64968e-05	THRB	protein_coding	648.119	462.549	299.057	956.345	444.597	469.061	568.057	458.175	441.866	194.414	162.703	189.664	157.919	186.115	196.232	171.524	180.063	214.078	282.055	395.786	389.689	213.684	426.135	402.172	269.555	265.878	346.716	697.12	402.797	218.419	611.526	451.651	306.931	598.327	415.969	496.536	666	525	280	1358	339
ENSG00000264230	13.721	1.17409	0.259009	4.61652	3.90227e-06	3.67208e-05	ANXA8L1	protein_coding	6.88346	7.78161	31.4276	6.77255	5.27434	53.3451	0.915965	11.1063	35.541	2.39254	0.756512	10.7026	0	1.14578	9.78693	1.56605	2.56171	5.38427	0.817965	9.74699	30.0305	6.81323	5.0784	30.4257	3.75512	4.82529	24.1229	6.80027	10.1079	35.1729	11.5824	14.9009	32.7997	6.32245	9.0165	58.2928	7	8	29	9	5
ENSG00000105011	844.468	-1.02391	0.230659	-4.61397	3.95053e-06	3.71417e-05	ASF1B	protein_coding	1277.88	425.295	700.27	1367.86	193.649	427.807	1390.38	436.326	255.841	1757.53	645.59	1214.2	1757.08	740.452	1509.12	1633.28	569.149	1032.54	1507.57	176.726	603.946	1297.59	69.4978	505.554	1436.13	79.1059	343.023	1324.35	582.601	759.077	1163.95	713.912	436.358	1223.51	516.73	326.951	1252	468	766	1617	171
ENSG00000157303	30.4186	-1.13642	0.25804	-4.61347	3.96006e-06	3.72147e-05	SUSD3	protein_coding	60.5835	13.6191	10.9956	41.7365	14.0652	8.54681	128.933	15.1688	2.24989	54.5264	34.7387	21.8285	100.299	13.7557	5.61193	73.266	36.7307	0.959392	35.1964	4.08774	2.23751	54.3081	4.38145	0	44.8623	7.72617	1.92721	86.3234	8.02024	3.44641	82.9887	11.4314	8.37797	89.7247	10.5882	1.82709	69	16	9	55	13
ENSG00000085999	368.501	-1.01119	0.224849	-4.61214	3.98538e-06	3.74025e-05	RAD54L	protein_coding	527.285	261.889	218.119	285.507	151.54	143.038	566.292	275.763	82.9143	752.13	310.825	363.795	849.439	363.232	582.103	869.096	308.653	407.662	599.634	129.874	180.75	695.827	48.1382	189.474	562.489	58.092	108.156	552.186	302.413	187.562	694.248	419.258	176.187	617.823	305.407	119.22	480	265	230	297	131
ENSG00000128872	315.961	-0.741498	0.162331	-4.61167	3.99441e-06	3.74538e-05	TMOD2	protein_coding	389.977	338.442	22.3441	218.047	196.272	24.1751	455.781	278.747	33.1085	735.335	647.288	90.4884	743.937	616.114	53.7847	737.306	666.25	131.93	494.802	425.454	48.7979	515.437	251.235	24.84	564.185	353.395	68.1986	415.388	321.65	22.94	484.988	182.256	19.3044	531.412	259.847	11.1234	368	379	26	241	178
ENSG00000188015	27.89	1.26595	0.280582	4.60424	4.13983e-06	3.86623e-05	S100A3	protein_coding	4.95444	19.3826	54.4551	0	6.78876	57.2936	0	12.696	56.4007	2.63099	3.56181	84.5404	5.40102	5.84897	16.923	2.48267	6.8698	26.2981	6.17735	44.8056	205.265	7.96437	58.853	41.8235	10.7691	45.6434	31.8653	5.75418	13.5382	48.6444	1.73258	4.2352	44.2539	2.67488	10.4358	53.0769	6	25	57	0	6
ENSG00000243566	245.998	1.11331	0.264232	4.60222	4.18003e-06	3.90031e-05	UPK3B	protein_coding	328.717	233.641	554.192	592.909	275.347	418.094	331.253	249.92	408.354	13.3511	47.2727	320.002	10.7073	39.974	145.954	21.1415	42.2556	100.053	64.8629	227.78	393.86	40.0083	241.368	333.839	57.7607	252.808	211.664	268.926	242.385	468.565	298.336	207.942	497.492	335.608	247.576	332.021	326	241	676	641	185
ENSG00000205622	56.0648	1.0115	0.225088	4.59948	4.23546e-06	3.95028e-05	AP001043.1	lincRNA	87.3633	79.0781	62.3711	84.1489	131.47	78.0351	113.079	77.3747	78.9617	19.8548	17.91	13.4029	14.4517	8.48063	7.9341	16.5327	16.158	19.973	28.2254	23.3212	40.1802	37.2867	23.3589	52.1429	19.3273	29.019	75.0785	111.066	67.2752	45.633	111.299	107.146	88.4295	112.726	81.5081	38.7293	97	91	68	107	116
ENSG00000204361	13.5142	1.17802	0.263345	4.59538	4.31966e-06	4.02168e-05	NXPE2	protein_coding	9.03654	28.6764	16.0456	4.32191	16.9259	23.2351	10.5033	24.5379	38.2454	2.74155	5.2022	2.73622	1.68137	9.18793	1.94226	0.900117	5.87367	1.97867	4.68947	14.9185	12.3509	5.88313	5.81881	30.9025	2.58918	20.6224	13.1188	11.2588	15.2786	8.31606	9.45716	28.3587	21.1237	7.26018	32.7523	38.041	9	30	17	5	14
ENSG00000100167	9.90378	-1.27896	0.281953	-4.5945	4.33781e-06	4.03679e-05	2003-09-01	protein_coding	20.1537	5.3054	7.81847	17.6706	2.51049	9.60767	11.2941	0.867122	4.33292	17.0362	10.9662	12.5688	13.8832	26.7586	15.502	12.157	25.5452	15.8583	12.9148	2.10367	9.35016	7.38643	0	4.58345	1.29582	1.48087	4.80204	20.2411	6.67298	11.127	8.32735	11.3731	10.1772	10.0412	2.80433	2.01847	20	6	11	21	1
ENSG00000138587	56.3207	-1.0846	0.238579	-4.59275	4.37444e-06	4.06728e-05	MNS1	protein_coding	76.9683	18.1049	18.7559	81.7667	9.1538	10.9859	89.4556	19.8625	3.28684	230.738	35.2852	43.1327	207.68	32.3018	45.9333	233.264	32.4255	44.8967	141.122	5.29286	5.30923	108.524	9.10782	14.6286	117.552	5.57642	23.7754	86.8827	23.3007	25.84	81.5358	29.2799	7.66554	76.3142	22.1219	9.71874	81	20	21	100	8
ENSG00000227630	42.3953	0.92403	0.202043	4.58711	4.49417e-06	4.16939e-05	LINC01132	lincRNA	86.005	34.1179	33.4013	52.622	37.3449	64.5298	107.188	42.0401	29.3663	37.4951	11.0646	11.5915	34.7721	4.78887	10.5904	45.9141	8.02765	4.479	71.6313	16.9597	26.6923	68.5318	32.2475	19.1568	94.5143	15.2164	10.8977	113.631	59.5553	33.4022	77.8255	37.6031	39.8339	96.2655	33.6761	23.2495	94	39	34	67	29
ENSG00000136305	23.8186	1.29523	0.28426	4.58616	4.51476e-06	4.18665e-05	CIDEB	protein_coding	10.2752	23.4431	10.0084	32.2015	31.4901	18.409	4.14074	19.6671	31.35	0	7.0917	11.8965	3.90945	15.8689	5.42639	3.35461	14.8679	15.6846	1.74534	54.1245	41.8343	5.47882	96.0643	68.2257	10.4519	47.5032	17.2562	12.0852	22.8889	81.1553	17.6016	17.9857	29.7645	9.7653	36.6371	27.8162	11	27	12	40	28
ENSG00000166532	20.7044	-1.16323	0.267172	-4.58382	4.56553e-06	4.23e-05	RIMKLB	protein_coding	26.8757	1.68976	26.4889	37.0943	0	19.0412	22.7278	0.961795	13.2416	60.9735	9.3055	56.8117	51.3949	18.5769	26.0306	54.9091	19.1986	28.8241	36.5603	3.51248	7.57717	29.3811	0	6.80833	23.494	0.822356	26.6863	23.3972	2.05509	13.7373	19.4228	4.15526	20.5317	21.3416	7.64858	24.0809	32	2	11	38	0
ENSG00000188763	10.6032	-1.19085	0.257197	-4.56753	4.93502e-06	4.53242e-05	FZD9	protein_coding	11.0537	9.58376	0	8.64064	6.05066	0	14.7141	3.48877	0	26.5298	31.2429	0	33.6659	23.6549	0.970833	43.1707	34.2897	0.987537	23.4633	6.52692	0	16.1739	4.36892	0	13.8003	4.91463	0	9.53515	9.34989	0	15.77	10.3224	0	12.9046	6.54162	0	11	10	0	10	5
ENSG00000187134	415.346	1.00455	0.21986	4.56699	4.94776e-06	4.54016e-05	AKR1C1	protein_coding	760.873	246.158	708.463	341.287	191.514	482.894	446.629	222.715	547.723	135.469	143.464	361.592	78.6752	161.999	401.995	53.2415	119.556	515.584	437.134	332.527	973.723	340.23	152.731	1033.37	295.503	156.12	1153.33	653.276	242.171	558.997	633.482	135.586	580.433	482.92	208.771	662.321	705	233	786	401	151
ENSG00000168675	33.051	1.13407	0.257126	4.566	4.97123e-06	4.55772e-05	LDLRAD4	protein_coding	31.9483	66.8266	7.34937	26.4939	176.571	59.2274	25.3692	49.129	36.663	4.58363	14.3886	6.37423	8.35477	16.9665	5.74204	2.86276	21.2292	13.3508	11.9105	39.9936	3.20711	19.7969	49.6319	27.6783	37.3884	65.905	26.5336	25.809	26.0046	18.9983	45.0111	79.1048	28.2292	25.8168	64.3282	21.0595	99	17	33	96	61
ENSG00000182329	20.9136	1.12511	0.246894	4.56128	5.08423e-06	4.64311e-05	KIAA2012	protein_coding	50.6114	5.07543	5.49439	8.67067	12.9599	7.83286	55.5279	5.47595	10.6576	21.7896	11.0055	2.58932	30.2293	16.2141	0	24.6988	6.50863	3.85585	44.9143	22.9833	9.68943	56.3324	35.9655	7.35712	70.108	25.1872	20.9899	34.5581	10.6931	9.51682	39.5076	11.0246	8.79366	50.0771	5.30566	10.6888	49	6	7	9	10
ENSG00000275896	155.935	-1.23734	0.252821	-4.56114	5.08776e-06	4.64432e-05	PRSS2	protein_coding	0	197.992	26.7132	0.821595	194.155	3.34131	0	214.228	11.1916	3.42854	1511.51	33.0619	0.787903	874.993	4.61297	1.28784	991.909	13.3451	0.882701	311.915	9.66761	3.49236	389.654	0	1.23142	194.627	6.29984	1.20546	192.085	11.3726	1.98124	198.44	2.65171	0.765495	198.036	5.96691	0	224	29	1	171
ENSG00000226887	151.082	-1.09811	0.246349	-4.55564	5.22261e-06	4.75916e-05	ERVMER34-1	protein_coding	215.151	124.829	417.8	185.899	66.0955	174.499	241.958	52.4143	170.276	235.404	59.0379	561.449	171.616	42.2355	252.63	204.218	29.2636	251.102	218.291	26.7264	37.164	127.278	13.2021	22.5728	126.974	22.8542	64.9908	248.609	104.989	243.336	159.815	119.395	86.1368	217.46	49.9245	93.3607	224	131	443	221	46
ENSG00000271880	35.865	1.09488	0.248209	4.55234	5.30526e-06	4.81778e-05	AGAP11	processed_transcript	52.2929	6.72451	18.8943	33.6872	7.26698	45.1986	55.7356	5.78975	17.3166	23.8082	3.47441	30.0551	34.5433	7.89367	21.3524	65.6073	6.86274	25.6338	58.2248	26.1078	76.1962	86.7281	29.1551	70.8859	73.2724	22.6262	43.6068	43.3764	5.10635	28.4512	87.3013	0	39.479	58.0606	4.66688	75.7579	52	7	20	39	6
ENSG00000179292	19.5492	-1.09915	0.244053	-4.54417	5.51524e-06	4.98908e-05	TMEM151A	protein_coding	39.2014	0	3.77784	25.9187	0	5.7989	36.7932	2.32215	2.31157	85.1087	1.73627	17.3119	80.8292	2.6294	21.3562	68.335	2.93988	22.6995	38.4887	0	2.24243	35.2851	2.91369	4.42566	37.0805	2.94969	6.54651	39.0191	1.70077	3.55868	59.9365	1.29073	7.69668	39.5177	0	2.05012	39	0	4	30	0
ENSG00000231412	6.29558	1.20497	0.296195	4.53758	5.69028e-06	5.12539e-05	AC005392.2	lincRNA	3.70492	18.4457	10.3458	0.886243	34.3208	3.81594	4.15864	23.2242	10.5256	0	0.798085	0.941125	0	0	0	0	0	1.09822	0	6.16971	3.55479	0.747517	16.7317	1.00541	0.909508	9.65252	4.80735	3.19282	8.39849	5.14395	4.08144	21.3081	7.19463	3.30783	6.83255	11.3372	4	23	11	1	29
ENSG00000131747	3794.55	-1.0375	0.238458	-4.535	5.76039e-06	5.17968e-05	TOP2A	protein_coding	7225.07	2555.33	1647.31	5773.99	1081.35	1435.47	6426.97	2535.37	865.764	8923.18	4145.49	2979.97	7521.33	3853.49	4519.5	7448.14	3771.06	3809.88	7336.21	1009.93	1785.33	5322.09	248.241	1312.46	6472.06	651.201	1333	6264.52	3596.55	2145.31	5544.54	3603.45	1407.58	7087.1	3077.68	1887.74	6886	2767	2018	6994	768
ENSG00000231298	4.27211	1.43869	0.299077	4.52665	5.99261e-06	5.36555e-05	LINC00704	lincRNA	3.63328	7.76239	0.854291	0.783325	3.28057	2.10842	1.90087	5.3288	7.37004	3.30571	0	0	0.760167	0	0	0.816234	0.885661	0	6.78912	13.5121	3.05567	3.99812	22.3628	7.97524	1.56484	13.3238	2.97696	5.48383	5.37068	3.23338	6.65719	3.49751	0.867764	2.19253	9.34172	2.80285	4	9	1	1	3
ENSG00000137804	836.146	-1.00011	0.230903	-4.52655	5.99551e-06	5.36587e-05	NUSAP1	protein_coding	1846.04	411.681	335.638	1709.32	79.0488	385.024	1657.87	283.699	307.875	1959.84	481.555	807.362	1791.75	588.149	1107.9	1600.74	456.073	1144.51	1753.35	120.159	515.15	1280.84	135.631	381.795	1434.91	54.4338	314.089	1623.69	366.95	514.163	1509.45	468.296	350.15	1744.05	352.532	227.555	1776	330	483	2162	76
ENSG00000124102	424.883	1.25157	0.278453	4.5247	6.04819e-06	5.40153e-05	PI3	protein_coding	115.534	312.993	1275.05	162.662	321.345	832.414	127.851	393.383	1141.59	19.6929	154.981	355.846	30.424	336.927	241.531	23.7665	54.1137	219.863	45.2842	328.214	528.513	64.287	2394.77	402.509	42.8119	1191.59	747.266	140.398	266.208	821.573	148.792	164.784	836.092	119.85	341.418	591.462	117	344	1362	187	270
ENSG00000251442	8.04447	1.31559	0.301227	4.51956	6.19672e-06	5.52013e-05	LINC01094	lincRNA	0.611471	20.2675	5.92481	2.10428	14.8314	18.8945	2.01498	8.22751	13.2642	0	3.31854	1.10996	0.512065	0.79952	0	4.97011	0	2.40657	1.79856	17.0079	14.4926	0.852249	56.8535	5.05357	1.67783	22.1628	9.05697	1.12294	11.7814	3.85033	3.93725	14.6874	6.15009	0.522814	6.32709	13.008	1	16	6	4	18
ENSG00000141576	519.575	-0.951064	0.212189	-4.51473	6.33978e-06	5.63325e-05	RNF157	protein_coding	152.116	1492.44	44.1705	144.774	1645.45	366.825	152.707	1727.65	42.9057	142.802	1380.94	62.5881	134.025	1069.89	74.0834	246.736	1379.07	125.955	82.7578	637.676	29.3668	106.058	308.332	38.3191	93.6891	719.274	35.2133	265.266	1587.47	65.0794	154.29	2117.91	109.431	158.547	1694.56	116.351	175	1758	57	188	1507
ENSG00000096088	26.4975	1.10819	0.247275	4.50997	6.48372e-06	5.75628e-05	PGC	protein_coding	50.5121	12.5827	7.22436	17.0457	73.8158	5.67893	49.1948	23.0092	25.3644	10.162	6.69597	7.30865	18.1801	13.853	4.06086	14.2529	16.7142	1.38328	38.5456	32.3749	10.9724	37.3523	67.6421	4.59471	52.7589	26.8117	8.02823	47.1632	47.251	8.29354	46.7912	33.8353	6.66727	58.3624	62.9511	6.47455	51	19	11	28	37
ENSG00000088340	2900.4	0.830439	0.183046	4.50608	6.60355e-06	5.85526e-05	FER1L4	transcribed_unitary_pseudogene	813.246	1978.19	759.735	1486.58	4208.72	1683.75	961.992	2067.68	1343.91	1076.06	2377.86	3348.05	1571.72	3219.06	3040.73	2090.51	2660.98	5158.69	1757.96	6570.72	6373.68	2426.6	7591.61	8659.83	2532.73	7401.05	5334.63	736.57	1903.22	883.088	1213.29	2302.49	2006.07	1242.33	2777.38	2853.57	796	1963	942	1452	3485
ENSG00000245750	331.683	0.937827	0.216336	4.50344	6.68632e-06	5.92116e-05	DRAIC	lincRNA	74.3186	1283.55	45.1712	55.792	2898.66	206.239	142.608	1442.24	102.598	14.1877	227.535	10.788	10.5438	197.822	10.0298	17.1945	182.687	20.1166	25.202	351.656	36.3599	24.9396	176.921	40.1504	24.9752	437.661	79.6292	52.5474	912.735	36.9781	58.5344	1315.47	75.7918	46.2984	1206.29	96.3666	56	1437	55	46	2433
ENSG00000082074	16.8569	1.41415	0.293778	4.50215	6.72705e-06	5.94972e-05	FYB1	protein_coding	7.23009	28.7424	0	2.22281	23.1429	0	13.5438	36.5634	1.48306	3.35678	5.98981	0	21.5099	10.6623	1.2167	7.79109	6.94546	0	48.7094	37.197	0	31.2101	114.94	1.38683	33.2666	73.1147	0	6.58604	17.8814	1.48677	5.09407	25.5375	0	5.84289	34.1958	0	9	38	0	4	27
ENSG00000178828	430.641	1.06143	0.238961	4.50029	6.78617e-06	5.99697e-05	RNF186	protein_coding	450.765	145.169	658.854	1372.34	348.46	1132.17	413.072	247.575	1288.16	55.5763	36.3166	274.211	49.4387	9.15602	319.774	64.0555	24.4194	321.217	155.387	33.5655	860.432	138.367	68.1563	1093.42	159.95	47.9921	659.8	361.094	192.764	716.283	375.63	291.785	1042.14	378.534	179.423	1537.63	450	153	699	1586	289
ENSG00000274322	10.5944	1.19459	0.267081	4.48948	7.13976e-06	6.26994e-05	AL136531.2	protein_coding	10.7919	6.49685	10.1573	8.48188	8.26575	13.7242	8.21564	11.6487	12.5852	5.35308	0	8.96225	3.28202	3.84215	7.62167	4.42322	0.956697	6.83092	5.50134	16.4467	12.1497	6.49269	19.88	31.2163	11.8674	14.388	17.232	4.23019	2.48316	12.8579	19.5295	7.55271	25.271	17.4033	12.0522	13.2037	11	7	11	10	7
ENSG00000159337	40.2974	1.17164	0.258163	4.48515	7.28612e-06	6.38515e-05	PLA2G4D	protein_coding	55.5263	9.48242	8.26089	133.058	32.4488	13.446	55.3493	5.28347	6.43103	24.2858	10.1162	13.7883	31.6587	26.8013	5.09038	55.1217	16.818	11.4093	115.801	37.3533	21.3617	177.741	20.7766	25.476	153.342	33.7906	46.0921	106.107	16.2297	8.4021	69.8553	19.911	12.352	59.6714	11.1735	0.893803	62	7	10	175	21
ENSG00000231826	66.1021	1.16908	0.283305	4.48142	7.41484e-06	6.48175e-05	LINC01819	lincRNA	163.549	23.3796	15.1483	78.3088	10.1254	7.79908	253.545	10.2938	4.98178	107.452	4.26124	7.58758	105.812	6.48446	1.6641	100.635	0.895367	1.71992	236.515	25.0053	5.62028	209.53	66.5276	1.79339	199.645	54.2099	4.88956	179.832	12.9661	4.15384	279.109	6.74789	4.30414	176.579	5.01527	3.58906	205	28	13	100	7
ENSG00000231991	114.596	0.80287	0.179264	4.477	7.56994e-06	6.60361e-05	ANXA2P2	processed_pseudogene	72.9863	87.7221	107.334	84.8674	50.5322	68.9924	78.5146	50.3046	117.124	119.064	130.283	107.125	126.199	97.8278	82.6717	70.4996	115.054	94.8686	188.79	291.822	178.373	127.408	342.818	137.74	121.214	257.047	118.965	97.4179	75.8508	109.927	79.6479	47.4522	71.4635	73.4767	65.0173	79.0457	73	93	114	98	42
ENSG00000110375	64.0721	1.09236	0.284554	4.47667	7.58161e-06	6.61105e-05	UPK2	protein_coding	9.01519	14.1363	196.968	40.6587	14.4624	111.443	8.39312	21.7948	158.812	3.641	3.457	243.113	1.67381	0	90.6871	0.90788	2.93086	116.308	9.3655	31.799	317.984	11.8263	74.839	168.837	5.21652	62.4841	101.9	9.49996	17.4336	165.469	10.3492	11.5613	115.302	4.86139	15.8726	133.591	9	15	209	47	12
ENSG00000165376	1213.57	-1.15389	0.255532	-4.47428	7.66689e-06	6.66883e-05	CLDN2	protein_coding	81.4836	672.493	1195.53	6.04954	2004.14	605.361	110.46	1553.94	908.089	222.581	2398.97	4690.38	418.009	3449.17	5197.1	195.138	2152.89	3909.07	73.2767	757.884	1952.06	153.033	1816.9	1006.98	69.8631	1429.84	1199.33	114.551	421.379	1364.15	105.223	578.753	1016.23	93.5878	1347.76	417.001	81	700	1265	7	1655
ENSG00000154920	129.557	-1.01065	0.226589	-4.46713	7.92756e-06	6.87284e-05	EME1	protein_coding	196.625	114.467	27.9928	116.732	69.4042	64.5955	206.449	72.6687	28.4526	372.092	177.432	82.6928	299.996	178.099	141.146	356.815	163.509	124.731	166.569	39.5799	73.6685	191.007	16.6674	45.8254	235.829	41.5465	59.1231	150.734	154.069	51.8768	158.937	167.179	36.4286	158.741	91.5011	30.8546	175	138	32	143	54
ENSG00000198429	282.998	0.487136	0.109124	4.46357	8.06052e-06	6.97661e-05	ZNF69	protein_coding	523.006	278.412	253.988	721.85	207.243	261.539	416.488	231.143	311.326	225.328	161.746	150.811	219.582	112.251	136.209	185.135	190.424	132.463	322.515	211.011	217.339	298.911	129.302	241.467	306.265	168.802	285.517	531.477	307.114	295.871	496.887	214.703	331.228	472.252	278.842	359.476	540	300	277	823	163
ENSG00000177076	1247.51	1.00833	0.213388	4.4613	8.14626e-06	7.04502e-05	ACER2	protein_coding	43.2039	461.726	2250.1	79.499	140.352	1917.2	40.9847	399.215	3305.53	75.0014	368.778	2021.72	48.8058	442.779	1213.61	55.77	370.278	2781.79	58.1822	1352.93	4921.44	43.3777	1311.88	6922.87	46.5811	1193.08	4779.27	46.8017	441.887	2040.29	53.6133	239.955	2452.41	52.4265	411.285	2525.56	43	482	2383	92	116
ENSG00000139899	21.7282	1.04664	0.235041	4.44805	8.66514e-06	7.46309e-05	CBLN3	protein_coding	16.051	26.0244	21.4446	24.3795	27.0613	33.8845	10.912	27.5297	18.4733	3.65312	18.021	12.8209	4.03311	34.5615	3.87672	3.59141	17.0171	7.88668	12.3213	41.4467	19.0446	9.9814	57.8227	27.4266	6.19953	54.0795	20.1951	18.6782	42.2915	33.4697	19.2491	35.6057	19.1316	10.3061	23.1362	20.6079	20	34	16	27	28
ENSG00000136982	313.494	-1.01249	0.237305	-4.44022	8.98674e-06	7.71796e-05	DSCC1	protein_coding	502.109	239.418	94.9336	362.959	84.3153	70.454	553.404	241.977	34.5402	810.475	310.112	223.079	772.31	310.005	289.91	799.165	291.571	257.56	682.885	101.165	103.833	568.141	27.541	61.6302	635.51	54.7879	95.6255	529.761	242.808	127.575	484.513	332.634	88.054	574.82	256.751	69.4411	502	251	101	422	70
ENSG00000205978	381.579	0.916127	0.206778	4.43734	9.10764e-06	7.80586e-05	NYNRIN	protein_coding	556.929	500.305	127.47	1435.79	811.741	325.279	511.779	588.183	122.307	111.934	203.756	62.6673	125.43	278.91	68.7395	120.135	321.689	59.9852	216.5	480.847	127.705	271.847	872.35	111.513	306.801	584.647	78.1385	588.224	569.96	117.624	552.181	730.686	213.724	556.155	658.131	366.793	562	527	137	1690	680
ENSG00000233399	10.3947	1.23044	0.285819	4.43616	9.15795e-06	7.84259e-05	LINC01648	lincRNA	0	7.62185	26.412	0.864785	1.20755	34.9089	1.04948	3.52672	39.507	0	0.865988	10.0424	0	1.31054	6.80048	0	0	6.94131	0	4.66198	13.4919	0.73566	0	42.9412	1.72749	7.84695	41.6205	0	4.23659	29.7425	0	5.14966	50.7927	1.61375	2.81215	25.7766	0	8	28	1	1
ENSG00000128422	298.88	1.01358	0.248241	4.4355	9.18608e-06	7.86348e-05	KRT17	protein_coding	339	31.679	627.56	295.798	24.4856	404.491	563.891	33.5926	655.196	204.161	24.7494	855.252	191.105	25.8306	86.164	143.845	11.5655	488.43	419.858	52.9985	1180	317.079	223.33	263.681	296.212	98.7333	599.793	397.907	18.3708	353.618	340.47	17.7624	179.973	398.28	45.263	549.57	333	33	677	339	17
ENSG00000073737	130.665	1.36529	0.29969	4.43507	9.20438e-06	7.87594e-05	DHRS9	protein_coding	1.63034	26.1036	122.889	0.971233	48.9235	234.654	1.17835	31.1225	252.561	0	8.93393	209.487	0	41.4624	105.611	0	22.7373	185.692	0	96.6893	374.983	0	1224.49	434.708	1.46306	285.231	244.541	4.85626	34.1554	157.071	1.83075	26.9511	216.008	0	57.6758	249.332	2	26	131	1	43
ENSG00000197506	211.006	1.06685	0.263455	4.43476	9.21747e-06	7.88073e-05	SLC28A3	protein_coding	0.705501	137.44	426.468	0	163.705	659.482	5.16339	104.345	666.801	0	6.09445	237.746	0	28.8077	223.551	0.62949	6.87761	531.051	0	71.422	484.417	1.54518	70.8185	668.713	1.81167	88.8211	1057.59	0.608654	114.732	532.132	1.47536	83.9054	615.066	1.13033	123.707	479.45	1	134	514	0	101
ENSG00000158560	36.1783	1.02387	0.236117	4.42787	9.51694e-06	8.12445e-05	DYNC1I1	protein_coding	41.5935	2.58653	2.5449	90.6678	2.17488	1.04108	52.5875	4.10987	17.6328	81.6442	5.65641	4.90826	94.4003	2.36228	10.46	89.4682	2.13556	7.08611	111.709	5.86147	24.1568	197.996	1.58727	27.8386	155.358	11.4823	50.9262	58.2648	2.29212	2.12975	61.3962	2.31904	8.64428	59.1174	0	8.27864	46	3	3	115	2
ENSG00000256340	169.397	0.769899	0.175351	4.42254	9.75492e-06	8.28637e-05	ABCC6P1	transcribed_unprocessed_pseudogene	256.008	110.732	154.087	177.805	141.732	264.352	374.834	71.4106	342.159	153.61	34.0079	63.1112	166.068	69.7572	105.193	211.849	38.9322	62.3807	208.977	64.0868	194.756	236.9	126.628	253.074	206.025	65.2467	197.214	222.917	71.0383	131.581	330.597	53.5257	229.109	316.069	89.5406	302.994	259	100	142	245	110
ENSG00000102384	204.139	-0.87687	0.198375	-4.42005	9.86797e-06	8.37563e-05	CENPI	protein_coding	206.775	256.304	84.2722	146.332	60.5102	75.0121	240.595	185.214	64.2725	296.345	370.99	204.655	319.202	318.548	286.486	377.096	367.899	246.519	246.184	158.582	126.354	214.136	111.706	134.688	227.352	82.4805	113.426	245.33	276.304	108.6	178.808	359.238	70.7138	221.025	270.819	96.2173	180	240	101	191	52
ENSG00000130005	38.7379	-0.870561	0.196817	-4.41514	1.00943e-05	8.55394e-05	GAMT	protein_coding	5.92413	49.032	15.2433	7.56165	57.9104	22.9278	11.1581	43.1198	14.775	20.9707	132.245	30.043	27.519	171.108	21.438	16.1997	145.085	16.097	9.20805	56.684	15.9341	6.8478	80.9043	7.9253	10.2373	109.823	12.0488	6.63251	76.3851	21.4118	5.74727	61.7195	12.1837	11.3444	61.6024	19.5693	5	52	15	9	51
ENSG00000156509	9.12136	-1.16049	0.265635	-4.41082	1.02979e-05	8.69842e-05	FBXO43	protein_coding	25.225	0	0	19.1149	1.1875	0	33.3152	0	2.26503	47.4518	1.58416	0.981786	31.999	1.41694	2.09208	36.4661	1.05611	2.12662	14.9654	1.00479	1.20808	9.03755	1.57012	0	11.8489	0	0	28.001	1.66873	1.16275	22.617	1.26622	0.878071	23.7407	2.01287	1.10433	26	0	0	23	1
ENSG00000138061	95.508	0.782378	0.177602	4.41049	1.03136e-05	8.70733e-05	CYP1B1	protein_coding	34.7893	24.1591	185.95	50.6988	44.1702	95.1343	20.644	44.0257	232.295	53.9526	19.4939	188.717	36.249	56.6084	112.387	50.3278	34.2256	262.878	114.129	81.876	220.053	37.0634	94.9205	182.473	81.275	79.1106	560.024	37.1058	32.8112	74.104	25.5608	21.7389	84.9407	27.866	28.7303	107.801	37	20	190	53	39
ENSG00000160182	317.623	1.12947	0.248566	4.40617	1.05215e-05	8.85527e-05	TFF1	protein_coding	15.769	305.951	219.864	16.5368	822.665	231.64	33.24	342.667	541.534	16.0749	410.503	86.059	46.7576	540.567	34.2601	30.2121	460.492	159.005	30.4401	901.101	356.354	82.0578	1762.6	538.621	47.2467	1613.54	114.936	20.3812	244.039	173.928	32.2222	489.919	153.026	22.6857	446.316	91.2219	16	338	235	19	692
ENSG00000024526	318.702	-1.05153	0.242611	-4.40558	1.055e-05	8.87579e-05	DEPDC1	protein_coding	376.605	387.827	230.97	337.756	121.03	169.632	326.239	407.15	120.016	352.36	464.825	445.922	325.968	517.984	598.46	377.526	565.116	624.398	384.446	147.87	249.113	253.635	52.4574	181.714	288.682	53.2192	185.712	358.353	424.139	335.064	236.351	516.581	174.922	307.734	401.256	172.251	334	312	283	387	77
ENSG00000271447	118.796	1.15927	0.259728	4.3986	1.08952e-05	9.126e-05	MMP28	protein_coding	46.2252	21.1848	100.116	36.6824	61.6264	165.162	23.7723	48.1516	241.721	9.52996	59.5087	126.299	15.9707	54.2347	132.257	13.5562	73.4923	172.212	17.5012	126.718	346.081	20.7362	400.01	546.542	38.7738	179.857	312.886	28.8779	24.9636	153.009	56.051	29.0141	244.219	35.1587	45.7897	268.766	45	16	139	50	48
ENSG00000043143	1143.29	0.440859	0.100365	4.39377	1.11402e-05	9.30903e-05	JADE2	protein_coding	1647.75	1298.76	1727.07	2394.29	971.305	1669.38	1501.68	1416.47	1285.43	670.997	619.968	716.796	552.977	717.153	857.298	556.492	657.352	631.105	1173.57	944.485	1030.17	853.442	647.631	1066.04	864.826	757.976	946.963	1631.06	1289.87	1645.59	1644.18	1104.85	1589.92	1545.73	1293.7	1236.01	1541	1425	1849	2707	845
ENSG00000002933	2039.2	0.432624	0.0990164	4.3804	1.18462e-05	9.82483e-05	TMEM176A	protein_coding	2971.04	4394.25	1435.24	4970.11	6682.88	1275.61	3474.97	5471.49	1412.12	785.612	1005.15	280.265	999.515	1532.4	149.369	951.152	1141.84	208.15	989.934	1040.58	343.391	1366.18	1948.77	353.146	1344.72	1384.49	351.684	3325.26	3808.99	1026.09	3040.88	4363.3	1006.93	3195.99	4357.12	1022.74	2950	4350	1442	5668	6384
ENSG00000279605	10.2236	1.17288	0.26995	4.37648	1.20609e-05	9.97535e-05	AC067930.6	TEC	9.05816	2.88953	19.8485	12.9518	16.9723	16.2044	10.5229	9.21973	24.1934	3.6667	1.73886	9.10067	3.37395	1.31723	5.8216	2.69399	0	5.9047	10.3373	3.72971	14.5513	19.1039	7.29686	19.9742	3.44593	7.87726	25.0368	2.60491	7.67023	18.946	16.8378	7.75644	19.287	16.1249	2.79633	9.19309	9	3	21	15	14
ENSG00000064195	128.36	0.889916	0.198749	4.37598	1.20887e-05	9.99121e-05	DLX3	protein_coding	131.786	7.09331	13.9668	272.982	5.59427	6.43101	123.33	5.36416	5.34049	281.033	29.777	24.4205	313.416	31.5944	1.79434	337.683	24.4552	6.38449	676.166	25.8532	37.3033	828.822	36.3567	15.3403	797.588	51.6951	19.1584	169.626	11.0042	9.86655	156.994	5.96501	2.66778	132.298	6.55501	15.2567	123	8	16	313	5
ENSG00000197888	76.2593	1.08783	0.28373	4.36417	1.27607e-05	0.000104923	UGT2B17	protein_coding	0	44.9852	472.043	0.864223	146.357	361.075	0	108.408	336.908	0	1.73489	13.6759	0	0	17.4776	0	0	21.7455	0	4.66206	72.9436	0	5.82203	101.632	0	7.8598	71.0076	0	40.7713	351.452	0	25.7934	255.596	0	61.7196	220.8	0	47	500	1	121
ENSG00000171658	74.4422	0.956423	0.220666	4.35855	1.30927e-05	0.000107527	NMRAL2P	transcribed_unprocessed_pseudogene	117.477	21.0148	48.8273	28.7094	66.8757	32.2991	107.57	31.4601	44.6481	83.1989	27.5747	20.3884	94.5571	85.1122	37.7353	126.158	20.5619	53.7938	181.335	72.6991	62.3144	157.835	153.248	83.2619	171.932	92.3678	112.575	83.4575	24.3467	34.66	136.214	10.3335	53.3764	116.209	28.3275	57.4636	106	24	45	30	46
ENSG00000256643	11.0228	1.15777	0.271788	4.34466	1.3949e-05	0.000113321	LINC02441	lincRNA	27.5984	9.0537	0	13.925	28.5333	2.38779	14.5429	28.331	3.62587	3.57261	6.79966	0	4.92245	1.28406	0	2.7464	12.5506	0	18.4494	17.6516	0	13.3061	22.8	1.06461	7.87382	20.2903	4.50676	22.9311	18.9644	2.43226	24.9469	11.3941	1.86636	17.8244	30.6467	0	28	10	0	16	24
ENSG00000101825	43.1576	1.16901	0.275004	4.33953	1.42791e-05	0.000115601	MXRA5	protein_coding	71.5037	15.4418	24.5832	48.3394	21.8372	157.26	98.9635	33.3014	23.0053	30.2748	9.57068	10.0049	21.1057	7.91073	6.79026	18.8462	7.85388	15.724	78.0397	26.108	24.6052	83.7445	24.8302	17.7803	79.2181	13.7949	90.2484	238.945	15.3568	11.831	72.6415	16.8183	23.1709	85.4491	8.3803	20.3942	71	16	26	56	18
ENSG00000121270	9.75299	1.1871	0.275714	4.33931	1.42929e-05	0.000115668	ABCC11	protein_coding	14.6476	5.58365	5.88194	14.3069	10.5489	6.62037	27.7458	7.71622	20.7704	5.06803	1.15846	3.82216	15.0272	1.1051	0.814773	4.54251	2.98038	1.65433	13.4064	4.81616	13.6055	12.5214	5.30335	12.753	27.1248	4.66654	19.7627	6.41868	3.50549	8.50001	11.1015	1.57252	24.1425	8.90369	11.9434	11.0651	15	7	9	23	2
ENSG00000203645	6.71347	1.21022	0.289389	4.3379	1.43852e-05	0.000116169	LINC00501	lincRNA	3.01325	10.5266	16.993	0.864245	26.6087	10.45	5.25313	17.4909	4.63169	0	2.60217	0.911776	0	2.62651	2.913	0	1.95855	0.988553	1.87634	3.72965	8.97833	3.6765	8.73239	11.0455	0	11.7889	8.74028	3.46558	11.0412	7.12457	0	12.8958	8.6471	3.22648	19.6399	9.24421	3	11	18	1	22
ENSG00000136854	919.508	-0.456449	0.105298	-4.33621	1.44958e-05	0.000116784	STXBP1	protein_coding	1143.66	634.659	294.163	851.103	991.138	230.093	1093.85	846.509	169.236	1974.69	1729.61	605.807	2051.53	1656.21	323.412	1933	1569.75	319.612	1252.35	1195.78	280.023	1343.61	1432.09	202.856	1472.58	1366.03	320.364	898.387	630.358	346.053	1086.34	796.587	132.926	1038.9	758.016	131.004	1106	698	254	1075	857
ENSG00000124491	50.0232	1.09449	0.265267	4.33503	1.45742e-05	0.000117268	F13A1	protein_coding	190.024	7.86316	43.7607	229.748	37.2786	35.7503	113.674	6.28998	55.4855	23.296	3.15662	4.95948	15.311	4.78192	3.52441	13.8658	2.67187	4.47099	58.0087	0.84664	13.218	54.7138	0	22.1509	54.7689	2.68125	45.4924	234.08	26.2965	48.2921	185.339	10.5603	26.2538	194.012	5.92754	22.2786	208	9	51	293	7
ENSG00000236824	22.8594	-1.19197	0.27047	-4.33481	1.45885e-05	0.000117338	BCYRN1	scRNA	14.2667	12.0461	9.8703	3.72573	7.28356	2.71961	10.5853	27.226	4.17915	54.3643	36.8262	54.3557	57.1396	24.4179	69.2112	61.5433	28.6987	42.6595	29.321	9.5717	22.0702	29.4284	1.39407	8.66664	26.0211	5.03068	17.6898	18.1275	22.5296	13.6196	15.435	16.6071	7.98987	19.7594	34.014	4.54282	17	17	10	4	6
ENSG00000182600	255.127	0.797196	0.184586	4.33221	1.47621e-05	0.000118372	C2orf82	protein_coding	326.94	228.433	177.333	624.32	612.808	214.299	362.086	256.445	98.5988	91.0555	66.8734	152.255	155.21	106.849	174.094	118.521	112.604	146.562	279.181	161.671	167.954	310.447	296.7	370.603	244.249	236.964	133.983	373.241	283.887	205.656	427.398	447.607	309.273	390.823	295.869	223.775	407	249	194	859	436
ENSG00000142494	4.24006	-1.45229	0.299081	-4.32748	1.50822e-05	0.000120526	SLC47A1	protein_coding	0	7.14852	8.41636	2.71785	0	1.46638	0	2.94151	9.21266	6.35596	12.7896	11.6667	1.43572	13.0015	11.1198	8.61119	7.4073	16.8228	0	7.94228	3.96564	1.8579	0	1.25084	0.544964	2.32707	2.31435	3.91425	0	3.15541	0	1.46361	1.21462	0.509547	1.06774	0	0	2	12	2	0
ENSG00000204956	32.9773	0.800366	0.186176	4.32137	1.55066e-05	0.000123215	PCDHGA1	protein_coding	79.9918	29.7106	30.4321	92.1181	15.8547	26.2262	48.7015	11.6168	30.1652	33.1973	10.4959	17.4055	21.2124	10.6001	3.90609	27.1184	10.8582	12.8828	57.6746	19.7051	22.8503	59.1601	7.34031	27.8996	47.6925	11.887	29.6972	85.6068	27.4316	28.6104	68.8252	13.0049	51.4078	69.9636	13.0125	32.9195	79	33	32	106	13
ENSG00000166589	44.1179	1.15059	0.284398	4.31704	1.58138e-05	0.000125184	CDH16	protein_coding	107.091	41.8017	16.4336	73.8757	62.6553	6.27568	82.6299	69.584	13.7325	17.4823	11.292	3.28699	8.74789	27.1467	4.91996	5.49945	17.8545	9.00537	15.3039	80.0001	41.8997	34.6922	129.043	8.88864	18.5136	42.2353	14.38	133.276	39.9017	19.7328	206.845	26.1426	12.1314	113.823	54.7299	17.3893	120	46	17	100	41
ENSG00000283526	20.7738	1.18436	0.287583	4.31667	1.584e-05	0.000125297	AL160276.1	protein_coding	17.0351	6.6493	27.3402	102.952	16.8874	29.1333	24.1202	17.731	9.31766	0.911513	0.865043	20.1022	3.35346	0	18.4648	2.70561	3.90844	12.9179	25.2814	4.66191	42.7764	18.3975	5.80335	51.6392	21.609	5.87898	54.8564	18.1482	7.61374	30.972	36.7319	28.291	27.7447	20.1761	12.2048	20.6745	17	7	29	119	14
ENSG00000168785	438.281	-0.637337	0.147731	-4.31565	1.59134e-05	0.00012583	TSPAN5	protein_coding	358.368	167.484	611.943	384.487	93.1737	465.564	320.041	131.413	439.679	790.149	404.17	1005.44	748.298	427.731	677.786	644.566	415.796	859.261	344.621	378.759	727.1	280.636	201.257	603.491	260.136	303.521	739.708	428.008	181.498	526.838	313.661	173.971	482.84	338.254	132.05	416.417	363	168	633	446	79
ENSG00000198842	59.116	1.10037	0.269505	4.31495	1.59641e-05	0.000126136	DUSP27	protein_coding	114.433	76.065	29.5331	88.9021	117.891	31.8826	92.0078	36.6376	54.164	21.8986	58.3182	5.02044	7.89318	42.3576	6.2436	19.7992	26.1462	14.4828	101.752	17.9983	17.0593	120.23	87.1568	49.077	124.33	68.7622	48.3292	130.321	15.8925	38.1102	82.2055	61.7667	106.848	114.064	51.9784	48.6176	117	86	34	112	101
ENSG00000115295	20.3348	1.2326	0.290166	4.31346	1.60717e-05	0.000126891	CLIP4	protein_coding	8.45385	27.8541	25.8572	7.88923	23.9672	64.0631	16.1302	10.6658	13.2118	14.6551	11.2502	10.5477	14.5055	4.0102	5.70228	5.4705	5.22792	7.19673	27.4144	57.1935	4.26205	22.5694	66.8044	8.52483	26.6212	82.9383	31.1626	11.8239	17.307	23.455	9.61322	11.6494	10.2091	25.0286	13.3693	5.44667	10	28	20	12	12
ENSG00000128683	96.0966	-0.906228	0.20927	-4.3108	1.62667e-05	0.000128142	GAD1	protein_coding	69.0872	40.6677	200.412	41.9086	54.2967	92.5729	37.5945	36.5263	76.061	255.267	82.3204	192.984	244.409	97.3411	140.529	275.51	75.4808	124.658	105.542	51.9759	112.579	78.1421	41.4187	46.7286	107.923	40.4356	135.531	66.9637	56.9958	160.283	45.0784	54.2549	80.4469	56.6939	37.6786	43.1792	67	47	195	51	55
ENSG00000188707	786.909	0.665059	0.15464	4.30941	1.63693e-05	0.000128757	ZBED6CL	protein_coding	753.134	702.939	2677.15	1005.48	675.741	1912.58	678.232	679	1696.35	413.836	291.812	286.009	358.014	281.494	408.625	398.182	311.731	323.461	536.182	497.913	756.471	601.976	431.431	728.608	572.436	437.712	706.574	726.9	730.919	1655.17	783.553	693.419	1832.03	749.969	634.813	1398.88	749	732	2834	1164	558
ENSG00000163638	41.4604	1.03949	0.250107	4.30454	1.67336e-05	0.000131313	ADAMTS9	protein_coding	97.2613	13.5022	29.0209	111.957	5.21579	20.5803	106.658	6.42884	19.8667	40.9734	5.34684	9.24602	68.5933	10.1933	6.66461	50.1765	6.46692	5.47091	78.1982	35.3932	4.3474	130.581	29.1105	21.1757	73.0135	26.0704	28.4349	113.243	23.1353	21.5974	151.275	9.17985	12.0198	105.067	6.17592	10.9335	118	16	20	146	2
ENSG00000103375	58.7325	0.949949	0.296956	4.29917	1.71441e-05	0.000133965	AQP8	protein_coding	3.90195	13.3992	22.9417	0.912659	28.183	377.154	0	17.2316	507.513	0	0.912253	4.82005	1.76815	0	2.05037	0	0	4.83283	0.911477	0	191.421	2.14843	9.88732	243.937	0.911888	3.09993	19.2113	0	6.58938	28.974	2.04311	26.2901	81.5302	2.55398	44.7536	464.487	4	14	25	1	24
ENSG00000254042	8.8425	1.18734	0.289492	4.29527	1.74477e-05	0.00013607	AC011365.1	antisense_RNA	4.38585	5.86881	10.7113	17.2291	3.16946	25.2557	4.58613	4.03308	21.1273	0.798785	0	2.38207	0.734968	0	9.30912	0	0	5.15556	1.63822	17.1356	13.6754	3.84522	3.81495	27.0599	2.2547	1.71621	21.8552	6.05379	0.742474	7.2338	6.4216	3.37963	29.4027	4.21898	4.06794	49.0666	5	7	13	13	3
ENSG00000230825	13.251	1.11219	0.301393	4.28872	1.79706e-05	0.000139563	AC005532.1	processed_transcript	3.90495	15.846	49.7683	0.856676	87.7775	22.935	4.10324	15.4818	44.2314	0	0.841837	7.27455	0	1.2709	3.84986	0	0	1.00297	0	4.36749	23.6182	0.727886	40.9034	19.9655	0.859409	11.2335	14.197	3.36518	15.0945	26.1027	10.1462	6.10773	19.4317	6.38094	1.76204	13.6294	4	18	54	1	77
ENSG00000105967	3.9634	1.17797	0.293989	4.28866	1.79752e-05	0.000139563	TFEC	protein_coding	1.3487	6.08761	1.26641	2.56175	4.88455	2.70952	1.41003	1.54146	18.4852	0	0	0.609437	1.40505	0	0	0.601343	0	1.97637	0.629622	3.11134	22.2518	0	9.07792	20.3927	10.7051	6.59764	1.45758	2.89381	1.14227	3.17146	2.1151	4.30775	0.646283	6.67909	1.24814	1.36737	2	5	2	3	2
ENSG00000197558	40.376	1.12544	0.281592	4.28556	1.82283e-05	0.00014132	SSPO	protein_coding	82.7978	9.83848	11.0472	23.1542	10.1321	25.4861	66.2542	15.1017	17.8669	43.8276	5.40354	2.01559	57.2566	17.9039	0.877843	86.6735	27.5979	0.666731	99.9374	27.6299	24.3037	132.567	77.4364	16.457	137.759	46.15	10.2689	86.2428	26.7794	11.4089	88.8711	27.0019	5.43755	83.8664	33.8967	13.6213	65	11	8	39	15
ENSG00000114771	19.7559	1.20179	0.282503	4.28411	1.83476e-05	0.000142009	AADAC	protein_coding	11.2127	14.2138	17.899	3.22049	7.875	20.5741	7.82067	25.5207	24.8599	12.7543	2.38229	10.1766	21.1183	2.44224	4.52253	26.8379	0.911048	21.3987	27.933	20.8377	30.1124	29.4522	47.3717	54.2695	38.5942	29.2418	55.0331	20.1481	13.077	28.2189	7.82485	3.5983	16.0756	9.01536	16.5731	28.0967	12	16	19	4	7
ENSG00000135373	7305.88	0.555622	0.130268	4.28287	1.84495e-05	0.000142667	EHF	protein_coding	8492.97	7323.81	10086.2	7487.76	8796.16	12504.2	7694.55	8089.84	12416.6	2887.37	2813.15	8195.06	2398.49	2844.11	8003.06	2890.89	3049.56	9139.15	4352.79	6338.12	9259.97	3375.03	5805.1	10243.1	3780.12	5594.8	11268.7	8069.86	6771.58	9801.07	7725.21	5148.24	12394.3	7146.14	6833.28	13991.3	8399	7450	11517	8563	7346
ENSG00000137752	292.908	1.07658	0.25829	4.27588	1.90381e-05	0.000146413	CASP1	protein_coding	195.657	52.6073	1178.47	83.5124	198.053	1194.56	223.097	99.9524	1807.1	34.7647	0	143.916	51.6085	3.98336	131.622	28.087	13.5041	158.021	97.8101	2.86687	329.478	137.855	11.1356	562.896	107.237	8.32251	665.239	118.36	25.3255	1029.47	166.123	39.8101	738.216	205.136	42.3752	658.543	178	41	1252	86	173
ENSG00000104892	62.4553	-0.792964	0.185878	-4.27588	1.90383e-05	0.000146413	KLC3	protein_coding	57.9128	17.3619	41.6989	102.945	37.9795	32.373	80.3811	12.6377	37.1263	171.531	46.9707	131.993	166.127	60.0357	86.2536	125.397	50.9644	102.102	117.569	11.9024	48.124	102.286	59.5744	34.1307	114.177	40.4899	21.5143	54.3755	10.5283	41.7448	66.0763	19.8889	44.4742	61.7386	6.96847	31.0366	59	19	42	117	32
ENSG00000137507	40.9285	1.2418	0.297761	4.26989	1.95565e-05	0.000149905	LRRC32	protein_coding	16.3484	6.14324	17.7121	127.334	31.3966	56.9214	20.5299	18.8279	104.37	22.1117	8.3827	12.0701	9.3912	9.16881	7.79433	4.69071	29.933	19.8394	117.232	22.5141	132.217	80.499	22.9408	150.92	85.705	18.3918	23.5152	71.1756	9.79434	52.4281	72.2388	9.74888	2.79668	51.6335	10.6964	16.0133	28	11	15	122	17
ENSG00000184709	27.8352	-1.00472	0.247825	-4.26962	1.95805e-05	0.000150034	LRRC26	protein_coding	3.0043	1.89605	47.121	6.92308	2.41075	60.6559	6.28913	2.37284	41.9952	15.4832	8.64415	104.225	16.7527	1.30749	105.953	18.0485	21.4836	79.6053	6.55103	1.86474	65.3431	5.15242	1.44962	80.092	2.59431	0.979138	53.8196	10.3634	1.69015	83.4575	6.29441	0	90.7847	7.2644	1.8796	38.3135	3	2	50	8	2
ENSG00000173852	1023.32	-0.416821	0.0980026	-4.26608	1.9894e-05	0.000152048	DPY19L1	protein_coding	1381.61	828.841	279.969	984.621	472.59	327.134	1299.22	784.92	306.966	2068.04	1334.22	687.456	1740.8	1340.64	874.714	2283.49	1437.85	869.045	2101.65	1039.58	513.802	1650.12	1006.99	549.392	1896.39	855.685	464.856	1533.7	867.06	331.642	1238.85	644.896	292.494	1289.34	815.197	445.762	1384	822	296	1145	394
ENSG00000144810	12.5838	1.22158	0.284263	4.25425	2.09754e-05	0.00015933	COL8A1	protein_coding	7.15787	5.65773	6.95653	9.00145	11.0056	78.2449	10.9724	10.6783	8.89405	5.62305	2.10461	5.9712	7.94369	3.23215	4.88344	6.74824	5.31656	4.33604	30.6883	17.4223	17.9129	7.02333	11.7381	19.8868	16.4921	7.62283	53.5877	12.7827	8.47021	7.2603	3.40852	6.70355	6.79015	10.7568	6.85779	12.8827	9	6	12	17	13
ENSG00000141579	6.30122	1.33063	0.301529	4.25321	2.10728e-05	0.000160012	ZNF750	protein_coding	2.08757	5.9763	3.89609	3.69205	3.40224	8.34608	2.18429	8.07165	3.43815	0	0.647618	4.74959	0	2.72758	0	0	4.0892	2.25429	0.7001	15.2877	7.38903	1.53117	59.0847	19.0016	2.56898	21.2703	3.24761	0.646799	7.69344	2.68351	0	10.592	0	1.20184	12.285	6.09735	1	7	3	4	3
ENSG00000108187	223.413	0.646856	0.151902	4.24907	2.14663e-05	0.000162181	PBLD	protein_coding	127.52	159.431	275.229	218.235	224.958	516.326	137.176	264.87	688.063	84.0561	133.31	150.323	84.687	114.609	127.726	71.3489	116.348	168.324	76.6116	156.261	300.212	115.419	217.439	417.453	99.7193	207.135	302.895	125.244	176.156	406.848	161.146	177.625	569.466	141.866	180.555	548.296	129	178	314	266	198
ENSG00000171564	43.8346	1.12151	0.287893	4.24874	2.1498e-05	0.000162362	FGB	protein_coding	3.84959	217.427	12.7326	2.20867	216.835	8.56924	6.43344	152.263	10.2104	1.11879	30.5296	0	2.68623	35.2304	0	0	38.158	0	4.8546	110.505	4.61904	12.8926	97.6111	1.41088	5.65878	100.952	4.51856	9.52327	123.969	1.4658	3.49428	147.828	2.67227	8.95778	198.862	0	6	324	16	4	270
ENSG00000170955	64.7287	1.04782	0.248313	4.24622	2.17403e-05	0.000164132	CAVIN3	protein_coding	66.189	13.0086	40.6571	170.697	17.73	92.0339	122.741	31.4665	14.8842	83.9497	25.4295	21.5276	78.0275	43.589	26.6995	77.0288	21.0681	34.1803	155.632	86.6904	36.4249	157.026	182.6	37.6454	149.953	101.143	59.2813	104.179	17.8016	22.2272	79.1985	18.9007	17.802	81.0018	18.4442	23.377	67	14	38	197	15
ENSG00000182985	61.7749	-1.05085	0.249853	-4.24119	2.22335e-05	0.000167436	CADM1	protein_coding	104.579	17.6019	128.633	83.6231	8.66667	30.2268	85.256	24.0138	39.9774	284.375	6.12363	139.508	208.124	20.8075	56.4667	152.457	12.0839	53.1103	103.653	5.2331	26.9065	71.0073	11.3992	20.2102	50.0816	1.74132	42.2403	122.64	26.4267	95.2898	83.8268	2.97143	14.1689	72.914	3.36194	14.1907	127	17	137	182	2
ENSG00000122641	5.74534	1.23628	0.300698	4.23646	2.27071e-05	0.000170514	INHBA	protein_coding	0.630744	0	24.1914	0	1.51954	2.70544	2.63772	3.24229	7.93533	4.91121	0	5.13064	1.05732	0	3.32008	0.562502	0.614875	4.31388	8.61227	3.73388	8.67552	11.3091	44.533	2.76319	5.93624	15.4837	12.2448	2.09199	0	14.1675	1.3189	0.810191	5.15836	4.24607	2.33511	0.639572	1	0	15	0	2
ENSG00000167749	15.1795	-1.15425	0.297687	-4.23039	2.33288e-05	0.000174188	KLK4	protein_coding	34.7585	2.51718	25.5907	38.1235	0	6.92613	33.6058	4.79865	1.83176	36.3565	0	52.5741	20.1179	0.770796	35.9336	11.317	3.70678	18.6251	5.51422	0	2.88537	11.0433	1.83022	0	5.59764	3.9353	1.67324	73.3633	3.27974	15.397	29.7172	0	20.519	32.5249	0.552631	11.0748	47	3	26	64	0
ENSG00000183853	289.726	1.00907	0.249389	4.22871	2.35031e-05	0.000175303	KIRREL1	protein_coding	97.9307	923.377	23.144	104.947	527.124	148.218	120.268	835.188	19.0524	64.7725	402.513	7.00172	34.3848	506.715	5.11023	51.9384	511.406	14.5539	201.721	887.488	17.1313	74.2953	947.229	29.9122	102.159	855.154	79.8705	126.847	943.174	11.5772	106.621	703.437	9.57307	97.1071	816.185	22.9933	95	923	26	116	404
ENSG00000102174	72.0917	1.13134	0.269777	4.22681	2.37031e-05	0.000176516	PHEX	protein_coding	38.1076	113.697	20.2251	2.13134	354.104	14.2813	59.7607	142.154	20.8434	30.9377	22.1856	8.98454	31.9401	44.4584	8.78186	52.9573	56.8855	1.61873	45.6353	216.45	17.4949	65.8993	249.184	27.4105	51.0315	239.898	28.6514	28.5888	96.9246	31.653	53.6997	150.594	11.115	44.4774	198.157	14.383	46	111	26	3	225
ENSG00000064300	18.1458	-1.20114	0.297508	-4.22461	2.39358e-05	0.0001779	NGFR	protein_coding	15.1451	2.71399	44.4573	13.0045	4.56025	32.7075	18.8062	1.0883	39.0884	87.9212	11.4466	20.5656	68.2069	12.3848	12.7859	63.4177	3.69119	8.34611	19.4462	0.877464	5.2709	21.4398	0	3.85201	18.6548	0	1.0255	9.79908	8.04546	24.5355	16.9046	1.21566	16.3172	15.9354	2.63411	26.9591	16	3	50	16	4
ENSG00000067798	149.708	1.1502	0.285361	4.22159	2.42586e-05	0.000179981	NAV3	protein_coding	20.7435	171.07	618.744	56.6097	36.78	312.773	63.5833	111.345	413.607	32.5802	21.1434	170.089	41.4323	97.8342	65.4035	68.6058	9.18507	58.0348	148.49	131.647	197.74	88.8065	359.056	91.1649	143.111	182.025	247.103	15.847	75.8344	785.134	33.6744	41.6414	237.657	30.2135	60.1137	150.683	30	88	868	23	29
ENSG00000243064	19.7654	1.08758	0.283862	4.21482	2.49974e-05	0.000184551	ABCC13	transcribed_unprocessed_pseudogene	8.82321	29.6874	18.6352	23.2105	21.1171	45.1905	6.00948	13.2531	64.9409	4.40594	1.33576	16.8464	0.934844	12.4382	3.64391	1.38229	2.84779	5.35338	9.26447	9.55902	33.5775	4.70218	29.2452	40.2364	3.66497	13.4431	20.2854	3.6233	59.1021	58.7821	5.38404	12.4126	51.55	9.36555	18.7525	48.5466	12	23	6	38	23
ENSG00000188039	5.50904	1.10279	0.301655	4.20218	2.64358e-05	0.000193946	NWD1	protein_coding	9.50046	1.81807	9.93427	23.5673	2.07432	6.92181	12.6012	1.96483	14.1863	0	0	0	0	2.62226	0	2.94998	1.15768	0.840457	7.26842	4.88901	6.59981	6.10049	21.172	4.15953	5.09815	3.4856	0	6.42834	0.729328	7.08199	12.4413	1.52542	5.33568	8.02234	0	7.84899	8	2	10	27	2
ENSG00000123342	19.2752	1.2606	0.284063	4.19955	2.67452e-05	0.000195874	MMP19	protein_coding	4.80091	2.86064	32.8312	11.598	7.8856	30.0408	0.556331	4.07627	50.9468	3.95381	0	26.8424	1.62788	3.04972	8.46727	2.61031	4.02301	27.2556	8.07946	2.29518	149.211	6.14715	11.3893	88.4796	2.81217	6.41037	84.4929	4.19167	2.57868	22.103	2.67067	3.17249	27.1239	13.0629	0.986503	35.275	7	3	39	10	4
ENSG00000138109	22.4408	1.24105	0.286909	4.19664	2.70902e-05	0.000198263	CYP2C9	protein_coding	2.76252	34.9053	24.1039	0.792808	16.6317	21.3126	3.85316	17.153	65.1667	2.51428	4.77097	16.5056	3.85493	1.20374	5.34426	0	2.41882	30.7753	0	24.8001	92.956	3.77818	2.66821	68.0644	4.74966	9.00618	142.095	0.794274	27.2449	35.2048	2.89117	25.0278	34.1114	4.16705	5.15013	71.0882	3	39	27	1	15
ENSG00000147381	124.384	-0.646434	0.161758	-4.19394	2.74154e-05	0.000200294	MAGEA4	protein_coding	269.578	1.39838	0	308.086	0	2.14638	264.811	1.99713	0	590.845	0	0	651.48	3.39618	0	537.579	0.70859	2.15093	346.812	0	1.87091	393.001	2.38885	0	323.281	0	0	275.964	0	0	281.203	0	0	219.142	0	0	329	1	0	436	0
ENSG00000177409	35.826	1.13355	0.279173	4.19035	2.78521e-05	0.000202991	SAMD9L	protein_coding	43.3603	34.3352	96.3925	28.1007	41.131	90.2473	43.225	28.511	96.3257	17.4135	5.06685	3.28485	8.94927	15.161	22.9033	14.1049	16.6737	10.2242	34.9464	18.2855	7.18691	36.1649	68.9045	55.7076	68.0152	81.2076	11.6872	44.9792	13.2192	21.9979	36.3612	15.901	55.0178	74.1412	21.3955	9.20661	44	32	56	43	28
ENSG00000267530	24.5021	0.983671	0.240979	4.18852	2.80785e-05	0.000204358	LINC01836	lincRNA	46.1137	4.88493	38.6636	63.5543	6.54118	39.686	63.2462	5.92637	30.4036	18.3854	3.54656	12.6262	11.4029	7.19327	17.043	18.6408	3.87615	14.3263	34.038	14.2769	40.8427	26.4738	26.7509	38.3552	20.4127	5.11611	34.295	32.958	5.6928	33.9401	34.3512	2.2218	30.6981	52.5101	3.61157	39.4701	45	5	39	71	6
ENSG00000121552	59.9248	-0.86853	0.21065	-4.18715	2.82474e-05	0.000205413	CSTA	protein_coding	104.443	15.7067	7.52003	49.5023	32.17	3.53638	126.221	19.6956	3.55684	185.133	61.8568	11.0415	205.08	75.2434	6.82679	247.048	70.9562	16.1509	156.393	13.9924	7.95507	163.046	8.63646	4.33352	147.711	22.3924	10.0034	119.346	19.9761	2.4067	78.2951	17.878	2.83861	113.498	23.7431	3.16081	105	17	8	57	27
ENSG00000153233	112.032	1.13695	0.270153	4.17079	3.03539e-05	0.000218725	PTPRR	protein_coding	6.64332	90.4848	25.7502	11.2674	123.787	52.8802	33.8735	108.887	94.7077	28.8514	169.528	112.283	14.4135	204.77	18.9831	11.816	177.18	26.6487	42.4707	444.627	224.8	58.238	651.536	210.587	48.1892	454.195	30.105	34.0273	158.296	21.175	8.60546	105.43	14.8728	29.6288	133.044	50.5794	7	117	33	9	83
ENSG00000180316	13.1716	1.01359	0.239187	4.16361	3.13253e-05	0.000225031	PNPLA1	protein_coding	18.8845	14.2792	5.2364	15.2627	6.70338	3.02923	14.0532	5.56496	8.06305	7.64514	9.58287	6.09325	13.1671	6.35437	3.24534	16.5359	9.59029	4.12653	25.8814	17.1428	8.84055	41.1654	19.552	10.0528	45.4286	16.6817	6.39773	23.0816	1.93311	3.30217	25.9189	7.42241	2.18666	30.4238	14.8389	6.50885	19	16	4	18	4
ENSG00000183091	29.6889	1.20058	0.281542	4.16249	3.14801e-05	0.000225988	NEB	protein_coding	68.899	8.88534	0.69101	144.93	14.8637	0.422561	76.8954	17.3702	5.10454	17.3717	4.37601	1.5142	39.1214	25.0105	0	13.0868	5.90645	0.359137	70.6902	28.4752	0	147.291	38.0856	19.1022	91.5466	10.479	0.794701	45.0565	17.4969	2.49528	55.9695	24.9544	0	53.403	8.99727	9.15526	69	15	2	139	10
ENSG00000243766	1187.76	0.752641	0.180555	4.16131	3.16422e-05	0.000226997	HOTTIP	antisense_RNA	298.563	1033.9	2693.41	376.913	820.108	2767.52	272.04	983.178	3289.07	56.257	687.743	1058.18	88.2746	820.161	982.323	84.3037	933.65	1353.13	135.668	1182.18	2396.96	174.183	919.998	2738.66	130.521	918.759	3952.59	207.355	928.347	2495.22	271.646	801.524	3252.23	292.8	832.006	2529.95	295	1065	2794	417	732
ENSG00000180869	18.1662	0.917321	0.222141	4.15276	3.28482e-05	0.000234689	LINC01555	lincRNA	22.1205	20.1636	17.948	19.8682	21.7971	17.3882	39.9566	27.8154	28.8721	7.32414	10.4214	8.19802	7.58104	10.5225	7.76497	7.19093	3.921	12.8213	26.2917	11.1891	15.6906	27.1959	10.2022	27.6801	12.0698	11.8029	22.8999	23.4194	14.4642	23.7143	22.0862	25.8244	18.29	17.7414	26.1411	25.6046	22	21	19	23	18
ENSG00000185090	254.45	-0.649034	0.157367	-4.14418	3.41036e-05	0.000242342	MANEAL	protein_coding	304.088	42.5779	201.678	163.578	22.802	144.246	336.677	45.008	147.069	694.665	187.603	316.372	696.57	232.34	265.014	674.253	212	286.801	572.099	98.4167	220.221	459.463	106.277	179.237	394.054	134.778	170.263	405.657	66.6407	184.14	388.331	64.9727	150.085	318.462	78.2781	195.492	302	48	213	187	17
ENSG00000166825	244.148	1.03543	0.246199	4.13859	3.4945e-05	0.000247652	ANPEP	protein_coding	173.584	37.6627	124.149	136.422	107.501	212.764	196.812	83.8569	196.728	170.264	62.3945	225.806	211.495	48.8534	94.5837	244.289	61.5978	245.164	202.314	101.978	1057.69	221.676	133.428	1501.47	288.004	83.0739	669.503	202.327	51.1338	396.715	240.786	167.168	121.047	158.631	101.092	457.379	118	45	105	173	87
ENSG00000197921	10.18	1.20944	0.300797	4.13481	3.55255e-05	0.000251427	HES5	protein_coding	0	0	3.77099	53.6398	2.4124	11.6539	6.29206	0	15.1425	6.38032	0.86501	4.56881	5.86829	0	5.83105	9.9209	0.977078	6.95631	19.6628	2.79714	16.8861	30.9082	34.8185	21.9725	23.3383	5.87876	21.9438	4.32085	0	4.76514	6.29677	0	11.4799	6.4564	0	20.6764	0	0	4	62	2
ENSG00000139971	15.0612	-1.25575	0.297452	-4.13378	3.56849e-05	0.00025247	C14orf37	protein_coding	6.03236	18.4491	7.99346	9.28796	1.65385	23.1982	19.5728	2.29115	23.9492	69.5611	13.0422	19.439	74.4915	19.0292	20.8876	36.8152	19.075	25.6202	22.8422	0	6.99466	8.12692	1.99031	24.5358	7.35416	5.04547	2.31869	20.8072	3.43024	0	9.12236	0.596053	0.889448	9.66097	0	8.09824	13	2	6	16	1
ENSG00000273117	27.6002	-0.706303	0.170515	-4.12452	3.71515e-05	0.000261615	AC144652.1	lincRNA	28.0947	29.5689	18.8698	36.315	37.4498	24.4224	25.1947	23.4613	18.5745	38.3483	45.9169	41.9815	43.6745	41.9599	33.0265	54.9436	45.9811	28.7335	28.1211	24.2424	22.4758	35.3072	24.7076	23.1414	34.5401	13.7378	16.4184	14.7123	19.5004	4.75642	23.1077	36.0635	8.63092	28.2383	12.1786	7.21022	28	31	20	42	31
ENSG00000172296	710.198	0.709439	0.171307	4.11958	3.79561e-05	0.000266567	SPTLC3	protein_coding	245.391	589.879	2029.22	298.344	182.11	1777.09	203.123	369.414	1783.56	56.4466	300.317	964.082	79.3572	247.462	950.204	46.2702	185.758	787.174	115.404	339.579	1644.82	90.8176	346.598	1882.15	94.8288	339.597	2148.87	195.693	385.483	2054.99	173.58	317.378	1752.45	184.459	394.106	2011.11	232	431	2099	390	192
ENSG00000255855	2.23794	1.0272	0.294068	4.11592	3.85633e-05	0.00027029	KDM4F	protein_coding	1.00416	0.956176	3.77565	2.59304	1.20913	2.32316	5.25207	0	1.15867	0	0	0	0	0	0	0	0	0	0	6.52687	5.61334	0	0	2.20781	5.17797	4.91063	3.27913	2.59846	9.33846	3.56355	3.15258	0	2.88101	3.22667	4.67815	5.1393	1	1	4	3	1
ENSG00000187122	22.779	1.45093	0.300381	4.10974	3.96097e-05	0.000276519	SLIT1	protein_coding	13.6809	0	7.78252	14.4978	8.87097	2.80851	12.8721	4.19654	17.5689	13.0853	1.0545	6.17958	13.7613	0	11.8712	14.0241	0	3.33914	176.906	0.633425	7.59917	216.593	3.53996	16.2178	179.599	1.33853	11.8216	23.0166	0.579427	5.62715	7.15114	1.7574	1.96705	12.5957	0	7.50927	20	0	9	19	3
ENSG00000244617	18.5498	1.09401	0.268812	4.10819	3.98767e-05	0.000277921	ASPRV1	protein_coding	27.1254	2.87295	26.437	38.8871	6.04901	9.28564	26.2703	5.82266	19.6736	23.778	2.60285	7.29269	21.8756	0	6.79643	13.494	4.89742	7.90447	15.9519	4.66207	76.2934	29.4096	13.1026	14.3666	25.8803	4.91331	89.5515	20.7986	5.09788	16.6189	31.5354	1.28993	15.379	20.9711	9.34884	21.5565	27	3	28	45	5
ENSG00000230234	27.944	1.09695	0.256041	4.10574	4.03025e-05	0.000280518	AL162582.1	lincRNA	7.81303	36.2743	0.933858	2.6172	73.4224	1.20811	10.3665	38.7573	1.22891	7.95094	24.427	4.64801	12.1753	43.4108	0	21.1988	44.2458	1.03964	31.9882	134.925	0	28.1431	154.342	0	28.1769	110.725	9.12375	10.9387	37.4595	3.68565	21.732	39.063	0	8.12388	55.8414	0	8	41	1	3	62
ENSG00000092853	296.285	-0.978104	0.246417	-4.09836	4.16081e-05	0.00028846	CLSPN	protein_coding	356.633	256.905	170.976	215.465	64.392	132.161	441.571	212.364	63.6174	610.136	384.651	433.151	603.007	325.892	511.107	518.785	314.553	463.208	482.417	133.55	267.284	484.274	34.0543	127.662	461.744	29.1544	155.036	372.462	338.413	246.11	375.415	268.761	110.967	348.205	240.783	111.396	367	262	176	218	57
ENSG00000258461	50.8902	0.950833	0.236315	4.09728	4.18026e-05	0.000289427	AC012651.1	protein_coding	58.0104	65.3924	7.06413	44.1632	311.439	35.963	47.3319	127.857	14.8837	12.0621	27.6288	13.6189	31.5603	33.7308	8.48183	11.2284	32.6662	10.5295	50.0863	40.3656	20.4962	71.7208	87.1803	25.7819	49.4146	53.4873	15.1363	26.8755	65.4385	15.121	77.8084	108.935	14.4015	46.0045	143.673	26.5069	54	69	7	52	257
ENSG00000164362	29.2122	-0.994402	0.301485	-4.09694	4.18644e-05	0.00028976	TERT	protein_coding	35.9776	28.5019	30.7856	4.23516	111.989	21.1752	15.2029	92.2958	0	57.0899	38.0632	3.31601	26.0491	46.4451	1.58632	73.6988	14.1407	2.57456	4.75465	1.24181	4.20835	7.57502	1.58981	3.12842	2.34773	1.16634	0	34.1661	47.0851	1.42991	5.7334	218.058	2.62598	51.6766	61.1697	0.557072	18	44	7	9	100
ENSG00000188257	41.566	0.936811	0.301057	4.09302	4.25791e-05	0.000294319	PLA2G2A	protein_coding	4.97127	58.1861	204.392	2.62441	68.3201	152.081	0	19.2916	191.021	0	1.12718	13.3546	10.0177	0	3.94072	0	2.55092	19.4481	4.70841	13.4683	53.5303	3.87677	1.88847	76.1121	7.92363	10.9214	115.734	3.47285	42.5881	143.566	11.0219	43.0769	109.305	2.31889	13.5591	87.9772	5	59	239	3	59
ENSG00000250508	22.827	0.923676	0.226352	4.09271	4.26363e-05	0.000294521	AP000808.1	lincRNA	20.1151	24.9864	27.3987	26.7755	29.0719	27.8093	10.5171	42.8144	38.0851	10.0743	13.8996	11.8386	5.05596	10.5268	14.5578	2.69587	22.5516	10.8422	6.57443	44.7563	24.6479	8.08448	37.9078	18.8342	16.377	47.2262	28.3383	14.7499	28.9419	20.1496	10.519	38.7494	37.5614	19.353	23.3298	46.0538	20	26	29	31	24
ENSG00000066230	367.193	1.24683	0.296431	4.09089	4.29727e-05	0.000296455	SLC9A3	protein_coding	1105.86	27.6439	6.30361	306.766	94.2892	5.411	951.173	121.864	1.07854	420.399	17.5224	0.85017	372.924	102.796	6.66815	389.602	24.7102	0	938.841	86.0335	1.04619	1017.04	1411.22	0	1010.97	459.091	1.01812	1066.93	38.5022	1.10686	1709.33	59.2815	1.79506	1286.21	171.829	2.8697	1208	32	7	394	86
ENSG00000078900	127.399	-0.755313	0.189837	-4.08921	4.32849e-05	0.000298414	TP73	protein_coding	183.794	13.5569	77.3959	322.883	11.2975	83.8229	216.16	28.9792	38.5606	298.005	64.3198	113.066	331.744	103.259	122.386	406.536	87.9816	80.8597	297.177	26.4261	87.3472	276.775	31.3902	59.3714	273.039	23.6914	45.619	178.318	14.7165	79.4839	259.194	34.5749	29.6102	226.436	29.7719	28.7961	214	17	56	428	11
ENSG00000245694	106.891	-0.811275	0.200415	-4.0878	4.35487e-05	0.000299937	CRNDE	lincRNA	83.1505	16.3905	183.143	80.5862	7.32352	140.75	103.667	25.4379	108.655	165.647	88.6676	257.552	197.129	80.6581	187.255	174.022	111.505	178.062	111.27	44.6459	130.488	86.7167	38.1816	80.3155	85.7965	35.8956	208.967	84.1863	25.3305	211.054	115.649	20.4458	174.129	69.4387	30.2258	105.732	95	18	193	92	7
ENSG00000284377	27.8718	1.05567	0.265683	4.08447	4.41783e-05	0.000303677	AL589669.1	lincRNA	2.00592	71.4436	0	0.864804	68.8264	5.8186	9.44494	81.138	10.459	1.82513	55.4201	0.912989	0.839408	36.6923	0	1.80217	64.5437	0.991725	4.68523	112.82	2.24879	11.7708	116.206	1.10093	10.3653	87.2925	8.76299	3.46015	70.3215	3.56934	5.25037	50.2062	7.66613	3.22754	86.2462	5.15602	2	75	0	1	57
ENSG00000279806	153.889	-0.868143	0.211611	-4.07843	4.53403e-05	0.000309914	AC018629.1	TEC	135.502	147.046	118.903	21.6129	62.843	66.2552	96.6049	59.7108	40.598	443.022	377.876	158.751	455.434	314.855	175.796	352.965	290.653	87.1273	233.469	206.061	78.6315	223.586	127.955	47.4205	195.966	213.016	40.4745	98.6944	148.456	89.1424	77.7421	59.2709	69.089	84.7086	95.5033	45.2803	135	154	126	25	52
ENSG00000075673	1066.32	1.34633	0.286658	4.07838	4.53508e-05	0.000309914	ATP12A	protein_coding	6.89425	0	1209.1	10.1425	2.37258	5371.79	6.17872	10.1646	5323.09	3.10076	0	703.485	2.47602	1.28886	267.86	4.39563	0.960139	413.952	3.67858	0	3224.36	4.66046	0	6036.55	5.06003	7.70824	4991.25	5.09808	0	1173.43	6.17936	5.05992	5899.15	5.5242	10.9518	3671.75	7	0	1299	12	2
ENSG00000163888	3.00429	-1.30646	0.301067	-4.07744	4.55337e-05	0.000310962	CAMK2N2	protein_coding	5.01163	0.950683	0.94291	1.73009	0	0	2.09784	0	0	18.2364	0.865305	6.39462	5.03202	5.23684	15.5478	9.91805	3.9094	2.97934	6.55587	0	1.12532	0.735834	0	1.09936	4.32095	0	0	2.59334	0	0	4.19863	0	0.957168	5.64898	0	2.06597	5	1	1	2	0
ENSG00000177283	22.9572	-1.01399	0.25032	-4.07291	4.64293e-05	0.000316155	FZD8	protein_coding	52.3203	1.9245	8.50502	83.7663	0	10.422	38.9256	2.30893	2.30587	95.297	12.1678	16.3858	83.4702	19.7495	13.5853	68.2681	8.82788	15.7564	43.2178	0.932425	10.0779	39.6817	11.6702	6.65348	20.6804	2.95297	6.53488	27.7766	3.40725	8.29231	45.2432	1.29227	6.74674	43.5402	5.59543	8.17836	52	2	9	97	0
ENSG00000171587	7.54015	1.16399	0.29198	4.07259	4.64934e-05	0.000316387	DSCAM	protein_coding	3.76004	1.20012	26.8397	8.42382	1.50974	21.5449	0.933903	2.03847	29.5992	0	0	4.84165	1.0505	0	2.58172	0	0	7.84799	2.50214	0	29.7688	1.95511	0	25.6264	2.14463	0	20.2599	2.31222	1.06149	16.7951	2.80167	0	27.4028	5.00604	0.826166	20.8112	3	1	32	11	1
ENSG00000138131	26.9913	1.01819	0.28402	4.07068	4.68769e-05	0.000318584	LOXL4	protein_coding	32.1916	4.80861	112.444	43.1818	3.63495	155.213	29.4533	3.46683	56.518	12.8256	0.868955	10.9256	5.90052	0	1.94088	5.39051	2.94215	5.9109	15.0301	8.39182	33.6006	13.9629	4.37533	22.1696	10.3416	4.92067	51.2057	36.4501	3.40626	92.4218	39.9781	0	38.5407	26.6089	1.86567	80.7992	32	5	119	50	3
ENSG00000271605	7.67178	1.20119	0.286323	4.06766	4.74879e-05	0.000322008	MILR1	protein_coding	2.76236	10.8453	3.48816	0	21.8173	4.06508	3.36026	10.0313	17.1036	3.69796	2.85701	5.09703	1.38131	8.99442	3.79981	1.00672	3.87628	2.57176	2.98434	26.1762	14.109	5.83361	23.9481	14.7144	4.70019	14.9972	16.7994	1.53178	5.17921	8.03984	1.7461	0	5.24022	2.77669	7.22149	13.4308	2	9	5	0	17
ENSG00000170271	183.44	0.975818	0.245612	4.06577	4.78744e-05	0.000324525	FAXDC2	protein_coding	419.482	124.433	169.783	792.49	92.5135	129.911	357.816	94.6586	248.429	85.5112	111.484	46.6434	74.5316	118.078	29.097	89.5589	103.215	82.9419	142.423	187.131	191.142	130.833	333.215	188.118	154.038	160.212	187.798	417.218	139.521	145.186	280.056	105.291	107.137	268.425	131.743	163.773	416	154	158	919	92
ENSG00000128610	64.0855	-0.996106	0.257834	-4.06349	4.83445e-05	0.000327606	FEZF1	protein_coding	90.9522	11.8605	1.50578	220.88	25.3633	6.63889	100.142	19.9934	0	175.794	104.683	8.68928	235.008	78.8652	29.6134	185.975	101.958	5.65188	150.231	27.5489	5.9813	139.384	6.93651	4.21187	199.825	18.7286	3.12332	85.9812	15.0202	4.52631	71.1268	30.7307	2.74763	114.067	16.042	7.29185	95	13	1	266	22
ENSG00000264207	25.6343	-0.835812	0.206667	-4.05589	4.99439e-05	0.000337249	AC239868.3	antisense_RNA	26.0416	16.1248	12.2526	24.229	9.64483	12.8278	28.3047	20.1496	5.83027	68.3226	26.802	24.6813	46.9182	26.1561	34.9917	78.4983	24.417	28.8464	41.1835	5.59424	12.39	48.5772	7.24968	13.1707	53.609	5.87592	14.2745	24.1855	17.7515	10.7278	33.5737	24.4195	16.2505	46.8133	19.7305	12.4204	26	17	13	28	8
ENSG00000204282	281.646	0.763428	0.188507	4.05353	5.04495e-05	0.000339791	TNRC6C-AS1	processed_transcript	207.493	135.761	618.26	559.412	166.545	743.573	168.431	123.656	533.827	77.8611	93.935	233.971	84.1573	111.714	329.627	107.071	106.113	208.117	148.542	178.859	406.646	148.992	210.913	630.913	129.827	182.867	524.022	159.206	153.299	491.611	162.611	84.1368	835.768	192.233	117.47	771.812	207	140	654	647	138
ENSG00000158186	8.10704	1.10087	0.279131	4.04998	5.12212e-05	0.000344768	MRAS	protein_coding	11.6626	7.03623	11.4844	7.58179	2.19554	16.0883	14.0853	5.21495	11.9833	3.87342	3.71386	1.64954	2.3987	0.795075	3.51653	2.02518	1.77706	4.16426	7.63695	2.25258	11.9345	7.74917	4.5884	18.3229	4.33543	24.6131	9.38142	11.6545	3.08623	9.86919	12.2411	4.7625	11.9485	18.3869	0	17.8441	10	4	21	10	3
ENSG00000159556	15.3257	-1.0464	0.27357	-4.0492	5.13929e-05	0.000345516	ISL2	protein_coding	3.4159	5.91495	32.4257	0.735157	2.8233	27.7201	8.15236	3.97475	17.3513	10.6657	11.7989	27.9256	9.28052	11.2038	40.577	23.5654	25.2745	53.2704	4.47058	6.58255	24.7426	0.860378	3.11036	27.3348	2.20208	2.29332	34.0501	1.47321	8.66328	26.6352	0	7.66687	47.8876	1.37218	8.01751	28.2876	4	7	35	1	2
ENSG00000155093	484.792	-0.601313	0.148636	-4.04537	5.22396e-05	0.000350721	PTPRN2	protein_coding	491.193	317.955	82.3123	516.127	273.445	22.6767	532.343	276.83	28.1308	1154.9	1305.65	135.481	1260.01	1154.82	49.4585	1187.9	1070.96	58.3861	826.947	484.576	55.6814	1011.78	578.656	56.3637	1077.91	738.63	31.6247	492.192	337.161	63.0766	484.035	480.148	28.0609	518.321	262.007	6.77101	568	363	49	702	265
ENSG00000070182	38.8541	-0.948123	0.240943	-4.0453	5.22556e-05	0.000350721	SPTB	protein_coding	46.3867	8.31635	23.0449	76.7082	4.22942	5.98667	39.5822	15.0268	9.32475	130.036	55.8032	81.0971	126.76	50.799	14.4317	103.764	43.8315	34.0952	97.5633	19.0509	46.1908	93.152	3.94597	27.3069	62.0278	2.33722	14.0269	37.9444	12.5632	14.2917	33.7199	8.40172	7.261	35.6393	5.94995	8.15066	44	10	23	108	5
ENSG00000197085	52.3124	0.864613	0.230329	4.04457	5.24187e-05	0.000351592	NPSR1-AS1	processed_transcript	164.112	0	31.0236	144.165	0	42.8632	149.71	1.49771	64.4721	44.6622	0	29.7951	36.7126	0	10.0855	56.5906	0	17.9028	103.784	1.21151	29.0885	112.655	0.948045	46.8553	119.212	0	30.4109	191.786	0	19.2327	133.314	0	41.9725	173.372	0	85.8119	251	0	22	257	0
ENSG00000230316	68.6481	-0.90079	0.22902	-4.04414	5.25164e-05	0.000352135	FEZF1-AS1	antisense_RNA	104.95	13.3145	7.68635	116.154	40.7033	18.4253	85.0604	23.5889	14.0362	247.858	96.048	35.4539	171.592	56.3841	48.6681	238.383	113.33	29.6446	161.765	32.6073	10.1015	184.061	25.075	26.5605	154.272	14.9546	17.2341	85.9186	5.97335	15.2033	75.8426	25.2475	16.1045	103.779	18.8113	36.537	109	12	9	155	24
ENSG00000185862	6.49832	1.33653	0.300361	4.03662	5.42265e-05	0.000362126	EVI2B	protein_coding	0	1.80208	4.44548	0	1.48649	2.18745	0	4.39522	4.36326	0	3.26741	3.43525	0	4.94682	5.4873	0	6.53736	10.2436	0.883536	31.6143	15.857	0	48.6079	10.5491	5.31351	29.6056	16.3878	2.44776	1.5996	2.237	0	0	0.904756	0.992883	1.76193	12.5791	0	2	5	0	1
ENSG00000222636	3.27595	1.24209	0.285319	4.03363	5.4921e-05	0.000366273	RN7SKP54	misc_RNA	0	0.775915	8.53666	0	0	6.47303	0	0	12.0862	0	0	1.88846	0	0	0	0	0	3.34995	0	2.58286	23.9125	0	13.9214	21.8224	0.921382	3.88808	7.33672	0	0	5.2271	0	0	1.78775	0	0	3.42367	0	1	9	0	0
ENSG00000187013	54.5747	0.93354	0.232318	4.03044	5.56737e-05	0.000370706	C17orf82	lincRNA	7.02137	9.52856	185.832	12.9715	24.1521	118.683	6.29708	17.6293	128.965	6.3887	1.73206	62.991	0	7.86369	72.8612	7.20802	3.91208	50.5678	7.49693	6.52678	205.74	5.88519	11.622	166.275	6.04601	8.82823	151.137	6.05587	22.8792	247.444	5.25068	20.5997	176.35	4.03434	7.49855	180.416	7	10	197	15	20
ENSG00000112195	33.8394	0.974067	0.255483	4.03017	5.57369e-05	0.000370783	TREML2	protein_coding	120.694	16.3389	54.7984	65.6423	29.073	16.2213	118.847	5.78465	23.08	27.4764	0.868756	15.4808	32.0225	5.26364	1.94102	12.5803	0.980533	8.87024	44.1438	11.1891	10.0828	55.1208	21.8708	3.32393	44.8202	15.7426	20.7076	97.1793	8.51278	33.1861	144.114	10.3336	9.6317	102.409	8.39827	21.4899	120	17	58	76	24
ENSG00000273319	9.0942	-1.06335	0.26073	-4.02788	5.62813e-05	0.000373923	AC058791.1	lincRNA	11.0629	9.60904	2.83429	4.31871	18.1692	1.15879	13.6719	9.25908	0	20.1476	24.3233	1.82138	21.0655	13.1578	3.88214	16.1758	21.5703	7.88584	4.69588	11.1891	0	5.14473	4.37377	3.32342	7.75775	8.85456	3.27001	6.07326	11.9165	1.18533	5.2594	21.957	4.81525	10.483	14.9319	2.04704	11	10	3	5	15
ENSG00000137267	274.4	0.567134	0.140109	4.0271	5.64691e-05	0.000375052	TUBB2A	protein_coding	78.44	169.294	414.245	47.7963	190.862	237.458	85.9993	149.228	370.682	136.073	301.838	438.638	145.892	378.276	256.104	144.828	341.739	423.696	165.724	520.918	678.956	183.214	745.899	578.365	172.338	556.881	466.818	77.6667	195.157	342.36	82.9371	196.845	210.989	70.8777	168.833	152.548	73	176	443	56	158
ENSG00000078401	116.194	1.10056	0.266229	4.02621	5.66833e-05	0.000376238	EDN1	protein_coding	9.03954	101.43	258.667	6.91403	58.0538	206.686	18.9109	58.3112	247.811	4.57122	85.8692	173.241	7.56967	87.985	69.9126	6.29876	72.4647	100.838	7.50522	282.521	195.285	13.2355	646.176	155.733	8.62841	433.232	97.2399	12.9956	68.7922	170.995	9.45912	67.0564	191.189	10.4861	77.6274	160.244	9	106	274	8	48
ENSG00000048052	40.9337	1.16933	0.286193	4.02573	5.67985e-05	0.000376883	HDAC9	protein_coding	33.1755	43.7273	23.3269	66.011	8.48747	21.4988	89.8786	29.6967	23.3993	17.3863	19.5998	22.4428	20.3978	44.2082	4.94545	29.7847	26.363	7.44314	83.6592	145.736	49.2927	34.6103	158.554	16.3264	39.0739	159.316	10.5638	55.1323	20.5413	24.7679	41.8418	3.06763	21.7348	43.6716	28.7274	5.22567	37	44	23	90	7
ENSG00000143452	14.8812	1.01754	0.254581	4.01898	5.84497e-05	0.000386986	HORMAD1	protein_coding	49.4136	1.97783	0	35.3317	2.60129	0.745511	53.1028	0	0	22.8601	0	0	17.9059	0	0	19.4364	0	0	51.5193	0	0	51.5493	0.932986	0.707716	58.2478	0	0	60.6961	0	0	40.1992	2.71514	0	63.7609	2.02075	0	62	1	0	60	3
ENSG00000175449	22.3398	-0.94208	0.231116	-4.0179	5.87197e-05	0.000388285	RFESD	protein_coding	9.37038	5.58557	7.25854	17.6018	15.7695	8.62402	11.1489	15.7369	21.9115	38.2684	30.8155	53.0138	23.9934	65.9674	48.0029	48.9434	42.6858	43.1765	41.2117	16.4452	39.0077	15.6883	19.1773	18.0906	17.4542	7.48994	15.9953	15.5082	9.587	11.8789	13.4387	6.9789	9.05662	15.652	5.33987	18.359	21	13	6	29	8
ENSG00000122574	50.1873	-1.00374	0.266867	-4.0141	5.96725e-05	0.00039409	WIPF3	protein_coding	162.469	7.59824	0.932785	105.724	8.37349	0	157.403	2.64638	2.27614	209.178	9.43675	1.79714	205.79	21.078	1.91568	171.456	11.6183	0	92.2275	0.920377	0	83.0391	3.33784	0	97.0059	2.77892	3.22529	141.507	2.72737	0	150.921	1.27555	0	147.164	0.920539	0	162	8	1	124	7
ENSG00000180999	94.7273	0.863915	0.221866	4.00535	6.19256e-05	0.00040769	C1orf105	protein_coding	11.713	126.616	447.969	36.4444	37.3012	155.946	28.6282	48.517	328.391	6.99705	46.3166	148.873	7.75063	21.6315	48.5412	1.8272	20.9445	82.3481	12.7775	83.88	193.641	17.296	26.8165	80.9384	14.4134	64.8721	232.325	31.9782	104.372	420.495	14.3332	100.132	218.311	13.4291	41.5841	131.831	12	138	487	43	28
ENSG00000196427	13.1253	1.04935	0.271293	3.99333	6.51508e-05	0.000426654	NBPF4	protein_coding	57.094	1.91136	3.76478	30.1367	1.20627	2.31197	35.6177	1.15771	6.9126	27.3577	0.865087	4.54062	12.585	1.31005	1.93492	9.85775	0	7.87011	30.8709	2.78772	18.9978	45.4227	2.90342	14.3315	30.081	1.95957	11.9629	33.6981	0	2.36465	28.2927	2.5724	3.83461	28.9351	0.931046	6.13088	57	2	4	35	1
ENSG00000163737	46.0571	1.0075	0.249337	3.98904	6.63415e-05	0.000433642	PF4	protein_coding	3.95667	80.4448	41.2155	6.0859	131.062	29.6999	4.16045	102.645	24.0008	0.896981	49.4744	2.76979	4.12018	63.107	11.724	1.82554	70.6071	13.2555	9.25703	96.7622	23.9873	6.64785	244.415	22.4838	3.49048	238.18	5.60456	9.37663	81.221	37.5438	7.29003	74.8786	29.0544	7.2849	108.866	10.6612	4	88	44	7	110
ENSG00000100968	201.614	0.868593	0.224509	3.98717	6.6865e-05	0.000436521	NFATC4	protein_coding	684.986	141.701	81.22	1161.95	383.221	110.911	267.938	167.538	61.6528	75.2627	54.5852	14.8125	113.497	181.024	27.011	125.331	132.853	29.0859	211.654	88.6443	50.8239	282.023	231.775	58.0926	229.985	145.535	139.586	376.109	203	38.2984	458.568	197.55	79.6427	419.546	177.609	55.0893	592	189	51	1235	359
ENSG00000100433	38.4481	0.964657	0.249719	3.98581	6.7251e-05	0.000438768	KCNK10	protein_coding	49.176	67.9766	29.9833	85.4921	54.0116	37.8781	39.5163	43.5224	49.4264	17.6601	11.0448	8.2764	6.33338	6.62492	25.5562	18.1443	20.2366	6.39607	12.608	77.5865	16.6645	18.6042	54.3395	25.1709	15.184	61.7724	29.1893	54.9548	55.8659	45.9286	26.6684	75.1783	58.0655	49.5402	56.3093	73.245	65	66	26	104	40
ENSG00000186994	29.6462	1.0396	0.276877	3.98513	6.74421e-05	0.000439879	KANK3	protein_coding	4.1746	33.7598	78.5804	9.90833	25.4951	49.9968	4.35916	37.2845	60.0305	3.6506	3.1444	12.0388	0.871372	10.0166	30.0472	3.25513	1.06284	18.7374	0.971403	13.755	100.645	3.18862	11.3096	76.5198	10.3535	7.68906	75.8459	0.448653	38.9672	120.076	10.4259	19.1176	82.9107	4.11198	35.9984	68.5154	1	34	141	4	13
ENSG00000205293	15.7375	1.01713	0.256156	3.98503	6.74727e-05	0.000439942	LINC01602	lincRNA	51.2311	8.61574	3.77647	41.4816	10.8868	4.64364	43.0795	8.15708	18.5215	24.6889	2.60251	1.82336	14.301	2.62695	0	13.4955	2.93814	2.96492	60.9869	1.86483	3.36638	35.2929	7.27809	6.62902	42.2748	11.7904	3.27694	45.9246	2.54845	7.12347	21.0221	5.15903	0.960987	48.396	3.74023	3.08045	51	9	4	48	9
ENSG00000160808	22.1369	0.858369	0.301601	3.9754	7.02602e-05	0.00045642	MYL3	protein_coding	15.8879	1.72513	184.292	57.2551	4.88561	50.2535	5.92307	2.18005	117.583	8.30252	0	2.79522	0.848182	0	5.21349	0.91986	0	2.86991	19.0515	1.66582	9.79057	21.1152	1.4681	8.86649	12.8812	5.23831	6.31549	35.7206	0	126.493	20.6906	1.14561	30.013	18.6691	0.959722	15.9105	16	2	204	66	4
ENSG00000157703	20.4407	0.997485	0.271121	3.9716	7.13918e-05	0.000463178	SVOPL	protein_coding	60.7141	7.40225	0.838475	170.88	28.588	3.10592	44.7874	10.9451	9.04984	12.8473	0	2.21859	7.26695	1.06163	0	5.66669	0.869176	0.803239	21.637	2.99331	0	34.0822	7.55987	1.7839	24.2106	4.40951	0.974593	55.8216	4.51683	1.05841	89.7286	20.9148	6.68091	76.6457	12.4619	3.34075	55	9	1	186	30
ENSG00000168071	5431.44	0.991256	0.257855	3.97108	7.15462e-05	0.000463915	CCDC88B	protein_coding	4563.9	672.12	11870.2	9747.03	2060.51	27702.4	4659.97	1132.04	16948.4	349.147	301.227	1859.29	229.56	471.86	3224.21	227.757	365.665	2913.96	677.731	587.47	6377.42	762.927	1027.64	10760.7	598.281	879.08	8399.73	3397.56	608.991	12876.9	4858.48	827.784	25029.4	4646.04	994.577	22921.8	5160	592	14777	14100	1678
ENSG00000159708	61.7331	0.801643	0.205728	3.96671	7.28725e-05	0.000470629	LRRC36	protein_coding	149.743	89.9581	10.0773	52.7982	158.588	5.57011	139.135	94.2055	3.33224	40.6493	39.8186	1.62626	68.4195	46.435	0	49.3113	35.2998	4.75182	93.6952	60.0204	1.69519	102.419	96.5773	9.5128	89.1384	88.413	5.84414	83.6536	95.7999	10.9312	140.431	91.4868	11.5977	135.768	108.404	7.28244	145	92	11	59	129
ENSG00000137975	8.94384	0.835222	0.301253	3.96316	7.39629e-05	0.000477525	CLCA2	protein_coding	0.671559	42.3884	19.553	4.20463	28.2833	10.0478	10.2665	31.5929	12.4155	4.29789	0.580098	0	0	0	0	0	0	0.657291	4.39802	4.50345	3.73697	0	10.7103	5.92112	0	18.3932	5.08868	0.579358	31.8382	9.48809	5.69975	13.8004	9.88459	1.07633	23.0306	8.87035	1	66	31	4	29
ENSG00000146859	14.893	1.00475	0.257233	3.95845	7.54386e-05	0.000486455	TMEM140	protein_coding	18.0778	3.8267	23.6001	38.8927	4.83743	18.5805	17.8593	5.83346	23.1639	10.9699	1.73459	10.9423	9.25092	13.1307	5.8262	10.7986	3.91675	7.91006	25.3287	9.32411	28.0607	13.9711	23.2834	14.3561	24.1608	14.7346	25.1325	30.3208	5.94431	10.6882	31.529	1.28944	15.37	18.5527	4.67688	10.274	18	4	25	45	4
ENSG00000269741	2.04137	1.03332	0.273587	3.95582	7.6271e-05	0.000491221	AC011473.4	protein_coding	0	1.00301	0.833195	0	1.27269	0	5.5316	3.73142	3.68141	0	0	0	0	0	0	0	1.03086	0	7.90249	0	13.8155	6.20793	0	1.15973	5.46782	2.06759	7.00647	1.82357	0.89276	0	3.32123	1.35682	0	3.40421	1.97897	0	0	1	1	0	1
ENSG00000244405	285.752	-0.880738	0.220317	-3.95405	7.68388e-05	0.000494273	ETV5	protein_coding	135.396	260.818	261.516	46.974	188.465	184.283	139.495	231.315	230.327	629.104	593.986	368.334	731.049	466.758	381.77	675.456	506.722	314.837	362.865	199.741	163.461	449.195	129.66	209.904	349.622	226.705	176.694	118.5	266.896	156.752	138.968	251.631	177.679	134.216	240.696	187.283	144	309	230	39	155
ENSG00000256008	6.51631	-1.12621	0.296137	-3.95358	7.699e-05	0.000494799	AC125616.1	antisense_RNA	17.5583	0	4.39232	16.9616	0	3.15541	9.88084	0	2.73243	27.5932	8.46177	15.4991	3.89874	3.04237	14.1193	7.02812	6.82286	6.98904	6.23174	2.1748	3.51145	4.0085	0	5.20928	2.69295	0.759896	1.71314	12.4827	1.96573	5.57475	20.1201	2.7758	2.22242	11.7731	0	3.23529	20	0	6	18	0
ENSG00000205309	14.5728	-1.05748	0.273279	-3.95121	7.77569e-05	0.000498958	NT5M	protein_coding	21.3945	12.0962	0.634241	13.6833	21.6282	0	13.7291	9.72756	0	36.2234	20.525	0.728335	35.97	46.2828	8.84984	35.4562	23.837	8.13718	17.0376	6.89351	0	23.7278	2.93098	0	17.8839	7.68545	2.04552	20.5277	5.66248	1.59877	13.6467	52.0623	0	26.4565	17.5575	0	28	9	1	20	16
ENSG00000122861	1037.67	0.919128	0.230164	3.94565	7.95835e-05	0.000509591	PLAU	protein_coding	2228.34	1725.28	253.585	2048.63	1543.02	523.119	1939.39	2016.58	450.4	420.993	633.99	175.506	336.797	789.281	181.661	247.026	488.079	160.755	524.168	2202.68	271.018	470.527	2364.87	310.753	417.331	2051.28	211.778	2277.52	1970.44	293.717	2188.84	1056.63	452.333	2108.87	1295.74	725.16	2252	1797	266	2377	1283
ENSG00000284624	6.37961	1.13737	0.288658	3.94343	8.0324e-05	0.00051402	AC092902.5	processed_transcript	5.87995	8.33316	2.36721	8.97415	13.9632	12.5001	7.90539	1.93283	8.16775	1.5298	5.68025	2.2817	3.10416	4.39592	1.62113	0	0	2.46959	5.49087	10.1237	11.1427	3.0691	9.74158	6.47712	8.95241	17.9382	5.88262	4.34786	5.68751	4.94958	7.90681	3.2363	9.17312	10.3869	8.92482	5.12842	7	8	3	10	9
ENSG00000196456	292.963	-0.944424	0.259252	-3.9386	8.19586e-05	0.000523207	ZNF775	protein_coding	744.711	120.961	346.978	2547.52	95.185	159.951	597.085	113.847	144.675	264.749	209.445	211.945	217.613	224.261	161.915	191.983	191.793	198.734	189.779	37.4056	134.651	221.812	18.512	59.4222	241.575	36.0147	105.627	558.215	104.713	191.76	553.95	316.063	231.846	519.075	141.94	140.97	643	100	302	2710	99
ENSG00000167759	7.81832	1.22476	0.300449	3.93728	8.24089e-05	0.000525922	KLK13	protein_coding	10.0732	6.82786	15.5431	1.53789	5.78087	5.94035	5.82004	8.31855	0	8.68697	3.36662	1.58749	3.52091	3.46706	0	3.25434	6.42572	0	12.9547	18.4547	12.6548	11.0087	50.9966	0	12.5219	28.8654	0.823059	13.4863	3.65874	0	7.25364	1.13664	1.68784	9.61337	5.41532	0.776935	6	9	4	2	3
ENSG00000111837	2.53055	-1.37352	0.301206	-3.93522	8.31196e-05	0.000529815	MAK	protein_coding	0.90352	1.37945	0	0.775607	0	0	1.51221	0	0	14.2549	7.54907	2.56192	12.6577	3.78211	2.79321	9.68182	4.99419	5.6147	5.06215	1.67481	0	1.97996	0	3.18261	1.54788	0	0	2.33839	0	2.12813	1.88975	0	0	1.16028	1.67539	0	1	1	0	1	0
ENSG00000223519	3.51617	1.11035	0.301507	3.93081	8.46595e-05	0.000539304	KIF28P	transcribed_unitary_pseudogene	17.0738	1.33612	1.32702	10.2068	1.69762	8.55067	2.96023	0	3.66424	0	0	0.451435	0.417599	0	0.481076	0	0	2.79955	7.99697	0	3.8879	3.96952	0	7.79555	2.43421	4.90354	3.3909	13.9818	0	5.03297	6.92515	0	2.80993	5.11867	0.462648	6.90641	14	1	1	12	1
ENSG00000104267	222.318	1.02285	0.270126	3.92872	8.53977e-05	0.000543513	CA2	protein_coding	32.7658	211.67	220.282	60.3736	322.228	807.281	29.7724	187.6	632.27	16.0583	5.92528	269.135	15.5476	25.658	194.477	10.5542	6.69065	264.034	34.5142	72.8565	714.943	28.7351	38.3426	967.155	26.9833	71.9055	411.392	11.8376	130.075	577.012	25.0141	118.293	692.554	20.9435	210.754	537.832	31	227	239	68	273
ENSG00000104783	718.686	0.868872	0.232884	3.92652	8.6183e-05	0.000548179	KCNN4	protein_coding	644.843	1317.64	160.955	687.036	1712.25	237.997	576.62	1376.21	221.803	680.326	782.061	18.396	451.088	886.89	16.3045	434.55	754.987	14.3201	658.003	1390.71	82.2269	1022.82	1847.4	130.928	749.063	1729.55	101.999	578.497	1224.28	136.884	922.743	1578.83	257.189	790.673	1481.42	215.207	676	1269	199	828	1425
ENSG00000164488	6.12088	-1.17653	0.299737	-3.92474	8.6822e-05	0.000551743	DACT2	protein_coding	11.5102	4.51843	0.720898	15.3978	0	0	3.22689	9.26423	1.30214	2.09611	30.8531	1.38661	4.5	31.9845	1.4814	7.04033	29.2912	0	1.09153	3.31911	0	0.827014	2.20812	0	1.31195	1.50128	0	1.98589	5.45685	3.61332	9.63151	19.9336	1.46936	9.23103	4.197	0	15	4	1	18	0
ENSG00000120341	391.135	0.533813	0.136235	3.92356	8.72501e-05	0.000553795	SEC16B	protein_coding	464.164	376.98	599.378	296.814	522.011	943.123	399.187	340.756	962.946	197.235	106.17	296.365	237.652	132.012	213.288	196.949	100.284	313.178	237.455	140.779	438.18	219.2	236.131	557.503	195.919	256.406	474.986	348.386	344.232	618.937	419.645	341.113	759.079	411.05	350.688	1032.69	417	363	627	350	472
ENSG00000233217	7.61834	1.14381	0.280163	3.92171	8.79246e-05	0.0005569	MROH3P	transcribed_unitary_pseudogene	6.01808	6.71038	0	2.62365	6.12672	2.34801	3.19234	12.8373	2.33994	3.70542	10.5452	3.5718	5.96598	7.69641	0	0.910171	9.67514	0	6.65174	23.1804	7.94476	6.69706	58.3984	6.56603	7.8562	22.4538	2.20894	5.14879	10.1277	2.40155	2.1288	7.83926	1.85037	2.44911	11.1645	4.92603	6	7	0	3	5
ENSG00000189045	53.8268	0.845401	0.219864	3.92097	8.81931e-05	0.000558096	ANKDD1B	protein_coding	94.8577	34.8454	44.9822	164.299	77.3079	58.5685	108.195	49.0618	55.9176	25.1973	14.4372	18.3286	26.8677	12.779	43.19	16.9287	7.80907	46.1963	66.3933	38.8558	24.6821	44.9536	35.3393	51.459	51.2736	48.209	60.3465	76.7952	67.8752	55.6438	76.9348	71.3622	49.9135	118.505	50.6301	48.825	117	33	54	208	58
ENSG00000162989	16.1483	1.02182	0.29515	3.91735	8.95268e-05	0.000565686	KCNJ3	protein_coding	29.3097	3.39614	11.885	121.772	3.58199	12.8301	28.7539	5.07858	19.2932	12.3189	1.7126	1.7931	1.48701	3.89183	0.955791	1.58303	0.96636	2.60221	15.935	0.821878	13.8124	21.2036	7.71828	39.0053	9.33539	1.73587	17.2703	29.8495	1.50246	25.049	17.0882	23.9061	28.9015	27.7154	6.57257	30.705	33	4	14	160	3
ENSG00000153237	9.54251	-1.08834	0.277819	-3.91527	9.03035e-05	0.000569909	CCDC148	protein_coding	7.28281	6.30357	2.70206	4.82715	6.68206	1.21786	7.70076	5.21795	7.85786	10.891	8.54551	10.1554	37.3947	20.8957	7.98298	8.74308	14.8981	17.9661	6.40653	3.77498	2.72826	8.25079	1.97638	1.12804	5.47821	7.73785	8.55329	22.1758	11.3322	24.8065	8.15359	8.78996	5.0844	15.3714	12.8516	1.66598	9	7	5	5	4
ENSG00000158683	45.3336	1.08328	0.287146	3.91415	9.07222e-05	0.000572208	PKD1L1	protein_coding	5.58544	53.2492	17.2064	57.3044	361.868	12.2196	24.7352	65.748	14.1822	19.6158	42.9022	6.87594	2.47784	26.314	7.4031	1.58059	34.578	4.61587	1.65583	143.394	28.6148	19.5145	117.319	16.3074	40.4917	116.507	21.0662	21.9065	102.742	11.8079	22.0165	98.3853	11.3344	6.62534	85.4786	8.38175	4	94	31	7	233
ENSG00000198729	141.101	0.610656	0.158368	3.90974	9.23948e-05	0.000581537	PPP1R14C	protein_coding	78.3592	45.9612	406.932	67.4055	195.979	394.665	108.23	114.151	484.945	21.0333	15.6164	140.39	35.3354	36.7813	195.158	24.2902	20.5684	109.684	34.7177	19.5807	157.083	58.8201	93.1687	186.748	62.1146	52.0787	167.102	82.3241	35.6827	397.688	100.911	86.4214	449.801	79.0455	111.259	409.619	78	48	431	78	162
ENSG00000136002	236.657	0.607387	0.155488	3.9079	9.31014e-05	0.000585459	ARHGEF4	protein_coding	63.4177	282.564	148.507	78.6565	311.274	73.0162	120.008	253.052	82.2265	140.289	399.695	108.842	190.397	546.98	67.3915	187.401	472.462	195.545	301.693	599.862	258.498	337.474	692.226	114.392	381.088	633.318	159.967	96.1672	218.654	108.443	132.432	259.598	101.239	118.737	215.493	68.6461	70	272	170	63	210
ENSG00000182685	104.635	-0.710767	0.180069	-3.90282	9.50782e-05	0.000596464	BRICD5	protein_coding	39.8875	72.3702	61.5144	36.5103	64.9244	98.7953	89.5185	75.6607	35.6795	90.7712	210.49	175.625	72.6352	262.443	128.987	304.788	334.089	59.6422	56.0202	131.627	102.625	60.667	182.903	76.9291	65.9417	124.175	72.8126	30.9489	71.4926	81.8076	36.6206	78.7543	79.6654	64.9053	189.478	45.1703	51	124	50	53	84
ENSG00000147036	83.4817	0.900879	0.239188	3.8949	9.82379e-05	0.000614129	LANCL3	protein_coding	106.586	34.3334	114.979	123.67	103.218	161.305	101.973	75.937	125.182	42.7758	1.37816	104.801	43.4532	4.17685	76.0864	43.449	5.37516	78.8036	87.9093	19.437	192.305	84.6647	28.4796	139.794	78.1435	17.1372	136.543	107.415	15.2046	126.631	149.301	55.4126	125.23	94.1373	49.3902	150.723	106	35	98	148	90
ENSG00000228358	5.93058	1.09974	0.287795	3.89232	9.92888e-05	0.000619839	LINC02263	lincRNA	11.6845	6.08952	0.848278	7.12924	9.96779	3.37692	9.50979	8.72107	1.08722	2.72597	4.74025	0	1.49227	1.16619	1.76986	5.57948	0.875884	0	2.51469	5.91903	4.9149	12.7849	2.58854	9.05486	14.3272	8.32874	3.04623	7.59855	6.76975	4.38823	18.0875	6.62508	5.9405	16.6072	4.34307	2.89764	12	7	1	9	8
ENSG00000143590	838.122	0.539467	0.13916	3.89111	9.97879e-05	0.000622307	EFNA3	protein_coding	1361.82	1073.47	1058.12	2105.24	1137.35	917.005	1104.98	995.271	1064.3	794.447	401.237	383.084	673.471	401.126	285.906	589.857	362.923	298.706	682.238	713.244	521.661	612.379	975.909	465.168	631.123	909.207	484.66	1433.94	941.57	861.453	1116.21	818.299	1059.58	1142.23	877.652	917.541	1361	1112	1128	2485	909
ENSG00000153292	220.59	1.31872	0.301133	3.88628	0.00010179	0.000633097	ADGRF1	protein_coding	9.06822	64.7546	861.857	0.969911	34.4139	523.5	10.6088	90.612	779.48	6.61915	7.81459	154.378	4.85983	57.9695	118.488	42.113	9.10083	162.975	6.04509	246.238	769.488	11.4934	599.666	765.252	8.61245	471.431	790.248	5.12529	112.737	436.856	7.51568	30.904	325.058	2.24806	43.7648	368.984	17	65	928	2	38
ENSG00000168502	220.2	-0.696072	0.178825	-3.88213	0.000103546	0.000642877	MTCL1	protein_coding	110.08	200.962	120.532	84.7871	93.7792	99.7816	88.8387	203.223	165.688	295.029	616.941	262.014	283.793	598.786	257.565	210.352	615.773	192.821	157.5	368.844	139.349	163.761	403.141	92.4795	100.761	357.284	222.306	137.027	266.326	158.452	104.651	242.246	89.2058	164.082	209.168	49.8607	143	228	162	83	96
ENSG00000073734	6.42942	1.28687	0.298639	3.88048	0.000104252	0.000646882	ABCB11	protein_coding	0	10.2846	3.84021	0	4.6404	2.6586	0	12.9787	4.41058	0	9.31828	1.23445	0	7.05869	0.742839	0.687529	3.75564	2.26053	0	30.6958	8.96288	0	52.5088	6.00093	0	30.1522	5.00075	0	5.87178	3.21386	0	2.96896	1.47647	0	12.1324	8.60327	0	13	3	0	5
ENSG00000146216	58.7485	0.959147	0.255452	3.87785	0.000105383	0.000652744	TTBK1	protein_coding	191.986	21.5499	7.34836	178.667	103.007	7.86779	191.25	31.2874	13.4203	45.4456	1.69024	4.41972	57.3983	6.48506	6.59825	34.0941	1.90729	14.3313	106.864	3.62389	18.4799	120.636	18.4426	18.3447	137.607	18.2486	10.5697	168.8	16.5717	16.0993	233.185	37.6985	14.0643	192.887	48.2044	15.8637	194	23	8	213	69
ENSG00000186723	14.7857	1.31489	0.298356	3.87764	0.000105474	0.000653115	OR10H1	protein_coding	3.06082	12.066	1.77685	2.64742	28.7959	2.17674	3.20417	7.22973	2.88928	0	14.164	0.570436	2.55955	20.862	1.82434	1.12575	13.2018	5.87923	6.18148	87.7169	3.50825	0.921024	151.728	12.6694	0.539969	82.4585	6.72605	0	20.4967	0	2.63781	4.86001	1.81253	2.46894	21.011	2.5126	1	20	3	1	12
ENSG00000162426	35.9337	-1.0158	0.280289	-3.87677	0.000105854	0.000654693	SLC45A1	protein_coding	80.4854	1.20548	26.3007	64.9372	0	19.222	81.1671	1.01364	21.4294	108.003	16.3277	22.2365	121.541	41.6631	27.3656	130.803	22.0745	19.1387	47.8533	3.25245	14.492	54.4317	1.83561	12.5375	62.0826	11.1531	8.9931	72.5513	3.21285	11.7713	100.7	0	17.3857	59.4583	2.51759	4.47185	76	1	28	84	0
ENSG00000143382	17.8777	1.00759	0.263822	3.87074	0.000108505	0.000670306	ADAMTSL4	protein_coding	22.1088	5.91333	5.60347	60.7662	34.5391	25.2396	21.4205	8.53641	21.6409	18.1436	10.199	3.38168	10.7093	21.7589	8.7385	5.0697	7.60401	4.70289	25.7829	22.3718	22.2465	18.8503	55.6393	12.6277	15.6578	22.1993	23.8505	28.6344	15.6469	10.5752	13.4242	19.2782	6.0183	17.4126	13.55	3.75427	22	6	9	63	43
ENSG00000265933	251.787	0.7665	0.197694	3.86751	0.000109954	0.000678154	LINC00668	lincRNA	512.57	142.031	157.094	629.527	342.02	379.471	397.724	216.432	396.953	146.301	55.9308	95.2644	144.62	100.09	105.947	143.426	113.118	83.4501	219.135	50.7575	277.382	220.379	154.888	533.718	201.331	110.556	202.135	450.363	87.4476	212.16	559.345	123.791	359.539	528.037	267.166	344.225	517	135	163	717	276
ENSG00000107295	55.2097	-1.04779	0.277761	-3.86575	0.000110749	0.000682363	SH3GL2	protein_coding	10.2846	0	139.672	11.9969	0.884698	235.256	8.45116	0.848544	59.1282	14.0454	0	183.865	57.9096	0	321.104	8.54269	0	45.4411	4.80254	0	43.4295	7.52144	0	197.178	4.41161	0	11.1637	16.4764	0	213.791	16.1384	0	189.847	13.5565	0.682671	171.122	14	0	95	19	1
ENSG00000272168	36.0209	0.918902	0.241967	3.86391	0.000111588	0.000686528	CASC15	lincRNA	38.6773	105.19	27.6349	41.5869	130.71	38.4305	30.6892	88.872	26.3037	12.6491	19.4265	4.38122	13.1099	15.1512	6.71284	13.2222	8.56754	2.67014	43.7364	32.2308	7.17841	34.3555	32.4405	9.33691	39.5733	24.1618	1.72146	37.016	84.9373	30.1269	39.4886	78.4752	20.3775	41.8414	73.1516	42.6163	38	106	36	45	95
ENSG00000118523	115.495	1.01588	0.26745	3.86236	0.000112295	0.000690472	CTGF	protein_coding	151.738	35.4601	127.482	261.811	33.8838	145.034	182.875	68.612	143.415	112.523	78.9751	75.6449	96.7896	69.6508	12.6208	114.222	46.0462	15.8005	205.539	125.876	157.026	144.095	383.009	118.313	174.229	193.637	51.3062	130.025	28.8997	126.974	133.52	37.4189	124.047	154.048	54.2019	43.0848	151	37	135	303	28
ENSG00000025708	107.283	0.861417	0.222656	3.85677	0.000114895	0.000705224	TYMP	protein_coding	25.7387	48.5925	316.535	50.611	64.613	366.236	36.6511	67.1971	295.758	24.2913	33.246	81.166	10.6734	44.4647	67.0849	23.1385	70.4607	62.8491	25.6872	69.6155	210.925	22.0942	180.298	197.217	31.3048	102.668	130.096	33.6419	57.717	279.754	46.8584	49.2657	369.957	38.6619	72.334	254.798	25	51	331	58	55
ENSG00000109321	2197.72	-0.705371	0.184113	-3.85493	0.000115763	0.000709315	AREG	protein_coding	731.444	4044.25	1212.99	236.204	2545.63	572.044	1153.28	2416.05	861.882	1820.03	5179.61	3700.93	2121.29	5005.54	2612.67	1809.85	5066.71	3707.96	1571.05	4063.45	1783.18	1278.86	3357.73	743.114	1211.01	3517.71	1907.6	915.637	3763.34	1234.42	898.062	3159.86	587.878	960.886	2807.6	558.127	733	4268	1285	274	2108
ENSG00000163803	222.85	0.781388	0.205141	3.85493	0.000115764	0.000709315	PLB1	protein_coding	287.495	351.344	395.04	512.356	332.907	180.72	283.761	273.113	214.05	89.1398	98.0376	264.624	67.8255	73.9764	62.9969	99.8856	59.0506	132.281	165.095	140.443	372.494	108.664	169.875	162.86	139.498	168.908	272.28	245.332	455.121	402.104	205.104	411.71	140.24	312.291	271.368	100.614	308	402	464	492	280
ENSG00000144749	403.644	-0.944944	0.255674	-3.84989	0.000118169	0.000721741	LRIG1	protein_coding	1342.46	252.983	177.446	1005.54	209.377	170.181	1249.78	369.087	37.8253	1280.87	195.011	58.0942	989.567	169.896	54.3523	896.753	134.146	18.2426	555.583	55.0242	17.9785	420.318	23.0651	15.3971	319.689	17.7708	71.5614	1267.18	302.452	85.5533	831.965	436.203	76.0949	1019.27	283.208	121.244	1557	286	161	1255	199
ENSG00000078579	72.5101	-0.94626	0.238733	-3.84754	0.000119309	0.000726806	FGF20	protein_coding	31.8065	68.9102	116.167	42.4151	19.0143	82.2074	25.2687	32.2242	88.7157	45.6506	68.9824	357.282	49.7701	85.0547	238.256	46.6806	133.157	238.407	42.5229	78.5399	42.6387	38.1263	40.5009	20.4098	45.792	74.8722	61.7818	36.8576	64.4276	84.7304	24.3093	24.3864	69.2642	21.6568	19.0714	50.5055	22	78	133	53	17
ENSG00000272989	24.6788	0.730104	0.191486	3.84435	0.00012087	0.000733766	LINC02012	lincRNA	17.0626	13.3665	60.3939	6.05169	18.1271	61.6086	15.7504	18.7361	70.762	9.13411	9.53325	15.5106	8.40248	10.4947	26.224	7.20358	7.8288	18.8128	13.1265	11.1889	42.6874	16.1807	10.1778	49.6227	12.0863	13.7425	39.3827	23.3742	15.269	54.6762	14.7077	15.4614	69.0852	14.5216	21.5361	56.605	17	14	64	7	15
ENSG00000144820	270.255	0.765614	0.206519	3.84238	0.000121847	0.000738184	ADGRG7	protein_coding	299.358	802.257	113.407	191.843	592.393	103.414	304.902	783.155	186.661	203.021	221.22	17.3727	172.596	201.654	7.3776	163.389	142.973	28.7386	209.694	362.973	82.6215	195.212	410.126	73.8717	179.324	427.423	59.4335	287.401	752.977	101.187	216.885	761.671	69.3578	253.908	689.955	59.4325	285	876	135	227	548
ENSG00000110876	11.0642	1.01743	0.260577	3.83886	0.000123609	0.000747372	SELPLG	protein_coding	10.7782	11.0128	2.31839	7.64098	40.6573	2.05234	24.2855	11.3192	0	8.08818	3.41162	2.41797	10.7246	10.4567	0	9.18017	6.92975	2.60146	18.4758	8.24498	0	31.2702	38.6266	1.44643	20.6885	26.1355	3.86193	10.7297	9.01756	5.8411	13.1975	17.1121	0	18.2187	11.5712	0	11	13	2	10	38
ENSG00000228594	130.722	-0.561858	0.147889	-3.82498	0.000130782	0.000785103	FNDC10	protein_coding	212.952	30.6296	74.5834	254.944	30.2396	51.0834	222.745	23.3116	31.2584	335.569	78.939	107.583	308.715	97.1912	155.356	325.705	99.8927	106.747	259.889	52.2151	76.3088	222.055	55.3104	69.5981	306.286	73.6868	56.8046	261.672	28.8804	54.6164	223.879	37.4011	54.7721	254.888	37.4049	32.8619	212	32	79	295	25
ENSG00000168427	5.70438	1.09965	0.288437	3.81479	0.000136301	0.000815674	KLHL30	protein_coding	7.04216	4.80916	11.3391	11.2271	2.4234	1.15824	13.6751	2.31074	3.45997	1.83231	4.34496	5.46261	4.21487	2.63274	0	6.2887	0	0	14.0912	4.66212	3.35991	11.7581	5.83406	6.65142	16.3737	12.7943	3.26824	5.20735	0.851617	5.92418	10.5208	5.16824	3.85433	8.06325	3.73112	1.02267	7	5	12	13	2
ENSG00000251393	7.01118	1.06537	0.291288	3.81154	0.000138104	0.000825522	AC005280.1	processed_transcript	12.7512	8.2359	7.53086	24.3148	8.45692	7.21311	6.07634	7.86993	8.79841	0.925202	5.12751	5.58767	0.799946	2.50394	1.01618	1.7847	0	1.99939	5.39681	1.9264	10.3525	10.9021	5.55747	16.1058	9.5362	5.71189	8.06785	4.96867	8.04036	9.68809	6.20828	1.31242	4.54954	8.8241	5.84121	18.4207	13	9	8	28	7
ENSG00000146070	7.52345	-1.02008	0.273517	-3.81125	0.000138265	0.000826252	PLA2G7	protein_coding	9.52419	22.1248	0	4.47895	16.0554	0	5.44039	12.1296	1.20183	13.2516	19.7386	1.89071	13.0609	13.6957	4.02555	10.2628	18.6459	0.938388	6.80109	9.66148	0	4.57253	6.02686	0	0.818641	10.2467	0	2.6913	19.324	0	7.62026	20.0276	0.99435	4.59107	11.0029	0	10	23	0	5	14
ENSG00000168280	24.4029	-1.16181	0.276649	-3.80267	0.000143147	0.000852037	KIF5C	protein_coding	30.0834	1.67621	1.92398	24.9065	1.19971	4.04765	28.76	3.42216	5.70109	151.077	0	6.17167	166.842	1.30353	19.3278	164.21	0.970967	9.89087	39.2296	0	4.43112	31.196	2.8884	10.4734	35.8529	0	3.23202	41.9277	0.84338	2.34382	29.6229	2.10457	20.8534	24.9418	1.845	5.2012	39	1	3	34	1
ENSG00000168874	89.6209	0.852982	0.213985	3.79947	0.000145009	0.000862387	ATOH8	protein_coding	81.887	1.91156	51.3187	141.835	9.7423	72.5595	55.9829	5.44168	70.9862	78.973	19.1562	116.059	120.173	44.3713	81.3694	123.924	22.0429	85.3181	231.088	24.3501	167.821	370.754	47.7558	242.186	297.224	25.3834	223.84	77.4836	3.04152	78.4616	77.8831	7.40873	53.1023	69.8775	0.638626	45.0035	66	2	49	145	9
ENSG00000121653	156.685	-0.712655	0.187889	-3.7979	0.000145926	0.000866864	MAPK8IP1	protein_coding	159.175	71.3879	124.496	170.907	137.807	72.709	177.619	64.8292	37.8855	311.089	238.084	167.019	344.773	338.686	133.274	336.566	373.756	108.484	181.276	215.085	51.9132	235.996	211.04	37.4134	247.107	172.8	71.5517	148.2	68.1746	50.3448	166.487	61.0753	50.1834	151.77	89.4577	62.2532	164	77	99	205	49
ENSG00000244541	9.06866	1.17989	0.297073	3.79731	0.000146275	0.000868692	LINC01213	lincRNA	4.69127	0	9.81421	8.30963	0	17.142	4.95235	1.24122	22.0099	0	0	10.6089	0	1.53232	5.61101	1.10524	0	14.7343	2.63438	0	36.1447	6.35141	1.35724	48.5904	5.01719	0	57.5836	8.69725	0	17.4533	6.34006	0	13.3209	7.73586	1.83059	11.6627	5	0	11	10	0
ENSG00000160868	19.2174	1.02105	0.293761	3.78826	0.000151704	0.000897893	CYP3A4	protein_coding	20.7946	16.9887	29.3961	35.4495	2.38484	37.8888	16.1581	13.5404	114.609	0.901395	5.83668	17.964	1.50669	2.35257	2.6069	0	4.38457	23.2458	8.82924	11.9478	38.3798	5.07304	23.3405	51.6068	5.40411	10.654	33.3723	27.0196	10.8705	19.5512	28.6415	3.8142	27.9132	13.6715	10.5584	15.1701	21	18	32	42	2
ENSG00000130635	161.742	0.962338	0.258219	3.78461	0.000153947	0.000909887	COL5A1	protein_coding	133.918	95.4866	118.508	305.429	190.354	1035.82	183.312	224.073	175.152	133.187	44.7069	43.7782	45.4773	76.8187	94.417	43.9904	87.8659	68.5441	199.845	94.4387	87.8524	84.9529	224.488	142.765	116.977	159.435	468.973	231.112	151.833	90.2299	115.177	85.7748	69.2651	190.307	124.415	84.0465	135	106	151	376	173
ENSG00000163739	158.565	0.981185	0.279204	3.7795	0.000157145	0.000926448	CXCL1	protein_coding	149.318	120.731	752.404	72.465	242.326	455.863	319.243	116.521	338.092	55.8457	33.0646	29.7786	55.2581	32.499	57.1007	46.6858	23.3498	24.9169	121.688	106.219	31.3089	106.816	250.907	23.0599	77.1594	179.381	68.4452	153.762	119.31	429.82	229.932	104.443	408.76	192.843	89.8269	89.2122	145	126	803	83	207
ENSG00000132530	114.354	0.726068	0.19436	3.77811	0.000158022	0.000931095	XAF1	protein_coding	143.79	125.308	73.2315	342.075	174.371	136.347	182.89	153.847	90.6797	74.1091	70.2812	7.13462	77.471	60.4648	14.5416	78.4551	109.225	28.033	108.064	73.9901	21.8819	179.104	79.4915	59.7382	176.804	127.654	74.5478	170.043	122.054	53.0713	265.129	112.061	116.359	257.551	130.88	46.0513	175	147	88	356	157
ENSG00000206069	32.0472	0.750064	0.198941	3.77688	0.000158804	0.000935438	TMEM211	protein_coding	38.375	51.8935	28.0884	49.1316	95.3209	30.4769	31.0498	70.0598	14.185	8.45344	35.3137	11.0528	7.51484	25.6284	8.30022	9.33887	31.0965	7.17453	33.7367	63.0177	7.36363	31.7321	36.5758	8.96097	19.4545	51.8968	7.32764	29.0489	61.5406	19.9158	29.3014	66.4808	19.4347	31.4129	72.1795	11.8647	33	53	25	58	84
ENSG00000128917	110.936	-0.802231	0.217448	-3.7745	0.000160328	0.000943099	DLL4	protein_coding	296.011	51.2031	100.468	594.513	44.5	67.5973	276.936	82.9863	27.1065	169.435	95.5156	52.0858	168.435	84.6505	37.4784	118.582	65.0753	47.366	132.756	28.6947	30.8455	103.248	41.1383	31.1632	67.3306	16.79	23.864	253.127	86.3635	71.3127	170.834	142.128	78.8335	239.095	71.3686	24.8464	298	51	114	715	39
ENSG00000172379	103.415	-0.619482	0.165126	-3.77301	0.000161288	0.000947949	ARNT2	protein_coding	88.5276	150.043	28.9768	155.412	71.8377	13.4177	79.3495	93.0794	8.58299	219.868	220.665	56.2825	244.105	242.921	41.3848	190.415	218.116	37.4767	142.502	211.408	65.6847	119.293	106.437	34.0748	117.524	138.879	15.3219	77.3929	122.02	9.80549	108.999	104.372	12.3619	90.2535	82.8547	3.30046	86	107	37	189	50
ENSG00000161243	61.0013	-0.855295	0.235526	-3.77196	0.000161968	0.000950353	FBXO27	protein_coding	201.618	34.5344	55.7775	184.929	62.2752	36.7145	163.793	59.6371	47.3982	83.145	47.8141	10.8072	88.0091	33.1319	24.9691	82.8309	19.1682	12.1567	48.4107	15.9616	6.13676	71.4402	11.8402	5.25063	68.8069	6.99316	1.98894	182.92	43.269	5.62865	189.527	33.6081	24.9651	198.759	12.7438	19.0882	261	25	16	248	40
ENSG00000087128	76.6482	0.950762	0.242587	3.77149	0.000162278	0.00095164	TMPRSS11E	protein_coding	6.36544	237.137	2.80638	0	123.438	9.13057	3.89886	129.681	7.51589	8.12565	137.615	18.0333	7.02365	140.128	4.50338	14.1874	145.367	8.18532	17.4078	513.772	27.9202	16.3691	342.991	13.3248	20.8074	384.644	13.1713	0	156.826	8.81004	0.975064	83.754	6.24061	1.49644	135.302	12.381	4	267	3	0	110
ENSG00000143627	28.7627	0.96269	0.276819	3.77054	0.000162892	0.000954181	PKLR	protein_coding	40.8148	49.1016	1.06333	16.7456	137.823	1.07056	66.94	58.9701	7.46876	7.60063	12.0171	0.841007	7.76979	14.568	2.18722	10.5668	14.4697	0	8.66332	24.9562	2.52785	41.0953	41.6763	12.2511	20.0196	38.109	3.02151	52.0119	28.25	1.09495	97.7375	65.5117	7.57589	64.7582	73.3421	2.83892	44	47	1	21	110
ENSG00000131771	5177.35	0.734632	0.197534	3.76942	0.000163627	0.000957682	PPP1R1B	protein_coding	9376.28	4695.59	4433.19	17506.8	11412.8	6121.58	7390.93	7493.01	5781.9	2871.82	727.207	2047.58	2554.13	687.689	3073.4	2226.38	774.018	2122.83	3914.73	1093.21	3678.31	4025.42	2126.94	5538.29	3861.52	1882.98	4045.03	9392.02	4416.58	5225.5	8718.56	7371.44	5839.44	8606.39	6827.19	8523.95	9222	4890	4672	20574	9669
ENSG00000277767	8.2309	-1.00787	0.27481	-3.76818	0.000164443	0.000961925	AL442128.2	lincRNA	21.0828	1.91106	0	12.102	1.20883	1.16196	15.7536	4.67702	1.15929	21.0155	11.2699	4.56086	16.811	13.1234	9.71169	24.3059	17.6191	2.96876	20.6317	1.86481	2.24595	10.2959	1.45448	3.31011	10.3576	3.92757	0	12.1233	6.78916	0	13.6593	6.44425	0.959966	16.9409	2.80787	2.05692	21	2	0	14	1
ENSG00000128815	6.20047	1.0044	0.300458	3.7621	0.000168491	0.000983962	WDFY4	protein_coding	13.9071	0.648406	11.6772	21.6315	14.6286	8.28607	2.03749	3.10635	16.3188	1.85169	0	6.02726	0	0	1.30686	0	0	0.662892	13.7745	0.627922	15.4639	5.36376	0.982639	27.7172	1.74059	0	7.16025	1.32919	0	14.0754	12.7337	8.00874	1.94788	5.05801	3.76692	1.37616	11	1	5	15	5
ENSG00000163975	825.938	0.774041	0.20406	3.76203	0.000168538	0.000983965	MELTF	protein_coding	2944.4	315.747	155.897	1929.71	171.446	60.4423	3287	326.765	54.8036	961.653	134.642	73.494	953.729	142.836	38.0507	953.712	150.997	34.2304	1388.59	416.311	94.5747	1389.24	600.307	40.9161	1381.05	431.941	27.8313	2974.11	477.677	131.312	3997.93	337.749	42.7558	3020.78	242.493	48.6169	3595	274	116	2848	147
ENSG00000213928	328.04	0.760221	0.203229	3.76136	0.000168993	0.000986345	IRF9	protein_coding	382.611	176.483	454.576	1512.18	342.414	632.501	489.452	163.575	436.781	177.838	144.385	202.432	174.716	135.528	119.031	162.684	119.297	225.231	273.264	171.303	267.767	314.297	338.498	403.837	316.298	273.023	367.035	422.344	150.423	292.12	464.148	170.859	554.779	497.927	103.985	375.81	400	182	494	1690	312
ENSG00000069535	530.357	1.01811	0.289316	3.75854	0.000170907	0.000995582	MAOB	protein_coding	382.9	67.1341	257.792	154.62	36.3091	230.753	457.206	89.3843	344.358	781.4	218.732	394.457	773.637	525.79	131.996	711.992	148.928	580.208	754.621	1176.5	1070.56	761.432	2913.19	709.226	882.872	1496.22	637.074	474.216	56.9661	264.479	612.926	40.0058	227.013	456.388	73.7796	197.799	381	70	273	179	30
ENSG00000121454	7.09435	1.0546	0.283822	3.7426	0.000182127	0.00105481	LHX4	protein_coding	6.83707	4.09114	8.02519	3.66494	8.23564	10.806	0.89351	2.93199	15.6418	3.89217	2.21489	3.86245	1.4326	3.35587	4.94207	0.762235	0.833134	5.84596	10.0451	3.16645	6.65035	5.61384	3.71791	12.2527	11.2385	6.68911	38.3933	5.16129	10.8936	14.4632	5.36127	3.29331	6.55204	9.58235	7.1198	6.93389	8	5	10	5	8
ENSG00000125538	90.4385	0.843127	0.283799	3.73318	0.000189077	0.00108966	IL1B	protein_coding	6.45529	14.0271	240.483	5.56254	202.293	312.891	4.82412	23.7154	340.433	0.84795	3.98125	119.75	0.771935	6.02575	231.907	0	3.5966	115.797	5.16907	22.2801	160.073	9.83029	53.4313	145.461	7.14235	29.7617	249.115	10.7063	17.1434	228.625	15.3228	8.28632	327.161	4.44899	23.2661	305.201	7	16	267	7	162
ENSG00000240476	8.2503	1.30668	0.301497	3.73236	0.000189697	0.00109264	LINC00973	lincRNA	2.99741	3.76504	0	0	0	1.17058	7.32415	0	0	13.6212	5.17278	0	3.3399	6.51535	0	24.4198	1.94883	0	42.967	35.4278	0	28.7287	53.4718	0	24.2552	30.2753	0	2.58439	1.68366	0	1.04755	0	0	2.42266	2.82997	1.04199	3	4	0	0	0
ENSG00000248635	15.9009	0.953154	0.261096	3.72935	0.000191974	0.00110455	AC147055.1	unprocessed_pseudogene	32.8385	12.088	14.0866	42.5152	8.38033	12.9551	31.3004	14.7602	26.0602	4.51753	7.72461	7.35427	5.81307	5.18414	3.89732	5.44733	7.76854	10.0854	11.1699	29.8218	14.76	13.276	20.1321	17.3168	6.08177	13.617	18.878	24.8748	11.7089	20.4385	21.9446	21.6879	19.8507	30.7137	7.59083	15.7904	33	13	15	49	7
ENSG00000181143	13.0397	1.19238	0.294566	3.72794	0.000193055	0.00110985	MUC16	protein_coding	25.7148	3.86963	0.165678	3.47278	2.43682	3.59417	30.1276	6.79252	0	12.2467	8.73794	0	7.61133	0	0	0.942828	0.172055	0	104.773	6.53949	0	103.551	13.4951	0.19488	56.34	10.4343	0	14.6262	3.42561	0	32.6912	0	0	17.473	0	0	15	2	1	2	1
ENSG00000165168	74.5064	0.690406	0.186366	3.71915	0.000199894	0.00114635	CYBB	protein_coding	71.6393	17.3609	142.637	101.642	55.2249	164.854	51.9338	32.8548	215.539	35.0102	11.5516	81.2181	18.4105	16.2501	80.1339	15.3463	22.9359	93.4555	33.8925	20.3572	120.094	33.6845	20.7741	180.044	26.1719	50.8885	187.091	61.8043	9.70471	155.155	63.9249	26.9904	134.517	52.8092	31.8625	244.467	75	19	159	124	48
ENSG00000162591	120.306	0.98901	0.256872	3.71893	0.000200072	0.00114706	MEGF6	protein_coding	27.4834	11.1769	243.14	42.5473	18.8375	143.912	73.3807	10.6741	225.444	31.5538	23.0209	197.23	30.5149	79.3966	160.692	18.8923	49.304	128.045	58.9268	35.9945	507.731	89.2109	243.184	762.487	52.6807	58.4748	256.852	70.737	47.415	199.883	78.9155	32.6063	152.887	24.9594	18.0994	124.742	38	20	286	78	19
ENSG00000110169	9.70444	1.01679	0.268127	3.71789	0.000200896	0.00115114	HPX	protein_coding	10.3444	11.0324	0.67663	8.1986	15.497	4.43964	12.4189	7.56718	8.27208	6.54282	15.5783	2.74433	13.6263	7.07584	0.696566	3.22933	6.52215	1.42079	13.9864	21.894	3.94442	13.5399	34.1811	12.9826	13.2323	30.0974	1.56961	4.34473	18.5878	2.55789	6.72337	9.63043	5.59807	4.04998	12.7553	3.80116	8	12	1	10	14
ENSG00000241106	22.3276	0.907156	0.246357	3.71697	0.000201629	0.00115473	HLA-DOB	protein_coding	49.3776	21.2354	11.8099	29.2805	35.1039	4.3946	55.8199	21.9241	7.96993	11.127	3.73001	0	24.4468	15.397	1.90129	39.0276	8.97722	1.94293	40.5101	20.512	7.28435	50.8927	12.7796	2.58372	67.1957	22.6388	3.19253	52.8255	9.78143	4.65959	60.9546	18.8779	13.67	53.1276	15.8103	3.03133	52	23	13	36	27
ENSG00000270504	7.11702	1.05339	0.28742	3.71675	0.0002018	0.0011554	AL391422.3	antisense_RNA	1.00537	10.5582	17.0023	4.31939	6.05398	16.2318	4.2056	5.79856	18.4832	0	0.868338	9.10983	3.36884	2.63019	3.88264	0.898964	3.92059	1.97298	4.69453	17.716	14.5719	0.735053	18.9441	6.64156	3.44881	11.8015	9.81618	2.60184	10.2081	13.0448	1.05165	6.45524	12.5117	0	6.53647	5.12246	1	11	18	5	5
ENSG00000262772	8.77573	0.933128	0.253334	3.7159	0.000202484	0.00115899	LINC01977	lincRNA	10.0385	6.6868	15.0999	6.9157	8.46096	12.7834	8.40133	8.18905	15.0741	3.65444	2.60048	1.82449	3.36178	1.31216	3.8848	4.50149	5.87253	3.95913	7.50188	5.59444	15.7235	2.94178	10.1801	13.2377	5.17917	8.83613	12.03	11.2563	9.33367	9.50673	11.5573	7.73227	17.2766	9.68069	13.1053	22.6316	10	7	16	8	7
ENSG00000132915	8.41701	0.875104	0.298898	3.71544	0.000202851	0.00116047	PDE6A	protein_coding	21.8825	6.15785	0	46.4353	36.9174	1.44008	35.4527	10.5155	1.43378	0.837048	0	0	0.770227	0	0	0	0	0.89829	6.47487	0.851312	0	5.36657	2.66522	0	6.05536	6.12056	1.35446	17.8388	7.78251	1.47318	35.2664	8.26304	0.880632	26.0205	11.0613	2.79696	22	7	0	57	34
ENSG00000168994	46.8936	1.03213	0.272177	3.71443	0.000203659	0.0011635	PXDC1	protein_coding	5.8321	76.7841	86.4185	6.87409	52.5169	83.242	8.54683	51.8103	119.69	9.51608	23.4209	35.5182	12.2779	54.6196	3.17242	6.96399	33.701	14.0314	9.33352	105.443	51.5141	16.3458	214.578	32.8762	17.9169	128.569	48.8513	15.2831	52.266	68.3967	11.5967	41.2453	75.4033	5.20627	46.9952	61.4119	7	85	106	9	49
ENSG00000198515	96.2135	1.01067	0.285078	3.70901	0.000208071	0.00118421	CNGA1	protein_coding	142.066	12.882	90.0827	553.862	21.2777	96.0788	110.543	9.23888	104.348	43.9046	18.6604	90.5034	36.8546	36.6333	52.0046	27.9986	28.184	99.7127	61.2807	75.3159	191.476	118.593	165.216	180.612	124.721	91.1839	110.722	171.341	9.47833	74.8752	99.3822	13.5123	84.4302	132.822	18.265	165.623	154	8	67	680	23
ENSG00000258471	14.3836	0.970864	0.267405	3.70568	0.000210824	0.00119697	AL355922.2	antisense_RNA	0	38.9993	28.2902	0	39.8259	33.7719	0	40.0882	20.942	0	5.19287	6.3936	0	2.61909	6.80174	0	5.86507	6.94912	0	12.1211	12.3757	0	11.6135	29.6943	0	10.7834	23.0218	0	39.7898	23.8105	0	32.1657	32.554	0	36.5884	17.5525	0	41	30	0	33
ENSG00000100027	26.6244	-0.880405	0.243238	-3.70478	0.000211572	0.00120024	YPEL1	protein_coding	27.7073	14.9519	33.411	87.6346	0	12.7518	23.6422	1.81526	25.1732	81.0784	12.5973	58.0594	51.7452	12.0114	32.0614	66.1745	15.4348	54.9917	50.3402	5.1348	70.5096	37.629	2.2956	18.8891	22.3684	3.09788	15.4199	28.0013	2.68101	16.7723	26.5274	1.01677	16.6847	19.6633	1.46704	8.74	35	1	44	129	0
ENSG00000136872	39.6658	1.05726	0.281957	3.70253	0.000213458	0.00120963	ALDOB	protein_coding	10.6097	63.8825	4.15044	0	165.69	6.64903	8.40271	104.309	26.6403	5.37246	24.2859	0.728463	10.2721	41.9221	0	2.87547	36.5991	0	5.57405	95.9881	3.58579	6.68324	225.25	14.3193	7.5334	158.333	3.43407	10.3958	90.0358	1.89687	5.04308	117.139	3.07564	5.15778	158.872	3.26424	9	77	4	0	133
ENSG00000237499	12.6475	0.919244	0.250207	3.70187	0.000214013	0.00121245	AL357060.2	antisense_RNA	6.43995	19.5676	17.7435	5.05448	15.381	16.0429	13.5481	15.9094	41.9824	11.2095	6.38169	3.15766	7.14404	3.37046	3.94353	3.92126	5.67894	10.4849	12.1694	14.4418	9.2549	10.8798	11.0293	19.9093	11.4035	11.4089	31.6754	7.85108	19.5802	18.2738	5.0101	10.3966	23.4532	10.401	9.10998	12.1001	6	22	22	5	14
ENSG00000153790	107.464	0.628172	0.170527	3.69646	0.000218629	0.00123522	C7orf31	protein_coding	163.954	105.669	84.055	244.61	151.246	107.158	117.323	205.281	82.1668	55.6913	63.3372	41.5585	48.9951	47.372	56.9759	55.4871	54.4101	31.0191	121.48	49.7213	57.6335	94.5083	87.2603	74.8748	117.118	75.5255	67.6586	136.882	159.322	104.025	125.591	153.584	126.762	152.819	271.941	175.683	147	163	89	285	139
ENSG00000105398	123.88	0.909445	0.268265	3.67364	0.000239122	0.00133211	SULT2A1	protein_coding	39.1679	468.742	68.9115	24.2001	252.75	145.165	23.1117	480.732	187.637	6.39897	45.9657	50.1529	19.3423	47.2693	36.8995	4.49951	36.2293	25.7088	30.9568	62.4716	124.593	25.7365	26.1932	133.617	28.4757	53.0435	99.4409	36.3842	452.602	138.951	38.8853	466.765	148.892	33.879	501.378	94.5256	39	490	73	28	209
ENSG00000166923	119.294	0.954615	0.262595	3.67086	0.000241738	0.00134526	GREM1	protein_coding	83.6414	48.1304	103.236	242.146	141.351	672.352	185.009	125.793	111.81	106.986	36.1026	23.9381	45.8545	75.6397	36.9959	50.6675	64.1762	86.2981	218.683	153.929	51.8278	52.8957	181.801	103.865	84.4141	125.191	334.405	127.972	73.3713	67.7429	103.86	92.3985	59.8272	91.0376	67.0499	64.194	105	51	135	279	137
ENSG00000109182	5.73545	0.969448	0.301104	3.66663	0.000245766	0.00136442	CWH43	protein_coding	1.45337	0	11.6039	9.3718	0	17.4024	5.12104	6.29747	16.8968	0	0	2.53682	0	0	1.40399	0	0	5.05566	1.95988	3.83604	10.1458	0.604984	1.19778	9.09172	4.25918	1.42162	25.0748	20.4335	0.699023	4.66233	4.0515	0	9.37249	3.78687	2.33137	26.404	2	0	5	15	0
ENSG00000186474	18.2005	1.03543	0.302009	3.65822	0.000253977	0.0014063	KLK12	protein_coding	6.96831	11.7746	76.3324	27.9996	4.92862	55.7662	10.7828	14.7734	16.2199	3.70868	14.1028	0	4.56242	6.49099	2.33873	3.63377	4.36443	0	4.1635	35.4717	3.11021	6.87966	91.7221	10.3627	5.68453	73.1297	8.74735	10.9169	19.5949	31.2183	6.47433	26.9355	26.3907	9.97494	9.59411	10.0983	8	16	63	31	5
ENSG00000087495	24.1589	0.840943	0.233731	3.65205	0.000260156	0.00143748	PHACTR3	protein_coding	31.8133	48.3584	33.2108	50.616	21.9767	16.5543	46.4321	20.646	21.2175	16.756	16.3798	11.5318	4.61894	8.74669	8.05624	10.0926	11.9067	2.73931	22.8912	32.4328	23.7993	14.5659	24.0533	10.1048	12.8394	39.8041	12.0303	34.3348	33.4938	28.2199	22.7251	31.266	25.4451	43.8339	33.4862	42.7427	33	48	32	56	17
ENSG00000245017	3.94924	0.916075	0.281678	3.64914	0.000263125	0.00145236	LINC02453	lincRNA	24.1645	7.29356	8.11199	9.35508	0	0	10.0146	13.6197	0	0.905915	0	0	0	0	0	0	0	0	14.9863	8.5734	0	13.8761	0	0	8.97419	0	0	7.21308	0.280467	0	9.86001	0.425949	0.317257	2.93267	0.927961	0.33989	4	2	1	7	0
ENSG00000214290	156.26	0.584681	0.161579	3.64631	0.000266029	0.00146532	COLCA2	protein_coding	191.506	376.889	106.428	311.318	624.04	85.239	191.743	406.03	68.6263	35.8435	86.3292	36.9478	41.3745	99.5877	32.7525	35.4959	103.773	19.3009	72.1434	130.925	29.348	58.6405	167.087	26.7732	84.6435	152.018	55.3391	181.54	322.611	73.9415	163.535	483.485	89.9143	227.73	405.225	47.2387	189	389	111	351	524
ENSG00000021488	7.86262	1.09555	0.300701	3.64331	0.00026915	0.00148096	SLC7A9	protein_coding	8.98799	1.51795	11.1991	3.83335	0	19.4852	2.57218	2.86714	33.8816	1.80882	1.41537	1.82923	0.783983	0	1.52968	5.10723	1.94171	0	3.82799	3.48223	29.0442	5.8954	13.8417	81.1316	4.70928	0	4.46551	6.08274	0	7.0271	1.81093	2.40457	10.2295	3.58128	1.74991	5.00985	11	1	14	4	0
ENSG00000103355	46.2363	0.951361	0.267931	3.64019	0.000272437	0.00149728	PRSS33	protein_coding	85.4521	11.0862	88.7343	280.062	13.92	45.4484	80.0908	16.3261	17.4243	13.3923	1.58834	49.4411	15.3894	3.76171	18.1627	13.7358	0	18.3925	29.3488	2.56301	134.047	54.502	4.03822	63.4425	50.8136	7.33317	29.0106	117.468	16.4721	92.6137	105.553	14.9694	66.8103	71.9487	15.6944	15.4677	87	11	100	335	12
ENSG00000116883	132.002	0.732904	0.200981	3.62988	0.000283556	0.00155049	AL591845.1	antisense_RNA	242.963	33.4471	11.3258	71.7464	91.8749	30.2095	240.511	31.5637	18.547	190.061	58.9527	35.5736	343.801	59.0581	38.8463	261.055	61.6688	36.6119	334.806	82.9843	58.3923	561.855	231.272	56.2762	367.686	126.669	61.2301	202.64	33.099	15.4458	349.897	46.4005	22.0806	269.438	51.4748	22.624	242	35	12	83	76
ENSG00000166250	21.6305	1.00485	0.287261	3.62947	0.000284007	0.00155256	CLMP	protein_coding	27.2169	6.38658	42.181	68.5641	14.2897	81.4421	28.8781	13.5814	43.2759	17.571	4.48358	7.37443	6.21403	3.88165	5.82279	13.2169	7.95094	11.5988	22.1539	13.051	14.8159	9.743	24.7279	29.1496	36.7203	17.269	70.5641	39.4039	15.9774	14.8326	17.9571	12.3457	8.99688	2.37573	17.9108	6.77172	17	9	30	53	16
ENSG00000184292	154.978	0.777132	0.208387	3.61785	0.000297065	0.00161471	TACSTD2	protein_coding	91.4462	175.393	42.4944	80.3573	76.2399	33.6471	151.347	140.7	46.2612	124.419	207.422	67.4414	122.042	191.873	49.5122	147.497	200.843	64.1874	183.955	639.638	89.7271	156.592	761.666	50.8652	159.564	725.414	48.03	100.554	161.503	56.9589	84.1078	81.2909	30.7723	89.5251	123.353	22.5672	91	183	45	93	63
ENSG00000184515	10.4201	-0.927537	0.249574	-3.61088	0.000305159	0.00165571	BEX5	protein_coding	17.671	6.63692	0	21.4699	6.37794	0	17.5872	4.30004	1.04323	52.175	9.14683	0	51.6562	14.9703	0	32.0928	10.342	0	19.8294	2.47068	0	22.1952	2.55483	0	27.4403	4.31768	0	15.9961	4.46199	0	12.9601	3.39879	0	11.4261	1.67524	0.926837	20	8	0	28	6
ENSG00000026508	6813.17	0.531267	0.148551	3.6088	0.000307611	0.0016684	CD44	protein_coding	5228.06	10941.2	10478.3	4961.68	9812.65	10599.1	3907.41	9212.33	10814.1	1328.43	5394.14	7860.76	1131.78	4774.55	6839.12	1133.44	4233.1	7782.9	2675.18	7503.56	9447.7	2668.77	4219.56	10047.4	2220.9	6458.25	11411.3	5530.49	10120.6	10235.8	4671.8	8779.18	9917.93	4298.83	8942.6	9691.31	5189	11318	10314	5380	8035
ENSG00000102230	34.2483	-0.964499	0.269203	-3.60755	0.000309101	0.00167456	PCYT1B	protein_coding	62.8562	16.0966	3.45004	13.6261	1.47513	12.624	69.767	3.50364	0.700688	149.242	17.371	13.3481	176.087	9.64914	3.36118	169.535	20.894	2.99277	81.3084	9.18353	6.06546	67.6867	1.77578	0.67519	59.0543	8.70289	0.662101	70.3777	16.1091	3.62791	72.1785	10.2245	4.16795	61.5271	13.0334	0	90	15	6	19	2
ENSG00000230006	2.85261	1.05878	0.301403	3.59958	0.000318737	0.00172051	ANKRD36BP2	transcribed_unprocessed_pseudogene	1.42152	0	3.97693	0	0	7.63438	1.72431	0	3.49237	0	0.399293	1.5911	1.08258	0	0.445528	0.824631	0	6.14082	0	4.07736	5.71644	2.83865	2.54347	12.9908	3.87199	4.68958	8.94844	0	3.2796	6.46172	2.01248	0	3.21	0	1.20332	12.1167	2	0	8	0	0
ENSG00000182253	128.94	-0.566124	0.156106	-3.59539	0.000323907	0.00174573	SYNM	protein_coding	118.819	83.029	11.119	83.6826	41.9647	17.6522	139.391	81.5327	23.6101	310.432	304.627	47.7961	337.351	319.669	27.3124	344.114	290.435	47.5403	177.247	250.299	33.6196	250.932	131.676	35.1347	231.337	153.021	31.2684	122.157	76.7716	22.9538	157.554	65.5972	19.0483	122.007	96.4818	34.6639	118	93	12	96	37
ENSG00000146267	9.41205	-0.941091	0.275156	-3.59446	0.000325061	0.0017506	FAXC	protein_coding	17.9307	1.69649	2.28864	11.429	2.17628	2.1312	15.6084	2.18114	2.85249	35.3443	7.29451	4.94187	24.6772	22.4085	8.66585	31.2811	5.30829	7.62826	15.363	5.01703	4.03732	24.0044	5.21645	0	22.2929	1.42387	0	11.9082	1.98802	2.17646	17.18	3.106	1.7203	11.9215	3.73254	1.90164	19	1	1	13	1
ENSG00000235563	2.82152	1.01415	0.300021	3.59289	0.000327031	0.00175986	AL445183.2	antisense_RNA	5.02028	0	0	1.72877	1.20899	1.16176	5.25165	0	1.15897	0	0	0.912079	1.68136	1.31255	0.971129	0.900121	0	0	3.75157	3.72963	2.24563	6.61853	1.45469	3.31094	12.9459	0.982014	2.18649	9.52663	0	1.18802	17.8635	0	1.92032	10.4869	0	2.05629	5	0	0	2	1
ENSG00000236519	3.38645	-1.13672	0.299749	-3.59161	0.000328647	0.00176766	LINC01424	antisense_RNA	6.99951	0	0.94159	6.06165	1.20331	2.33831	2.09392	3.59072	0	9.09019	5.17752	0.915501	9.19483	9.13217	3.89027	11.7486	9.75145	4.9918	2.80409	0.932341	1.12877	2.20931	2.89343	2.18692	4.3287	0	0	5.17328	5.05771	0	1.04808	2.56534	1.90609	1.61483	0.942101	0	7	0	1	7	1
ENSG00000225421	63.4236	0.799048	0.236913	3.57619	0.000348636	0.00186611	AC019330.1	lincRNA	219.789	25.0686	15.3729	219.065	36.8555	54.1697	175.692	31.8097	31.4579	82.1125	4.40515	4.63849	85.4936	2.22258	3.29169	65.1697	2.48712	6.34237	102.849	11.8496	7.61495	101.563	13.726	23.352	81.4823	14.9683	30.6215	172.762	27.4154	43.7789	217.204	19.6472	66.1941	228.443	31.6589	22.677	207	31	14	235	36
ENSG00000244227	3.96598	1.13735	0.300578	3.57472	0.000350605	0.00187378	LRRC77P	transcribed_unitary_pseudogene	11.6505	0	7.85586	6.54254	0.990348	5.33635	1.68815	0	1.85763	3.91765	0	3.41565	3.42098	0	1.03956	2.40763	0	0	7.53748	0	14.5596	8.59578	0	14.8713	4.56943	0	19.0773	10.2316	0	2.54133	2.61416	0	3.69857	2.15909	0	2.19683	7	0	5	8	1
ENSG00000109181	8.59464	0.972442	0.294665	3.57458	0.000350796	0.00187433	UGT2B10	protein_coding	14.3938	2.57004	2.53688	34.0701	0	19.7707	17.1906	3.13802	13.493	4.09408	1.12089	6.99465	1.50654	0	2.51641	0.806275	0	7.08841	10.924	3.62216	6.78045	10.7419	5.6404	21.7582	6.18482	5.07842	11.7499	20.1754	2.28173	6.16562	13.2643	1.66634	7.74336	12.7747	6.7052	24.86	16	3	3	44	0
ENSG00000012779	12.6907	1.08035	0.299315	3.56891	0.000358464	0.00190851	ALOX5	protein_coding	18.0112	10.4866	1.2433	42.2673	7.13488	0	19.8422	7.97111	0	6.8702	5.79173	0.761328	5.39583	17.6871	0	10.3198	8.06376	0	13.1766	37.5049	0.699569	20.4147	75.3745	4.63435	10.2195	45.3935	2.73726	27.2004	5.30489	0	23.3138	3.3092	0.633086	16.1896	8.91304	0	20	17	2	59	4
ENSG00000283633	23.4913	0.880387	0.255901	3.56813	0.000359534	0.00191324	AP000547.3	lincRNA	19.2142	99.7964	26.7956	6.89427	60.8317	18.1973	6.50908	41.9774	11.3173	4.04348	9.01855	6.0965	5.95108	4.28279	12.6297	2.39417	9.53204	6.1464	4.15146	47.9494	19.7579	14.9883	21.1005	17.3928	6.12047	21.6572	5.94353	20.1797	88.1113	14.5437	24.6237	30.4572	35.128	12.8658	76.0658	33.0225	16	109	26	9	39
ENSG00000154188	4.64846	1.00125	0.300268	3.56014	0.000370653	0.00196843	ANGPT1	protein_coding	2.91285	5.30457	2.04269	7.56145	1.60901	9.92428	5.82932	3.14081	14.7652	1.9778	0.576964	0	2.79861	0	0	2.36916	0	0.653491	9.35502	4.36149	2.22945	8.99788	0.968421	0.736236	13.8581	3.92061	20.1081	6.33846	1.13101	19.5931	4.15868	1.71574	0	3.56728	4.1606	0.678351	4	2	1	8	2
ENSG00000170442	91.7423	1.01115	0.294748	3.55403	0.000379374	0.00200716	KRT86	protein_coding	1.95938	0.933568	163.899	17.7003	0	47.5563	4.09898	0	92.5858	1.78357	0.846048	766.483	0.820423	1.28098	45.4556	1.75502	0.955163	149.415	10.9808	0.909385	1134.95	31.5532	5.67844	343.714	22.7195	1.91647	200.295	5.91551	0	39.3711	4.1005	2.51571	39.3624	3.14674	1.82402	156.241	2	1	178	21	0
ENSG00000148346	1602.78	0.857913	0.261888	3.55231	0.000381872	0.00201934	LCN2	protein_coding	860.555	116.074	10044.7	706.142	440.719	6613.9	890.938	157.784	5797	404.655	74.3482	892.288	419.098	104.438	1066.94	288.736	21.7637	561.194	496.104	82.5437	1880.79	641.752	393.425	2654.35	418.635	349.757	1292.95	838.858	86.5056	7216.29	1296.3	134.66	6520.89	1061.97	112.891	2760.2	877	127	10769	826	362
ENSG00000166707	14.1324	-1.01518	0.28636	-3.54923	0.000386363	0.00204104	ZCCHC18	protein_coding	5.9225	34.1765	34.7851	8.9087	2.01407	4.31741	13.2093	17.9841	3.17531	33.6609	35.1133	31.8353	30.4264	12.6197	18.1233	14.5975	27.9254	13.2721	20.4432	17.2185	3.72769	8.45475	0.606022	1.26871	13.5349	8.18013	10.8856	8.11333	11.9371	3.24823	3.0611	7.4448	31.2119	9.60641	4.44857	3.31011	9	18	5	14	4
ENSG00000102924	12.0162	-0.971896	0.275171	-3.54532	0.000392131	0.00206995	CBLN1	protein_coding	23.9024	1.95537	7.61281	21.733	4.0398	3.50512	13.9168	3.54243	0.786025	36.6992	13.6634	27.1778	42.0257	24.3786	5.9397	21.3973	5.32887	15.0878	26.6141	5.70494	8.38615	7.74039	1.98041	4.51149	22.9448	4.00988	1.48389	10.5235	1.73391	8.13085	19.3714	0	3.92323	20.8414	1.90553	10.0865	16	3	6	37	1
ENSG00000099954	100.519	0.570552	0.164015	3.54401	0.00039409	0.00207977	CECR2	protein_coding	22.2835	265.193	108.362	75.482	235.52	202.309	16.2177	157.044	141.845	11.2037	64.6257	33.4083	17.5401	55.7808	66.3028	5.54292	84.35	66.4996	18.2285	135.634	81.9164	16.1986	89.304	112.788	6.80658	93.7968	83.8335	22.9624	255.576	116.556	36.9194	292.802	200.473	20.2877	223.019	182.079	18	321	114	96	219
ENSG00000232671	6.91216	-0.975403	0.269706	-3.54266	0.000396119	0.00208838	AL391069.2	antisense_RNA	4.00284	2.02947	2.07455	11.305	5.12204	2.62639	8.44686	2.79223	3.53486	5.9647	8.19164	6.80886	27.6513	20.8162	8.64762	16.4485	7.14188	9.73931	3.41896	4.12112	11.881	2.72486	3.16726	4.7486	8.36551	2.85983	3.30378	3.14854	5.77022	5.60298	4.61384	2.81191	6.92554	14.8276	5.63146	1.57044	2	3	3	9	1
ENSG00000012124	9.69973	1.22817	0.300496	3.54143	0.000397965	0.00209659	CD22	protein_coding	2.65361	4.39258	0	0.322898	0	0	7.59115	4.34275	0	6.147	5.6027	0.462018	3.23739	30.0175	3.11499	11.1213	1.21379	0.500851	33.4916	26.8019	12.2041	23.7194	66.3077	1.50743	29.3225	53.0642	5.33917	2.70939	0.333147	0	3.84619	0.48256	2.20613	0.315896	5.77756	1.04074	3	6	0	1	0
ENSG00000173535	169.23	0.583932	0.167479	3.54046	0.000399437	0.00210324	TNFRSF10C	protein_coding	83.885	532.999	32.1231	111.436	358.273	39.4103	75.4753	513.747	55.072	28.393	325.26	5.56797	43.529	337.307	8.97589	36.1656	292.848	9.15781	63.3387	381.347	23.1674	69.3928	405.851	21.3077	57.7344	332.932	24.3818	78.734	566.313	22.8088	101.746	427.708	33.3424	61.4058	512.559	18.5659	73	636	28	117	353
ENSG00000146122	27.1256	0.818146	0.294137	3.53899	0.000401658	0.00211388	DAAM2	protein_coding	78.2601	14.9393	49.0609	49.5183	7.24689	15.2735	141.133	4.95383	25.2325	3.9475	0	2.15281	6.05405	1.8909	2.08824	3.86477	0	3.72706	19.4279	2.007	4.73436	48.8769	3.14231	3.18657	34.5183	0	5.64324	101.644	8.02866	11.506	209.855	2.43687	9.08176	95.0613	6.01635	2.01388	97	11	37	65	6
ENSG00000221947	13.9538	1.03189	0.281297	3.53848	0.000402443	0.00211589	XKR9	protein_coding	7.12295	6.02537	26.2491	2.68947	22.6792	13.6788	2.45556	8.96707	40.1993	4.43165	10.8335	7.44095	3.38872	6.31774	1.48992	3.6348	7.93223	7.6984	2.98012	20.9208	27.5889	2.31921	29.1375	43.8877	0	30.7132	47.3808	9.22807	9.51398	17.7879	2.8932	11.6545	23.217	1.908	16.8858	21.0856	9	8	20	4	24
ENSG00000249307	14.2173	1.00833	0.282988	3.52027	0.000431111	0.00224864	LINC01088	antisense_RNA	46.1499	2.30526	0.652268	56.8309	2.28254	1.73868	25.8943	1.69703	8.68979	22.1193	0	4.03514	20.6751	0.900961	4.17721	15.2028	1.34937	0	54.3487	5.33523	4.99921	48.3931	10.003	7.47524	54.1712	2.80218	0	35.3567	1.19306	2.06372	25.9224	5.38188	1.31475	37.0331	1.32863	0	39	3	1	53	3
ENSG00000241644	8.44036	1.01551	0.295961	3.50555	0.00045566	0.00235972	INMT	protein_coding	2.58777	11.8576	4.37669	22.4064	32.3086	6.56887	16.6172	6.97737	16.2291	3.76964	1.31017	7.57661	1.73411	1.35386	2.99897	1.90051	2.19967	2.03269	11.1108	19.2356	2.30925	11.7321	10.2587	5.28891	2.6641	24.2052	17.8927	4.46461	11.8395	5.06253	6.70186	3.55303	2.89451	5.16164	9.922	4.75025	5	6	9	28	19
ENSG00000253948	9.86227	-0.917788	0.264505	-3.50519	0.000456273	0.00236231	AC104986.2	lincRNA	12.4662	3.40302	0.933591	6.13568	5.90304	1.23264	16.5735	4.25951	2.52711	25.9502	10.7519	7.48163	43.8449	5.0763	10.9292	36.3315	13.4026	8.50487	17.9294	1.82219	3.49771	25.2677	2.80867	2.06334	24.9475	2.88188	1.16422	11.5687	2.38747	3.75163	10.2774	3.76278	0	16.3425	7.7509	1.11001	13	4	1	7	5
ENSG00000279662	6.21475	1.10252	0.291371	3.5035	0.000459183	0.00237387	AC131649.2	TEC	6.03787	0	0.945085	10.3621	0	6.94635	8.41734	0	0	8.24847	0	0.910194	14.3363	0	1.94064	6.28691	0	1.96889	19.7323	0	3.35865	38.2099	1.45908	6.65577	39.6328	0	5.44426	8.68161	0	2.36874	13.6795	0	2.89226	8.06271	0	7.15312	6	0	1	12	0
ENSG00000127578	23.3868	-0.848806	0.242156	-3.50206	0.000461681	0.00238503	WFIKKN1	protein_coding	21.4972	16.1626	12.7857	29.8644	8.20636	11.2353	16.7437	16.8976	5.88438	30.639	54.1245	29.5933	51.154	43.2163	18.8052	44.9418	36.2498	37.3764	10.5785	10.739	37.4036	35.8154	11.7126	24.8718	22.8232	9.24968	15.8872	10.8521	14.9234	33.4751	11.4323	23.9821	33.1079	15.9833	20.2951	13.4158	19	23	17	23	8
ENSG00000128918	50.0925	1.1294	0.294806	3.49896	0.000467082	0.00240773	ALDH1A2	protein_coding	1.20326	6.70409	156.13	0	0	104.686	0	1.55929	185.666	0	2.35115	78.2297	0.207404	0	24.2456	0	3.37993	33.0742	2.7834	3.7859	270.405	0.180917	0	228.358	0.106092	3.13344	243.618	0.221082	12.7575	105.727	0.968774	2.16786	149.685	0.638709	50.664	130.692	1	4	90	0	0
ENSG00000132517	15.3283	0.885988	0.260729	3.4988	0.000467352	0.00240842	SLC52A1	protein_coding	23.0842	19.9347	9.56655	73.9982	18.4034	12.938	8.08824	20.9872	12.6824	4.6375	3.33963	4.54332	11.9011	9.32673	6.88943	5.47048	3.97306	7.73743	12.2106	9.37312	16.7733	14.3391	10.3048	14.8486	15.7388	17.6433	17.5669	28.7302	20.1321	12.0295	14.7073	27.3188	15.5717	13.5707	25.1548	8.30293	23	21	10	85	15
ENSG00000107317	11.577	0.975005	0.27908	3.4975	0.000469643	0.00241844	PTGDS	protein_coding	21.275	5.16357	10.1816	27.2034	38.8248	24.1631	17.3774	8.68357	6.52843	6.10496	5.30137	3.38487	3.63208	8.5392	5.41097	3.34237	4.82552	5.61098	17.6793	3.56855	4.81693	13.7764	25.3816	5.97365	15.7201	17.8931	29.6208	11.6597	6.93757	11.0597	14.1371	1.3085	6.11208	12.9262	5.10826	7.54082	22	6	11	33	33
ENSG00000012504	13.1794	1.10377	0.301486	3.48597	0.00049036	0.0025112	NR1H4	protein_coding	0	6.38863	13.6093	2.81127	16.1821	33.6527	1.12169	4.48893	56.4548	0	0	6.05618	0	1.40059	4.56262	0	0	14.0411	0	1.99328	87.5685	0	1.3906	98.8082	0	2.09663	27.2832	0	1.81105	23.494	1.04117	9.85592	21.5076	0	10.1985	26.6391	0	7	15	4	14
[truncated: 732 more rows]
[truncated: 31 more columns]

## Sheet: O_NF_vs_ENAS_DESeq2_allde_genes
gene_id	baseMean	log2FoldChange	lfcSE	stat	pvalue	padj	gene_name	gene_biotype	P1_1_O_caf_r1_normCounts	P2_1_O_caf_r2_normCounts	P3_1_O_caf_r3_normCounts	P1_2_O_caf_r4_normCounts	P2_2_O_caf_r5_normCounts	P3_2_O_caf_r6_normCounts	P1_3_O_caf_r7_normCounts	P2_3_O_caf_r8_normCounts	P3_3_O_caf_r9_normCounts	P1_1_O_enas_r1_normCounts	P2_1_O_enas_r2_normCounts	P3_1_O_enas_r3_normCounts	P1_2_O_enas_r4_normCounts	P2_2_O_enas_r5_normCounts	P3_2_O_enas_r6_normCounts	P1_3_O_enas_r7_normCounts	P2_3_O_enas_r8_normCounts	P3_3_O_enas_r9_normCounts	P1_1_O_min_r1_normCounts	P2_1_O_min_r2_normCounts	P3_1_O_min_r3_normCounts	P1_2_O_min_r4_normCounts	P2_2_O_min_r5_normCounts	P3_2_O_min_r6_normCounts	P1_3_O_min_r7_normCounts	P2_3_O_min_r8_normCounts	P3_3_O_min_r9_normCounts	P1_1_O_nf_r1_normCounts	P2_1_O_nf_r2_normCounts	P3_1_O_nf_r3_normCounts	P1_2_O_nf_r4_normCounts	P2_2_O_nf_r5_normCounts	P3_2_O_nf_r6_normCounts	P1_3_O_nf_r7_normCounts	P2_3_O_nf_r8_normCounts	P3_3_O_nf_r9_normCounts	P1_1_O_caf_r1_rawCounts	P2_1_O_caf_r2_rawCounts	P3_1_O_caf_r3_rawCounts	P1_2_O_caf_r4_rawCounts	P2_2_O_caf_r5_rawCounts
[truncated: 1,742 more rows]
[truncated: 31 more columns]

[truncated: 1 more sheets: O_CAF_vs_ENAS_DESeq2_allde_gene]
