# Supplementary material for: Mimicking Tumor Cell Heterogeneity of Colorectal Cancer in a Patient-derived Organoid-Fibroblast Model
Source: Cell Mol Gastroenterol Hepatol. 2023 Mar 2;15(6):1391–419. doi: 10.1016/j.jcmgh.2023.02.014 (PMC10141529; doi:10.1016/j.jcmgh.2023.02.014)
Supplement: Supplementary Table 4 [file mmc4.xlsx]

## Sheet: CAF_O_vs_CAF_DESeq2_allde_genes
gene_id	baseMean	log2FoldChange	lfcSE	stat	pvalue	padj	gene_name	gene_biotype	P1_1_CAF_r1_normCounts	P2_1_CAF_r2_normCounts	P3_1_CAF_r3_normCounts	P1_2_CAF_r4_normCounts	P2_2_CAF_r5_normCounts	P3_2_CAF_r6_normCounts	P1_3_CAF_r7_normCounts	P2_3_CAF_r8_normCounts	P3_3_CAF_r9_normCounts	P1_1_CAF_o_r1_normCounts	P3_1_CAF_o_r3_normCounts	P1_2_CAF_o_r4_normCounts	P2_2_CAF_o_r5_normCounts	P3_2_CAF_o_r6_normCounts	P1_3_CAF_o_r7_normCounts	P2_3_CAF_o_r8_normCounts	P3_3_CAF_o_r9_normCounts	P2_1_CAF_o_r2_normCounts	P1_1_NF_r1_normCounts	P2_1_NF_r2_normCounts	P3_1_NF_r3_normCounts	P1_2_NF_r4_normCounts	P2_2_NF_r5_normCounts	P3_2_NF_r6_normCounts	P1_3_NF_r7_normCounts	P2_3_NF_r8_normCounts	P3_3_NF_r9_normCounts	P1_1_NF_o_r1_normCounts	P2_1_NF_o_r2_normCounts	P3_1_NF_o_r3_normCounts	P2_2_NF_o_r5_normCounts	P3_2_NF_o_r6_normCounts	P1_3_NF_o_r7_normCounts	P2_3_NF_o_r8_normCounts	P3_3_NF_o_r9_normCounts	P1_2_NF_o_r4_normCounts	P1_1_CAF_r1_rawCounts	P2_1_CAF_r2_rawCounts	P3_1_CAF_r3_rawCounts	P1_2_CAF_r4_rawCounts	P2_2_CAF_r5_rawCounts
ENSG00000102575	49.5287	1.13635	0.216256	5.28013	1.29089e-07	0.000577654	ACP5	protein_coding	8.33761	19.1933	28.2856	21.288	20.0595	41.6774	5.47313	16.5579	5.87871	45.035	285.078	62.0316	36.3577	80.2071	10.9312	45.4214	59.2427	39.4439	36.0506	78.9096	103.976	54.0209	11.4568	29.1564	26.2684	19.9184	11.1466	27.682	77.6783	141.933	78.2281	69.1582	15.4712	25.3501	42.1985	103.93	9	22	34	17	16
ENSG00000204642	105.538	0.773238	0.156208	4.91324	8.95836e-07	0.00345538	HLA-F	protein_coding	46.3463	61.4026	151.258	74.8237	91.0522	81.1841	111.196	63.2497	79.3143	89.7424	251.094	175.187	249.315	205.016	118.978	98.6491	143.314	100.788	69.9862	97.6928	90.1625	39.2282	74.0535	43.2217	40.4488	64.2112	70.1386	75.7984	105.027	152.099	165.395	122.907	84.9862	91.1415	102.986	117.977	38	60	137	83	76
ENSG00000136244	242.38	1.12782	0.222775	4.76915	1.85004e-06	0.00482922	IL6	protein_coding	41.8466	54.784	160.338	36.3114	69.1207	66.6863	121.649	116.138	568.266	92.3638	1286.63	286.53	769.226	1218.27	154.576	164.697	643.9	69.5593	45.8223	23.4237	124.075	44.6876	37.1748	45.604	23.8096	80.1197	289.091	64.5105	93.5659	814.971	164.461	319.587	81.7091	68.9184	263.288	219.961	42	49	160	31	69
ENSG00000145824	21.4136	1.23773	0.220411	4.72015	2.35667e-06	0.00526375	CXCL14	protein_coding	0	8.19575	7.71457	0	14.0375	8.63441	2.09214	4.21347	3.99584	3.3962	62.1789	9.08288	416.671	27.5916	1.77918	27.2399	29.4297	6.88773	2.55292	9.03554	5.4756	0	1.01669	5.57163	1.01391	8.18284	2.10417	2.1444	9.96721	5.8945	23.8393	10.0148	2.73845	35.232	12.9658	0	0	7	7	0	14
ENSG00000169116	1061.37	0.813982	0.18564	4.35709	1.31802e-05	0.0187662	PARM1	protein_coding	365.163	1008	1355.55	287.306	941.612	878.502	197.003	889.024	741.856	533.222	1042.19	1906.8	4272.58	937.089	337.023	1874.07	1481.37	2031.03	347.586	1391.96	666.143	370.576	559.073	565.786	237.8	659.445	581.349	735.26	2046.49	845.763	2493.34	1176.87	698.422	1856.4	1043.21	854.281	316	871	1239	274	939
ENSG00000160255	13.883	1.06394	0.226176	4.29481	1.74842e-05	0.0224641	ITGB2	protein_coding	7.02134	3.25051	16.6436	1.65623	1.57992	6.5357	21.4838	4.94577	3.12165	11.5235	26.7907	28.6992	20.8434	65.3541	95.293	9.67498	20.2356	8.59551	1.25738	1.11147	5.40781	5.4122	7.20075	0.731167	2.04835	3.44981	8.38772	10.1927	2.14249	11.7856	26.8779	16.7655	8.17799	8.55765	15.0298	12.003	1	3	22	2	2
ENSG00000148154	657.244	0.578822	0.137217	4.24247	2.21074e-05	0.0256479	UGCG	protein_coding	309.478	403.942	646.97	380.363	468.434	620.063	1201.28	573.457	1068.26	511.254	1096.6	902.427	1281.6	1253.68	1219.5	649.169	1124.97	570.044	329.292	417.648	469.993	369.47	317.782	454.738	395.178	332.939	674.058	451.932	555.045	787.501	690.213	825.171	675.442	487.539	710.691	434.673	277	360	608	359	481
ENSG00000090339	818.745	0.840718	0.205975	4.14943	3.33307e-05	0.0348017	ICAM1	protein_coding	405.724	295.133	752.372	277.822	338.478	669.064	1366.66	410.51	1548.47	902.254	2610.41	1550.21	1696.69	1995.89	1543.84	610.926	1660.19	385.329	161.351	395.224	304.114	153.923	192.022	187.085	204.26	278.532	1062.65	463.434	655.064	1707.82	714.722	944.759	655.595	400.273	1061.04	912.985	344	259	685	269	343
ENSG00000169994	17.1654	-1.16547	0.225606	-4.03645	5.42669e-05	0.0485673	MYO7B	protein_coding	4.75685	17.0543	353.199	14.9416	18.7331	9.38062	6.57322	21.6537	2.72558	11.3	4.97363	4.05192	5.0512	1.72865	3.52565	3.98524	1.74739	6.4881	9.81609	5.61465	12.9892	5.1521	14.9559	5.60214	10.8796	4.05286	3.68714	5.30499	7.77995	10.49	7.88947	8.13973	4.2183	5.21629	2.32987	1.96635	5	16	339	13	15
ENSG00000112218	210.807	0.64105	0.16425	3.85073	0.000117764	0.0775882	GPR63	protein_coding	95.5382	185.584	269.364	131.971	268.933	297.201	84.2825	270.318	175.3	140.866	415.12	213.456	789.287	425.428	128.026	284.442	389.418	310.091	79.9651	123.09	152.08	98.7967	169.799	126.237	109.35	129.532	56.7127	129.05	213.913	188.551	314.563	187.662	201.417	219.463	133.948	80.2973	83	161	246	126	268
ENSG00000176387	152.272	-0.716572	0.207626	-3.62211	0.000292207	0.137612	HSD11B2	protein_coding	337.866	127.32	129.817	220.795	167.686	76.1725	41.1528	89.7803	152.975	241.96	47.3739	94.4401	43.8485	30.8736	20.4669	63.842	54.0352	66.9105	297.579	245.584	222.12	107.03	323.194	122.917	194.951	80.8956	262.132	216.42	160.528	117.599	454.673	74.8111	191.333	85.9917	76.4794	240.231	296	84	120	223	164
ENSG00000008517	552.086	0.72681	0.206905	3.40415	0.000663712	0.198001	IL32	protein_coding	327.745	108.019	848.435	243.523	95.6359	459.119	791.87	179.422	631.351	466.439	1483.12	979.484	1129.83	1257.21	825.219	175.827	1112.75	113.049	178.464	103.183	503.75	189.74	137.417	221.855	194.093	163.548	843.286	251.842	126.862	1960.72	505.102	1264.22	355.826	167.145	977.859	502.144	309	80	748	216	103
ENSG00000004776	17867.3	-0.56492	0.168939	-3.39891	0.000676543	0.198056	HSPB6	protein_coding	28615.3	19114.2	4968.84	30000.5	15714.7	6961.27	16229.4	13574.5	5303.25	23185.8	4167	9889.65	3356	3569.95	13679	11458.6	4725.48	14601	37908.6	29945.3	20687.3	31367.3	28999	22607.2	37309.6	20448.3	19378	30526.8	22811	11519.4	17875.6	10088.4	26242.1	19918.6	9268.84	17208.9	25145	16413	4534	28607	15852
ENSG00000125730	5267.23	0.655628	0.22661	3.33609	0.000849653	0.218152	C3	protein_coding	615.848	719.085	1369.6	305.142	800.98	929.875	4797.15	1395.16	12268.4	1966.19	10862.5	6200.45	5049.15	12924.6	5343.94	1460.16	11016.2	1003.27	358.981	967.162	2361.46	457.682	688.209	757.97	496.517	805.128	7079.04	1567.62	1987.5	31947.7	4426.48	25801.4	2742.49	1788.13	18972.1	7386.92	616	682	1273	252	717
ENSG00000155816	81.8709	0.80569	0.22526	3.31349	0.000921386	0.230892	FMN2	protein_coding	52.2221	14.396	36.9029	32.271	8.87703	62.9901	239.801	17.1406	33.5692	164.124	26.2463	556.226	74.681	68.1663	270.908	115.063	72.8944	53.1579	35.8685	16.3317	11.3627	49.7677	16.3514	13.9219	37.8773	22.2497	32.1047	55.2068	19.9685	21.7041	177.563	75.2355	90.47	150.676	84.1042	136.951	32	33	49	29	25
ENSG00000112936	3229.87	-0.561745	0.184953	-3.28987	0.00100234	0.242365	C7	protein_coding	5823.54	1568.83	317.498	3146.27	1216.21	439.081	2728.55	1434.51	311.76	4984.14	262.408	1335.37	97.2653	277.09	2431.37	801.364	230.633	931.93	12651	7218.02	1709.94	7548.57	4068.82	2173.07	7939.64	4624.27	1541.4	12217.5	6906.97	1114.07	2425.97	1341.43	5327.04	2520.79	673.954	5935.1	4943	1324	379	3560	1353
ENSG00000204616	37.9231	-0.944032	0.217215	-3.27911	0.00104135	0.245663	TRIM31	protein_coding	10.3484	61.3179	795.153	20.5701	58.7348	7.05391	16.4469	45.5906	3.27762	32.3538	3.79631	6.48564	18.0542	3.21615	2.81192	19.4718	3.99885	20.8124	30.2237	16.0906	11.6159	2.66819	17.087	2.83448	4.97091	9.53255	0	30.9493	14.1055	8.02017	7.22881	21.3053	8.8573	13.3744	24.5977	12.2767	11	54	783	18	52
ENSG00000139734	88.9182	0.607374	0.180807	3.272	0.00106788	0.245663	DIAPH3	protein_coding	48.0356	89.4071	105.254	68.831	76.9708	104.555	85.7078	70.4063	67.1411	128.2	115.879	284.433	89.694	106.258	138.584	103.199	142.957	143.849	56.0525	65.8714	41.5602	67.0669	33.8884	39.9604	48.6409	54.4961	42.7096	93.0506	72.3954	32.5779	132.787	49.4748	106.101	126.714	53.8792	114.469	42	77	98	65	77
ENSG00000135114	33.3308	0.705502	0.218329	3.26979	0.00107628	0.245663	OASL	protein_coding	35.5496	9.24909	19.5197	97.8173	8.11324	7.3333	6.7246	7.17407	10.4215	67.4444	15.2934	140.235	55.5784	54.1135	15.003	13.873	20.2121	28.4382	25.8573	19.3049	2.65751	18.842	18.4429	14.1884	1.33314	5.62084	21.1687	57.2228	19.7343	32.6915	39.3943	71.1057	30.0722	25.3464	31.2638	153.568	35	8	13	97	5
ENSG00000223764	284.917	0.692676	0.224716	3.2685	0.0010812	0.245663	AL645608.1	lincRNA	50.5867	160.094	23.0396	60.1162	249.183	47.754	33.8296	219.993	404.254	187.481	68.5564	1043.63	823.886	41.9683	124.028	463.031	123.501	414.561	74.2244	146.689	157.961	67.4538	174.853	115.294	54.9907	189.279	159.131	248.899	453.555	175.638	1316.12	168.15	271.586	758.621	230.654	954.421	46	145	22	60	253
ENSG00000167703	528.424	0.627178	0.192868	3.25671	0.00112713	0.245663	SLC43A2	protein_coding	355.028	150.617	283.408	474.859	198.112	300.099	482.818	182.984	501.722	774.909	392.838	1793.02	430.537	395.044	543.728	318.74	409.177	276.67	330.773	264.502	523.17	468.821	216.884	362.75	283.971	251.921	1009.64	600.435	388.12	1342.61	734.186	1211.32	713.085	538.11	1005.39	513.271	316	151	234	422	201
ENSG00000073350	36.4855	-0.83037	0.226201	-3.25018	0.00115333	0.245663	LLGL2	protein_coding	34.2835	54.4141	417.636	61.9601	29.4113	27.6351	27.6681	22.395	14.1202	52.2714	11.8371	26.6123	19.8163	10.9851	13.1148	28.0329	8.5285	16.6977	27.2211	15.2635	19.1437	14.1405	9.93069	9.97493	10.9045	24.3909	10.8508	57.4224	23.8256	10.3371	32.3938	12.2302	16.0378	31.1563	18.2118	92.6238	23	25	481	36	26
ENSG00000047457	173.101	0.815843	0.226008	3.24199	0.00118697	0.24623	CP	protein_coding	148.886	40.0001	4.19463	168.169	15.7743	27.5587	2.46322	35.6716	52.7531	396.618	23.3887	1711.7	79.1571	21.3885	10.1578	170.035	43.9485	79.7754	74.1625	81.4001	54.7645	107.601	51.7754	41.3979	59.0009	22.2292	67.1034	277.688	295.9	118.141	523.125	94.5415	347.327	225.173	141.086	617.588	113	26	2	203	20
ENSG00000138821	938.734	0.697434	0.218734	3.12122	0.00180104	0.315448	SLC39A8	protein_coding	367.752	374.133	500.869	229.35	306.903	374.227	400.769	442.606	1475.08	710.125	1590.86	2571.6	580.467	1576.64	364.303	561.639	1415.7	419.44	146.212	191.584	448.324	194.212	243.182	229.985	189.726	304.707	2776.26	346.547	348.49	4224.79	682.471	2988.82	653.428	433.179	4222.13	907.919	290	330	440	214	307
ENSG00000129048	435.568	-0.592247	0.207322	-3.12096	0.00180262	0.315448	ACKR4	protein_coding	962.669	229.82	70.0061	792.889	238.07	95.1764	92.4181	165.048	157.643	686.693	25.9851	237.808	61.7773	43.808	78.6409	174.472	72.164	163.752	1431.78	596.158	680.28	1081.17	774.623	596.778	1257.73	505.591	431.549	891.922	374.356	206.74	249.602	221.453	742.048	374.761	308.15	606.899	842	198	64	757	239
ENSG00000232679	11.657	-0.626609	0.223496	-3.06629	0.00216734	0.336032	LINC01705	lincRNA	16.4129	1.21151	7.59584	26.2251	5.7171	15.8431	16.4278	7.5255	2.49586	14.3173	3.22529	11.1386	0	1.56826	3.40197	8.70575	1.65273	3.15424	24.9816	13.5474	9.81107	54.8445	4.85027	16.8782	6.82402	20.029	8.95996	22.0068	3.82609	4.81731	6.65937	7.09902	4.49539	14.208	14.0725	35.1234	15	1	7	25	6
ENSG00000248905	646.301	0.646278	0.215755	3.05594	0.00224352	0.337866	FMN1	protein_coding	506.134	102.163	172.374	420.74	96.5667	119.936	754.248	116.9	119.445	1074.9	247.011	2305.62	144.604	228.977	498.064	197.715	246.733	295.329	569	233.387	748.504	532.211	164.435	459.274	544.954	235.865	788.556	1321.14	561.88	1781.08	990.566	1810.1	1879.47	642.864	1455.78	900.316	389	97	172	439	105
ENSG00000239474	252.186	-0.613576	0.22524	-3.04021	0.00236413	0.339853	KLHL41	protein_coding	657.009	168.795	43.1141	992.505	153.465	60.0657	31.7312	124.295	21.1098	272.595	21.3379	76.8721	11.226	29.2501	13.0841	126.502	17.5486	81.2591	640.662	441.3	306.1	545.004	832.648	496.272	751.332	391.419	145.239	332.585	193.16	136.489	148.016	134.584	240.19	286.155	128.972	26.811	582	148	40	962	156
ENSG00000184557	1293.86	0.55355	0.185943	3.02282	0.00250427	0.347097	SOCS3	protein_coding	623.942	1089.83	1114.08	466.095	872.624	1525.31	888.693	1324.75	2726.26	1148.95	2170.85	2174.11	4024.97	1741.11	953.524	1140.33	2308.59	1343.28	467.933	843.247	1078.91	398.652	481.243	398.727	537.098	723.856	1769.24	823.537	1413.81	1748.05	1824.21	1343.25	1268.38	929.726	1417.69	1474.04	544	942	1018	445	873
ENSG00000146592	336.942	-0.598347	0.213358	-3.00765	0.00263273	0.350572	CREB5	protein_coding	515.232	319.282	228.181	519.607	532.18	178.115	34.273	393.085	159.851	378.474	110.132	149.987	45.2983	90.5296	36.4701	374.493	114.63	249.808	530.289	529.988	355.958	586.26	430.691	443.526	557.339	695.572	261.467	343.009	320.797	372.034	315.642	242.059	412.681	523.189	238.642	541.138	536	268	123	644	509
ENSG00000148600	10.143	-0.884377	0.225141	-2.99899	0.00270874	0.352069	CDHR1	protein_coding	19.7913	6.30217	144.768	3.91774	9.29881	5.60116	3.73144	26.7802	5.19249	11.0869	6.72596	2.94505	3.77405	3.04433	6.29552	2.95118	7.89687	2.53902	16.8267	1.32684	17.5116	17.9462	8.71357	2.43586	3.55525	4.25222	1.31098	2.49513	1.07849	3.80027	2.60441	1.49967	2.24282	2.67772	0.927457	1.30002	10	5	208	4	7
ENSG00000149380	458.298	-0.528558	0.176108	-2.97184	0.00296016	0.366933	P4HA3	protein_coding	546.763	351.984	167.801	613.482	199.647	325.54	447.07	270.106	1192.73	407.385	248.519	235.919	114.957	199.442	497.053	210.488	359.224	243.76	885.925	430.28	780.42	793.623	620.057	685.351	751.084	543.797	605.911	651.719	341.249	399.923	352.232	362.811	432.09	443.568	461.446	325.356	481	304	156	590	204
ENSG00000126950	575.721	-0.538471	0.189235	-2.90924	0.00362309	0.404127	TMEM35A	protein_coding	929.4	702.179	230.785	830.355	676.197	343.211	129.818	655.185	305.194	636.293	205.702	298.714	165.104	187.682	72.5273	542.129	310.228	559.868	1092.29	1408.89	696.326	645.83	995.89	570.609	1022.96	827.273	655.039	862.24	922.94	416.441	487.811	296.573	522.785	617.601	365.798	538.078	812	606	211	793	678
ENSG00000183486	307.635	0.609967	0.214513	2.85827	0.00425958	0.438905	MX2	protein_coding	136.747	96.0459	501.027	359.435	70.9087	593.947	426.255	50.0913	373.585	346.663	636.901	581.939	497.858	1456.74	577.611	101.953	480.747	118.259	293.982	99.1422	132.376	154.333	79.3467	158.312	58.8118	31.0055	203.593	302.941	85.8966	370.286	68.0693	930.413	247.536	136.973	187.055	128.06	115	91	461	384	39
ENSG00000138316	2759.19	-0.500778	0.180595	-2.85045	0.00436574	0.44282	ADAMTS14	protein_coding	3205.63	2754.39	1857.05	3765.11	3555.54	2532.15	1035.42	3030.46	2014.46	2251.26	2387.82	1242.92	938.319	1553.95	414.105	2830.11	2107.91	1900.43	4952.73	3707.32	4398.82	4345.79	3843.06	3294.08	4708.23	4795.77	2855.98	3311.15	2591.32	2930.65	2605.96	1550.05	2738.48	3378.17	1995.15	1950.96	2786	2389	1696	3595	3545
ENSG00000138449	1511.97	-0.437313	0.158075	-2.83171	0.00462993	0.454633	SLC40A1	protein_coding	1752.81	1240.16	980.509	1581.51	1442.67	844.003	1215.87	964.564	930.93	1512.53	640.925	863.955	576.077	313.748	870.425	1072.13	695.033	1309.79	2263.85	2419.69	2707.97	1437.91	3093.64	2071.53	1556.91	1716.69	2015.31	2149.23	2684.13	1805.14	2625.78	1422.35	1339.02	1882.61	1240.31	1191.04	1519	1067	906	1503	1448
ENSG00000187244	318.022	0.567633	0.192451	2.79386	0.00520825	0.491395	BCAM	protein_coding	217.727	204.688	601.993	191.021	292.197	291.762	377.416	280.415	235.333	226.324	473.406	427.863	1424.51	616.972	798.756	290.916	378.898	223.678	123.002	90.9654	215.898	135.918	142.997	182.478	124.969	160.378	89.2213	125.607	171.751	218.194	415.578	318.278	240.403	204.917	206.453	727.904	202	166	543	181	301
ENSG00000132000	559.301	0.476749	0.174075	2.78373	0.0053738	0.499492	PODNL1	protein_coding	138.657	413.722	889.364	112.52	403.015	1116.2	820.701	488.259	710.052	323.857	1183.72	489.407	952.802	1233.41	1219.19	439.197	1035.89	449.186	182.68	151.693	597.388	289.824	275.465	452.324	217.972	286.537	341.965	320.29	293.228	727.224	759.481	767.361	540.206	482.432	595.361	434.279	120	356	857	86	407
ENSG00000112186	164.441	0.54842	0.189915	2.78103	0.00541871	0.502176	CAP2	protein_coding	47.4274	97.5962	223.173	66.3611	145.293	211.147	217.036	121.634	296.689	60.97	369.147	98.2509	411.913	343.817	330.898	195.752	396.015	175.255	35.1251	156.529	203.422	32.3512	184.218	105.368	57.6564	63.3409	50.6377	73.5382	153.749	257.792	218.274	179.258	62.3635	129.789	113.619	34.4601	38	102	194	59	170
ENSG00000128606	3194.6	-0.545699	0.210335	-2.77502	0.00551983	0.505564	LRRC17	protein_coding	5939.41	5517.09	524.101	4983.28	5332.6	541.769	1342.68	6252.18	459.02	4165.16	308.232	1974.72	438.32	374.589	929.849	5173.2	326.787	4776.34	4538.75	6381.44	2088.47	4947.33	6907.74	2820.1	3719.71	7536.5	1825.82	3466.23	4311.39	945.442	2381.99	1350.56	2638.84	5196.16	1604.08	2985.75	5289	4802	479	4776	5410
ENSG00000165197	37.9317	-0.472378	0.225989	-2.75352	0.00589575	0.521006	VEGFD	protein_coding	51.175	19.7581	5.20657	47.2803	5.94305	3.65313	21.2302	8.00354	7.49017	20.1069	9.22248	4.1926	7.1206	3.75631	6.77726	3.53538	2.07103	6.6334	167.299	30.5371	171.221	69.0912	18.4575	124.987	48.9129	21.7226	123.888	78.8822	23.1532	79.749	10.089	64.6861	48.3861	13.1036	38.2197	0	52	20	1	53	7
ENSG00000099998	473.11	0.643979	0.218612	2.74182	0.00610998	0.528699	GGT5	protein_coding	236.043	208.98	200.761	141.199	179.87	177.638	2182.07	193.061	561.397	211.975	444.183	499.993	1446.32	530.7	4213.63	186.898	576.706	235.137	209.572	232.334	271.891	171.674	237.392	139.543	239.731	146.701	193.988	327.396	294.279	326.126	472.845	295.912	284.408	130.444	216.192	414.976	171	170	184	133	184
ENSG00000168386	2955.67	0.450307	0.169433	2.70556	0.00681884	0.565215	FILIP1L	protein_coding	1399.5	2220.13	4377.84	1274.21	1411.91	5679.54	2888.56	2160.63	7023.65	2164.64	5132.56	3701.29	5730.62	7858.98	2867.74	2020.74	7908.51	2270.11	1633.96	1877.32	1586.95	1412.85	1008.81	1691.56	1274.59	1460.32	4222.41	2098.35	2336.29	2631.33	2293.18	3862.03	2148.04	1390.51	3689.64	1694.76	1221	1917	3993	1181	1421
ENSG00000197977	59.1618	0.720426	0.225614	2.69849	0.00696558	0.568618	ELOVL2	protein_coding	0	2.30878	295.58	0	18.0344	161.793	48.8837	17.6924	64.5652	1.12629	408.526	7.40951	137.821	579.53	47.0593	11.3549	227.199	7.7238	1.26882	0	8.69103	0	2.03062	1.85395	0	5.78597	7.23455	1.06607	0	23.4379	8.91983	13.5901	3.62809	4.07314	11.637	0	0	2	270	0	18
ENSG00000167244	10251.2	0.714764	0.226392	2.68849	0.00717767	0.57538	IGF2	protein_coding	808.187	4120.01	37618.6	686.627	6321.53	17139.5	6596.85	5578.05	13281.2	1287.4	53480.3	1772.82	61773.8	53376.8	11663	6123.66	24549.8	6631.57	1066.92	2945.27	3333.5	1316.43	2191.54	2406.9	1519.39	1825.53	2195.92	1702.12	4753.56	6026.86	7650.41	5369.54	3908.14	2988.12	2221.39	2813.77	676	3378	34828	614	6372
ENSG00000171992	1289.39	0.424157	0.157917	2.6788	0.00738856	0.585339	SYNPO	protein_coding	638.849	1252.47	2368.73	605.241	1039.76	2286.32	1712.66	1056.21	1568.5	944.873	2862.76	1208.37	1809.41	3262.58	2119.7	1252.2	2532.46	1484.06	621.852	717.855	862.219	1149.41	288.227	873.653	668.171	490.971	930.999	862.44	960.651	1220.06	925.668	1803.35	1250.12	713.666	1211.44	862.17	551	1086	2161	584	1036
ENSG00000255690	3660.19	-0.52302	0.205021	-2.67544	0.00746306	0.585339	TRIL	protein_coding	5130.69	2539.78	3548.5	5157.35	4675.19	2182.88	1928.79	3572.8	1529.99	3064.52	2422.21	855.919	311.684	3652.22	1751.41	2794.77	1767.48	1523.17	6717.3	2857.17	6284.38	6265.33	7565.31	8391.04	7826.94	3619.66	3307.95	4196.05	1662.85	2948.94	3727.21	4672.2	5123.73	2909.54	2757.31	2524.67	4460	2202	3241	4924	4662
ENSG00000231298	62.2854	-0.499763	0.225262	-2.65692	0.00788575	0.596035	LINC00704	lincRNA	123.61	84.376	20.3322	159.938	47.5958	29.3049	12.1843	44.0747	7.00654	85.816	8.47365	28.0209	2.38189	9.19015	5.17299	62.6499	5.56597	63.8368	126.389	113.061	71.8462	184.876	126.099	109.295	105.989	73.8801	82.7094	90.5419	47.2854	33.3778	24.0703	21.2016	42.5391	64.9084	50.6424	74.0322	104	74	19	156	49
ENSG00000153993	769.316	-0.444547	0.164637	-2.64709	0.00811866	0.604261	SEMA3D	protein_coding	1419.44	385.782	454.373	1238.11	759.451	317.123	491.571	625.084	210.035	1091.16	240.864	562.47	280.85	268.285	353.577	487.143	265.101	360.18	1278.25	1057.61	610.57	1735.68	1574	992.054	1640.96	1491.75	377.916	985.494	732.464	313.47	1087.11	464.34	1108.88	1196.88	331.856	905.506	1306	337	386	1281	750
ENSG00000176907	44.3121	0.756727	0.226511	2.63463	0.00842289	0.610885	C8orf4	protein_coding	8.00028	15.0948	50.3141	8.37928	6.97	26.5741	87.2165	18.8077	138.688	8.98975	165.645	30.3328	419.342	75.8828	156.346	24.9349	113.538	19.5071	2.53387	3.36205	8.69385	11.8902	13.1245	4.61032	6.04017	4.63911	11.473	8.51382	14.8299	30.2278	38.4642	13.5562	9.05973	20.5465	18.2036	0.904041	7	13	46	8	7
ENSG00000161381	1536.01	-0.576755	0.20948	-2.63301	0.0084631	0.610885	PLXDC1	protein_coding	2386.85	979.455	481.129	2964.67	1582.85	482.481	666.019	1298.35	124.667	1381.96	578.5	681.912	153.395	368.136	297.631	1065.83	229.089	633.762	3322.6	2652.08	1715.57	2764.31	5777.65	1594.49	2749.46	2697.43	1162.25	2018.36	2220.99	1129.01	3119.35	714.09	1438.41	2043.51	815.982	1004.31	2111	857	482	2885	1262
ENSG00000102854	13.0155	-0.821718	0.209034	-2.61119	0.00902289	0.629472	MSLN	protein_coding	4.9864	22.8934	258.791	23.8253	24.0517	2.82109	11.4168	7.07349	1.60852	8.91849	2.50903	2.63857	10.0167	1.39658	4.49421	5.73659	5.18317	9.36424	5.1529	2.59467	5.13458	0	6.21259	0.625618	3.14771	5.80615	0	3.03007	8.0731	1.97538	1.75185	4.85218	4.95398	0	6.32884	1.19298	5	11	277	9	13
ENSG00000131389	2324.79	0.508073	0.192814	2.57655	0.00997911	0.658075	SLC6A6	protein_coding	1341.16	1838.16	3182.53	1423.91	1324.18	3546.93	3273.31	1577.37	4914.03	1707.05	3694.76	4207.01	7287.93	3897.41	5855.53	1898.16	5276.04	1879.54	1718.92	1542.11	909.804	1190.31	1017.38	947.37	1504.86	1043.26	1479.47	1726.39	1819.12	805.849	1890.79	1164.86	2339.94	1429.28	1404.82	1632.86	1235	1556	2981	1428	1410
ENSG00000108387	59.899	0.539775	0.211603	2.56886	0.0102035	0.660357	2004-09-01	protein_coding	12.0158	13.5091	115.85	11.1515	44.4021	126.691	40.5131	42.5064	103.934	23.823	129.919	55.6327	152.528	185.624	92.8035	58.4922	124	21.0628	22.8887	28.0561	51.805	13.7016	21.0683	53.2164	25.0261	14.0976	34.4772	28.233	22.4654	59.8099	104.527	97.0846	40.2166	23.7919	62.299	99.1404	13	11	95	11	44
ENSG00000016391	32.6393	-0.530087	0.220222	-2.56429	0.0103386	0.664656	CHDH	protein_coding	43.585	28.3106	96.5066	15.8234	20.2274	14.0494	23.9436	20.9335	4.94479	22.7059	31.9259	10.8997	6.68193	8.36847	2.79989	35.1753	11.2045	12.7159	32.5775	33.4288	72.8009	13.7382	31.2973	46.2103	24.8694	30.7765	43.3855	44.5465	18.5644	67.434	16.8745	53.3664	33.7059	82.5694	66.3312	51.737	18	17	140	24	32
ENSG00000177570	64.529	0.673992	0.226646	2.56389	0.0103508	0.664656	SAMD12	protein_coding	13.6381	27.0938	195.203	1.76366	58.3606	59.2437	44.3727	16.6361	111.55	4.2712	148.093	7.52998	248.715	610.508	38.4903	96.5475	165.107	26.9129	5.24013	17.3514	42.8872	12.4297	42.2528	14.6733	10.6916	6.81367	43.1679	20.7506	12.4124	64.6066	34.808	40.7654	20.5856	7.26085	42.3112	9.99922	8	24	162	4	59
ENSG00000006210	34.6726	0.678316	0.226088	2.54486	0.0109321	0.681125	CX3CL1	protein_coding	2.17007	13.0669	51.866	4.94831	10.3755	33.7382	43.1146	9.84004	64.7113	3.18299	192.976	15.5062	58.3746	126.775	71.0637	17.5285	120.448	17.3156	20.1759	4.22021	17.5387	2.04846	4.79223	3.50043	3.80939	2.18762	10.7294	11.048	17.4546	107.649	66.2604	79.3717	18.8012	1.92711	17.9804	1.71901	2	12	51	5	11
ENSG00000228649	52.5157	0.498842	0.189147	2.52006	0.0117336	0.704105	SNHG26	processed_transcript	30.7161	18.7474	64.7875	25.767	35.5781	54.545	60.589	59.9511	97.2558	30.5707	109.106	34.312	94.1539	206.066	90.5678	47.3414	102.325	19.4607	19.2217	16.0193	26.6816	24.5895	23.9639	31.0629	36.1388	29.2933	62.3287	35.5421	20.13	66.5838	44.6212	69.0311	33.9797	43.4609	57.9214	68.1549	30	11	64	27	37
ENSG00000103647	1147.79	-0.458785	0.179925	-2.51349	0.0119544	0.714617	CORO2B	protein_coding	2444.55	1081.7	463.497	2911.62	862.392	592.965	1097.05	802.01	324.846	1845.16	373.152	1146.33	355.225	300.005	972.359	723.288	421.915	722.2	1862.97	1753.19	1187.67	1850.59	2080.78	1687.7	2011.03	1129.21	1096.51	1552.11	1213.34	740.926	875.38	837.444	1259.15	872.53	943.651	926.16	2124	946	424	2789	856
ENSG00000188778	24.5621	-0.509848	0.226364	-2.50618	0.0122045	0.722671	ADRB3	protein_coding	17.7966	20.5728	2.1217	13.198	38.7762	3.43093	0	17.1685	42.8184	14.1827	3.1502	7.97022	6.15138	0.758127	0	18.0434	4.7063	9.38549	33.1917	75.9733	25.2746	17.8559	42.2485	18.8397	34.2641	31.4263	65.2852	25.8203	57.3268	32.1406	77.7035	16.6735	19.3352	44.5279	14.4056	31.7127	16	18	2	13	40
ENSG00000131771	64.3747	-0.655616	0.224278	-2.49335	0.0126543	0.737968	PPP1R1B	protein_coding	59.8174	35.7775	492.617	29.5051	43.3687	34.526	23.3377	43.2361	2.28875	49.8613	37.408	14.1561	9.56477	25.5103	22.984	30.5674	11.3612	34.7043	188.442	62.1526	120.076	126.14	52.2018	88.8671	123.644	39.9207	52.2649	61.3507	46.7847	87.0253	18.1699	46.9975	80.5572	27.2478	29.4222	65.6316	57	35	452	32	48
ENSG00000126878	24.2212	-0.418464	0.224954	-2.46007	0.0138908	0.768757	AIF1L	protein_coding	17.1344	12.9435	11.7199	11.7336	24.1522	2.9647	0.919965	17.05	5.71443	2.93357	2.87585	0.727885	3.53951	14.1512	1.51243	3.65739	3.57877	13.217	18.7902	23.3366	145.114	16.8166	78.6768	123.503	17.418	23.9408	14.91	19.0971	8.55659	81.612	8.60125	67.1186	4.01177	14.0585	16.4392	39.4345	9	13	12	13	28
ENSG00000146072	6886.71	-0.464677	0.207357	-2.45279	0.0141751	0.772213	TNFRSF21	protein_coding	10045.4	5557.79	1818.22	9772.22	4478.08	1655.22	1186.55	5056.6	3296.29	7354.3	1440.02	4066.3	1639.48	986.242	606.164	4425.77	1324.74	5187.33	10928.2	12437.2	10012.4	11110.6	10164.2	11137	10201.2	10203.8	12030.5	9416.23	10768.7	8232.42	7392.33	8324.39	8627.63	10784.9	10315.1	5937.92	8744	4812	1661	9330	4472
ENSG00000122877	85.3565	-0.422928	0.169962	-2.44898	0.014326	0.777725	EGR2	protein_coding	116.632	101.49	175.696	102.579	64.6861	101.394	202.993	89.5248	78.4741	85.2756	108.974	38.7473	67.7466	77.2532	124.326	82.6937	57.5704	75.1441	122.054	80.6943	155.01	60.0282	129.434	107.195	145.579	66.3299	42.1227	69.1118	65.4512	48.7029	21.0323	30.1141	46.0279	37.7261	28.6822	66.339	110	95	152	106	70
ENSG00000158473	46.5143	0.518589	0.224694	2.42627	0.0152547	0.796081	CD1D	protein_coding	0	60.2556	15.3177	2.09482	65.8607	11.1594	20.7784	59.4746	132.837	4.4985	24.9089	36.1251	235.966	23.4668	29.2026	140.977	64	129.257	2.5352	40.3277	33.6849	8.65811	16.1854	11.0855	3.02497	31.2895	15.5947	8.51902	111.061	42.9271	93.8561	30.7545	18.1269	96.2682	24.5233	29.9111	0	52	14	2	66
ENSG00000264230	5.68688	0.582282	0.226161	2.37061	0.0177586	0.832739	ANXA8L1	protein_coding	0	8.22773	12.4361	0.897568	5.14135	9.57542	4.98795	5.03207	4.0568	1.92894	14.9568	9.86382	31.2943	15.3448	6.83673	11.4842	4.85479	11.7943	0	1.91917	1.86213	0.928516	0	2.37908	4.68528	2.97707	4.44116	2.73919	0	0.836471	6.01283	5.4305	4.66192	3.50026	3.64022	0	0	7	12	1	6
ENSG00000162692	3035.76	0.45896	0.201541	2.34037	0.0192645	0.852814	VCAM1	protein_coding	689.559	3815.81	4525.61	413.22	3775.4	2884.31	4361.04	5160.25	3646.31	1207.92	6462.69	1739.05	6132.43	7414	3890.63	4804.7	6254.71	5709.79	987.687	3125.81	1581.24	674.495	1043.21	672.409	666.686	1639.89	3636.89	1336.98	3757.91	3563.91	3999.54	2488.4	1809.83	2314.97	1868.82	1231.3	607	3294	4131	397	3749
ENSG00000198759	48.6002	0.642565	0.223854	2.30947	0.0209177	0.872652	EGFL6	protein_coding	0	14.5819	279.356	1.01757	16.4897	73.0233	3.02842	68.6377	17.5863	2.17215	431.736	7.15938	63.0854	435.925	0.85483	51.1605	88.5726	20.6561	1.23165	3.26456	8.44499	3.13586	6.88276	0	0.97999	7.87946	4.01168	1.0347	11.9843	53.784	20.0724	25.4381	6.12629	8.9477	11.3467	0	0	13	264	1	17
ENSG00000082196	1371.84	-0.49985	0.22662	-2.28445	0.0223451	0.891216	C1QTNF3	protein_coding	5255.26	581.277	244.722	3673.49	552.498	279.002	145.501	377.451	93.8046	2216.05	205.637	810.541	42.6285	186.615	166.744	326.699	123.329	365.242	4013.79	533.498	2720.56	5012.45	2320.7	2973.29	3709.8	1160.96	1242.36	2371.46	251.736	1245.74	347.223	1010.65	1822.26	788.595	731.767	1483.01	4738	517	233	3594	557
ENSG00000167900	67.0023	0.534156	0.215594	2.2838	0.0223832	0.891216	TK1	protein_coding	43.592	71.0729	208.812	29.5531	42.0654	80.2941	78.3696	22.5709	33.8282	63.4249	184.936	100.224	274.212	169.584	100.839	43.6176	94.9781	39.9681	31.5278	23.7322	37.8807	48.2348	35.0198	37.0875	48.1123	8.20479	30.0792	35.0958	17.7614	25.0737	87.5966	53.9231	27.0568	21.2572	34.6406	127.858	40	45	156	34	51
ENSG00000128262	104.808	0.536482	0.226047	2.26361	0.0235981	0.907056	POM121L9P	transcribed_unprocessed_pseudogene	17.2855	45.918	40.6191	4.73866	59.0634	88.4187	384.688	83.7589	185.763	29.5651	55.8972	179.986	639.778	85.905	520.066	142.951	171.312	92.8222	25.1259	23.2908	39.2882	5.89231	17.471	11.7526	9.15767	38.7285	78.0915	34.7362	55.6424	52.1481	241.342	53.1202	43.506	104.855	41.0838	69.3059	8	44	41	5	52
ENSG00000161896	23.671	0.582652	0.224307	2.25718	0.0239968	0.908952	IP6K3	protein_coding	4.95265	12.0834	35.006	2.52362	12.9456	69.5505	8.34697	6.69244	61.382	5.42471	94.2856	7.91982	130.514	94.2282	20.0714	9.1452	109.214	11.5027	6.11024	12.2247	7.87262	7.43161	1.62683	5.33644	12.738	7.32217	8.33355	8.55553	23.8237	9.10157	11.9143	8.68465	4.36857	10.6744	10.2495	0	4	13	35	3	12
ENSG00000166803	9.73522	0.558236	0.221433	2.25493	0.024138	0.910516	PCLAF	protein_coding	8.50042	6.05122	16.3153	6.63208	6.25759	17.4962	15.1636	7.40852	5.38305	10.7354	15.8648	14.6738	47.6928	21.5336	17.7872	11.9473	15.3904	8.53767	7.04579	4.96566	4.1482	8.33682	2.16082	3.56794	10.1684	5.94537	7.59728	8.83842	5.54547	1.3792	8.53556	2.84015	5.02921	4.76861	3.64466	2.57943	9	11	18	9	4
ENSG00000170745	21.214	0.602451	0.22362	2.222	0.0262835	0.948507	KCNS3	protein_coding	18.8709	0.994779	66.5364	6.29626	6.85783	34.6543	43.7209	6.27092	16.2906	18.2723	65.105	35.9663	111.122	89.3404	62.6865	5.33922	57.5251	2.50239	11.9751	7.83573	3.73246	19.3161	3.47589	8.72889	9.52731	1.99013	1.78472	7.31644	8.36307	7.54096	8.48639	4.885	7.78377	0	1.83006	0.778685	13	1	63	7	8
ENSG00000240801	153.356	0.62705	0.226197	2.21154	0.0269985	0.956676	AC132217.1	3prime_overlapping_ncRNA	21.7528	67.8571	604.287	16.9944	100.997	267.888	101.607	76.068	172.658	22.3331	756.557	19.4602	931.837	759.645	190.339	72.135	282.255	105.582	14.5375	56.8523	45.1899	16.5709	50.7955	38.8875	21.8746	17.8288	35.1466	21.3812	72.7113	95.4121	134.296	83.0183	65.5178	36.543	29.3999	114.588	21	54	563	16	110
ENSG00000115457	260.838	-0.268136	0.223394	-2.19151	0.0284151	0.978105	IGFBP2	protein_coding	58.1359	218.841	138.493	95.9032	204.496	14.8223	3517.55	156.912	98.9715	68.2051	8.80989	23.3237	94.8111	8.93926	3711.41	112.845	18.565	133.12	64.8589	105.304	7.18573	25.581	71.7067	4.3813	39.2182	39.5235	8.26506	29.5888	86.7677	5.65724	68.9727	10.6429	36.709	24.1987	11.3726	66.0831	54	193	136	90	194
ENSG00000092068	1358.52	-0.359829	0.166563	-2.16299	0.030542	0.990171	SLC7A8	protein_coding	2073.25	932.521	1093.22	2031.49	1183.69	1067.15	575.037	758.561	452.855	1938.97	812.412	877.041	283.705	735.727	547.718	806.148	685.282	753.222	2190.24	1477.19	2147.42	2338.81	2509.17	1876.96	2234.47	1594.97	1449.93	2104.88	1460.45	1419.82	1310.13	1339.9	1618.98	1432.04	1267.56	1525.65	1805	844	998	1902	1115
ENSG00000103316	8.46313	-0.451882	0.223118	-2.16225	0.0305991	0.990171	CRYM	protein_coding	6.55024	2.516	14.1526	19.1749	4.10833	1.88483	6.88674	5.11214	0	4.24534	1.47864	5.33575	1.74934	0	1.6972	1.50151	0.584585	3.53339	7.40765	7.26097	25.8826	22.2411	25.611	24.0525	18.2124	14.9332	4.48791	12.3069	1.78311	27.8373	3.53481	8.83627	6.1134	6.66788	6.99222	0	8	3	18	16	2
ENSG00000069431	68.3394	-0.441014	0.215085	-2.14638	0.0318429	1	ABCC9	protein_coding	111.615	38.0004	16.185	53.6734	36.8606	20.0638	125.751	17.5849	41.7399	59.4895	13.698	50.4476	15.0546	8.53365	59.9785	16.1206	21.6391	25.1547	87.0384	97.8965	109.852	104.104	97.1848	94.5584	92.6936	108.896	41.7638	117.16	97.215	101.794	123.076	105.065	111.892	80.5219	122.034	35.8833	56	32	16	51	36
ENSG00000139517	836.671	-0.404912	0.190695	-2.14249	0.0321542	1	LNX2	protein_coding	1633.15	618.371	571.506	1451.69	522.34	673.27	261.107	527.426	316.31	1234.71	406.397	470.303	194.163	517.73	206.997	480.705	396.865	559.374	1600.23	791.273	1353.58	1752.48	1312.57	1806.76	1550.12	831.824	972.625	1293.38	588.004	712.039	498.778	931.624	1059.53	672.459	873.776	476.705	1420	536	522	1386	521
ENSG00000102524	485.334	0.491718	0.212811	2.13845	0.0324799	1	TNFSF13B	protein_coding	554.551	217.434	167.658	410.524	309.381	364.783	67.9507	386.2	205.404	994.263	326.747	1906.78	177.77	235.739	194.728	484.156	294.215	398.024	314.97	324.091	515.935	325.372	214.021	185.628	247.4	270.5	333.35	718.141	604.346	973.584	1070.08	688.437	1031.37	573.419	628.005	757.084	419	193	125	336	373
ENSG00000106069	216.301	-0.368059	0.225176	-2.11007	0.034852	1	CHN2	protein_coding	452.746	112.472	106.922	394.966	192.393	31.4611	18.594	121.322	50.9561	407.3	26.0272	174.658	5.81439	31.1041	43.7116	100.342	19.4627	141.887	535.726	223.762	264.966	514.392	268.099	193.36	500.864	162.543	212.411	572.252	170.203	144.472	122.562	144.83	539.783	133.366	132.062	519.031	433	130	109	457	199
ENSG00000163545	97.2856	0.463013	0.219608	2.10415	0.035365	1	NUAK2	protein_coding	28.7143	72.7811	256.141	25.1376	52.0578	92.8981	168.456	88.5071	162.336	63.0536	268.708	75.7005	461.372	202.569	169.478	53.7222	172.286	84.106	53.2802	39.183	85.8276	32.527	34.4954	31.4956	32.3435	42.8285	74.4999	60.7525	64.0298	82.9929	93.1042	71.5518	72.5511	64.2248	66.7518	1.81979	25	63	234	24	52
ENSG00000167081	3394.77	-0.368472	0.181564	-2.10234	0.0355238	1	PBX3	protein_coding	4659.34	2491.71	2075.3	4778.24	2552.52	2546.16	897.176	2998.54	1596.11	4202.89	1700.37	2535.07	568.903	1859.49	803.271	2353.04	1739.34	2339.9	6796.66	3347.68	4987.13	5750.02	4335.83	5301.99	5784.83	3521.02	4786.41	5769.09	3051.09	3620.55	2890.64	3989.27	4845.45	3223.63	4090.61	3422.46	4389	2198	1859	4485	2506
ENSG00000277778	16.2076	-0.421507	0.205565	-2.09159	0.036475	1	PGM5P2	transcribed_unprocessed_pseudogene	20.722	16.1431	4.23764	17.3076	26.2503	14.7878	10.6998	19.9617	9.20717	12.1923	3.73232	7.05645	5.5014	11.1004	9.58752	10.5293	17.0235	12.7938	41.4694	33.1591	17.5188	20.5753	23.0831	19.6382	32.4191	17.689	34.5997	17.8666	20.9212	7.55621	14.8653	8.04917	19.6777	9.54037	3.58833	12.4241	15	14	5	19	34
ENSG00000134028	138.919	0.421795	0.21904	2.09052	0.036571	1	ADAMDEC1	protein_coding	12.4786	58.81	187.951	4.53132	114.228	131.95	19.2127	126.229	974.252	12.7239	884.257	66.6362	118.303	663.258	19.4319	174.587	735.748	94.1192	29.7375	46.083	23.2869	11.3379	29.6619	11.9936	28.4454	29.9246	30.3391	43.1939	45.8539	46.0995	71.8278	21.6523	28.9698	60.2225	42.8291	0.919226	10	46	166	5	119
ENSG00000197953	5.78285	-0.234323	0.203514	-2.08239	0.0373072	1	AADACL2	protein_coding	3.36762	1.72118	0	4.18513	1.48426	1.26411	0	9.63061	0	3.89852	0	1.84725	0	0	0	0.399725	0	0	5.6121	3.31421	1.60616	4.78303	11.8835	5.6244	5.93598	12.011	4.64644	1.57118	20.133	18.4692	6.23063	11.9247	3.8462	6.10113	12.7784	43.9131	2	1	0	6	2
ENSG00000275993	63.2685	0.490775	0.223892	2.07724	0.0377793	1	CU639417.2	protein_coding	3.3659	16.8796	80.0995	24.7808	87.046	41.9938	329.799	25.3681	51.4215	21.979	155.401	16.8731	351.756	148.762	372.663	34.2101	75.6888	50.2597	24.7581	9.82557	24.3728	42.3419	7.92851	14.4768	12.8317	25.9558	21.1487	23.923	15.5988	25.7253	3.86933	18.5649	22.1223	21.8303	8.24405	65.8005	3	15	75	10	89
ENSG00000102755	25.6893	0.652731	0.200584	2.07659	0.0378395	1	FLT1	protein_coding	0	0.627556	60.5018	0.581296	16.8865	27.2468	32.9328	0.576952	20.2271	2.32901	41.0533	3.53574	546.205	64.4246	17.9523	9.60349	55.7806	4.09917	0	0	2.252	1.89391	4.09919	1.91142	0	0	2.16021	0	4.63252	0.532026	0.489774	0.447373	0.503558	0	1.33033	0	0	1	85	1	5
ENSG00000144649	207.595	-0.40695	0.223832	-2.06492	0.0389304	1	FAM198A	protein_coding	375.889	203.838	25.3183	316.426	101.389	31.8613	22.9374	165.823	39.6387	271.613	36.5225	94.9806	18.4301	16.9747	24.5198	115.2	22.8169	150.06	434.934	339.576	423.361	292.44	392.108	342.642	247.96	279.538	408.833	367.718	291.279	295.836	293.229	184.705	256.087	236.455	200.975	151.499	345	180	18	316	116
ENSG00000072571	14.7621	0.526989	0.225956	2.04687	0.0406708	1	HMMR	protein_coding	5.72936	15.9719	17.9858	18.1545	7.9698	7.3574	28.7576	8.17347	26.6292	18.0111	30.0282	19.4139	74.5321	12.7975	40.2741	13.8957	36.7654	13.9949	18.4842	6.0108	5.20393	5.80363	3.61496	16.7757	5.76296	5.17812	6.37815	21.5295	0.87871	5.23308	6.35636	2.63878	12.6317	2.91192	6.8128	2.78904	7	8	20	12	6
ENSG00000170458	422.536	0.498641	0.214847	2.01801	0.0435899	1	CD14	protein_coding	29.8882	112.549	421.331	38.6462	28.729	840.602	243.127	56.202	2694.07	57.3508	1157.45	223.438	4192.28	1292.71	392.738	77.4993	1771.35	153.329	34.0005	62.9265	43.1881	27.5001	32.4596	36.2362	19.215	46.133	78.3704	62.9389	173.545	84.3401	90.8514	100.911	64.948	57.8036	115.52	297.111	29	102	417	38	32
ENSG00000277586	695.215	-0.313519	0.226443	-2.00224	0.0452584	1	NEFL	protein_coding	681.048	704.838	87.7565	388.554	548.192	215.756	57.5066	512.518	202.566	498.041	54.7165	238.471	49.3709	29.6184	43.5529	539.672	162.859	656.001	419.667	2286.21	1087.55	462.835	1014.74	1506.84	518.542	2594.22	1884.7	358.093	1706.3	672.687	302.862	648.805	345.624	1779.35	1406.19	361.486	591	591	84	416	607
ENSG00000076706	116.581	0.603249	0.222496	1.99863	0.0456487	1	MCAM	protein_coding	9.97703	32.4154	305.547	15.7331	29.6292	123.855	99.0491	15.4874	260.545	3.70322	410.25	59.801	1121.75	386.212	157.534	35.8893	231.88	36.8273	11.7657	7.365	51.0498	28.2093	42.8249	23.0507	8.21472	16.7538	24.8879	43.3671	21.7022	54.3906	45.4006	95.5919	14.3176	46.3842	60.335	265.223	14	11	318	6	45
ENSG00000121898	9.43321	0.497412	0.218969	1.99779	0.0457395	1	CPXM2	protein_coding	0	0	25.947	0	0.791142	11.5551	57.5152	0	9.96036	2.61231	59.0719	0.650216	16.7473	55.9777	38.5657	0	24.2832	2.25294	0	0	1.71679	1.2572	1.60353	2.92813	0.798709	0	2.41048	0	0	10.0294	2.29582	6.4411	0	0	4.18436	0	0	0	30	0	1
ENSG00000183691	25.8371	0.441498	0.225252	1.96894	0.0489596	1	NOG	protein_coding	11.4316	6.96518	65.6294	6.28446	12.9476	57.4437	9.34529	8.35763	68.1372	5.61912	34.6461	35.2577	215.391	57.1071	7.95151	21.8123	61.6274	22.4237	2.53403	12.3269	8.69374	5.40542	3.02943	18.4453	5.03443	3.47902	9.38348	6.38582	9.88494	18.5279	5.91876	37.9612	22.6504	8.21561	43.8808	0	10	6	60	6	13
ENSG00000177875	30.3295	0.436438	0.209138	1.94133	0.0522186	1	CCDC184	protein_coding	6.87347	22.0087	54.7091	3.14222	20.9635	52.3758	17.6635	26.0791	75.0867	6.74868	77.9798	15.6035	152.189	69.6172	15.0485	33.158	54.2686	23.3102	1.26772	11.2013	21.7318	11.9074	23.2745	27.7225	5.04302	17.3807	23.8986	8.51992	30.8426	38.0525	21.7415	41.6153	9.06409	33.7782	29.8326	8.16123	6	19	50	3	21
ENSG00000121858	147.165	0.33594	0.205176	1.9406	0.0523065	1	TNFSF10	protein_coding	72.5635	62.8004	92.3215	68.5545	66.4881	106.526	144.808	64.7626	674.262	156.788	138.766	232.366	191.376	157.448	174.696	84.0506	295.069	100.123	65.1932	118.682	50.6219	30.0418	48.5242	88.6693	36.1347	39.8312	182.531	128.271	289.138	133.223	214.91	301.051	94.3637	93.6963	246.292	252.998	67	62	98	76	50
ENSG00000188916	62.8322	-0.377349	0.213592	-1.91295	0.0557547	1	FAM196A	protein_coding	81.7931	39.4406	19.8689	53.7537	40.7428	27.821	15.6452	53.4616	13.7067	50.9903	15.0252	24.6415	10.7424	10.8371	21.5123	42.2038	25.3896	27.6285	99.6981	104.182	259.163	99.2281	50.669	158.656	100.856	100.826	117.654	84.7051	78.9943	127.217	20.1494	75.1492	71.2067	42.3037	38.081	58.0178	77	37	16	54	44
ENSG00000153823	1833.55	-0.344724	0.184842	-1.909	0.0562619	1	PID1	protein_coding	2781.53	1768.55	881.945	2253.19	1626.88	889.534	399.894	1341.53	1592.36	2197.2	873.285	1221.64	443.965	910.033	513.579	1292.68	1068.54	1551.76	3293.9	2868.46	3094.62	2192.19	2525.79	2979.43	2727.11	1787.47	2798.68	2806.25	2421.3	2357.57	1328.99	2226.16	2251.73	1575.47	2042.42	1122.02	2265	1563	812	2040	1634
ENSG00000101057	21.3055	0.39456	0.224244	1.90582	0.0566732	1	MYBL2	protein_coding	19.5052	6.94767	104.924	10.4805	8.99917	36.1078	11.4396	9.38806	21.2041	15.7626	58.5297	23.8473	69.2595	46.1771	32.8011	10.3572	40.5036	20.3746	15.2257	6.7236	11.9592	5.41895	5.06756	12.0311	5.04999	4.636	5.19067	23.451	4.93444	14.6483	25.7312	13.3904	6.34999	5.11356	12.7676	42.6985	17	6	96	10	9
ENSG00000117525	1168.16	0.624005	0.226283	1.8979	0.0577096	1	F3	protein_coding	287.362	561.827	1303.78	278.04	581.953	1758.03	577.105	759.996	2066.09	339.14	2367.15	521.268	18772.2	1931.82	651.064	809.597	1757.58	593.365	225.804	522.86	406.094	286.492	212.116	214.874	331.537	481.609	295.102	277.372	552.543	342.173	297.712	277.657	331.032	394.675	284.257	402.346	238	475	1184	262	602
ENSG00000144619	13.924	0.474601	0.207955	1.89753	0.0577585	1	CNTN4	protein_coding	0.802488	0	28.1232	0	6.66757	4.51961	81.7298	1.46036	27.0127	11.7307	39.701	2.05108	52.9572	40.2134	120.647	1.71219	36.2661	0	6.62826	0.782815	16.9867	0	4.90066	0.825247	0	2.72404	0	0.745024	0	4.47924	4.60031	1.26609	1.73068	0	0	0	1	0	29	0	1
ENSG00000261371	6.61775	-0.539691	0.226116	-1.89058	0.0586807	1	PECAM1	protein_coding	3.11334	12.4618	3.94763	3.77584	8.14276	4.65949	33.7637	7.49424	54.5298	4.0632	0.976892	2.9719	11.7726	2.81921	15.2294	5.57061	10.192	9.54094	1.14406	5.04212	0	0.978691	1.83339	3.34737	3.65117	4.16875	2.78633	3.84528	3.32307	0.880564	0.894606	1.63438	4.08877	2.74556	2.84949	0	3	12	4	4	9
ENSG00000224389	259.872	0.421645	0.214153	1.88743	0.0591031	1	C4B	protein_coding	78.7422	173.605	336.038	122.781	152.491	352.823	462.006	186.695	364.368	101.103	725.349	249.29	673.592	389.925	570.094	156.838	467.723	167.259	58.7401	289.241	125.683	71.8346	78.0038	93.4756	43.2946	92.7184	176.332	136.13	582.091	352.399	278.718	246.334	209.492	146.129	181.785	462.267	64	130	373	89	155
ENSG00000168078	13.0932	0.433677	0.216401	1.84603	0.0648878	1	PBK	protein_coding	10.7616	5.91194	27.486	10.6813	9.32239	13.6393	20.0492	14.1932	20.4742	8.89562	42.588	24.968	43.7082	32.4575	20.1199	5.28899	23.3082	9.09437	9.69362	2.85628	15.4664	11.6221	11.8163	4.70777	11.9909	5.33747	7.87903	11.7623	3.14741	5.9937	6.71335	2.6385	7.89075	4.35555	4.53612	0	10	6	28	12	11
ENSG00000041353	151.482	0.38423	0.221017	1.83599	0.0663593	1	RAB27B	protein_coding	124.863	173.923	67.8458	82.2574	54.5241	122.574	824.577	101.575	111.747	93.4408	133.962	351.812	337.715	153.801	654.078	121.336	194.703	198.14	55.3878	160.122	38.6636	93.821	41.5693	28.0116	38.0078	95.8566	76.4196	82.8433	271.747	52.8518	67.5712	33.2337	62.3196	147.571	63.4359	141.03	83	173	71	90	52
ENSG00000145819	921.735	-0.359586	0.225298	-1.7957	0.072542	1	ARHGAP26	protein_coding	1413.69	721.411	369.35	1344.41	1047.34	272.571	192.225	1015.6	95.6704	1158.49	241.931	593.718	34.7478	177.203	220.426	714.354	127.026	636.323	1352.14	1208.46	1703.03	1125.65	1747.95	1846.75	1326.88	1463.79	919.633	820.436	985.912	1133.43	1064.07	1028.47	903.3	1166.39	1185.32	1824.36	1364	750	396	1473	999
ENSG00000211448	20.203	0.270336	0.212442	1.79333	0.0729198	1	DIO2	protein_coding	0	15.5997	1.42877	1.33558	1.96423	26.9514	167.054	6.10436	67.7342	15.8579	17.6784	31.1431	46.0152	17.3542	213.303	4.70611	16.3393	19.5459	0.828117	0.730037	1.41741	8.40054	0.663406	1.21125	0	0	16.6061	2.08751	0.802016	6.83479	1.29489	4.57617	2.36774	1.98835	6.19184	1.19075	0	9	2	2	3
ENSG00000221955	654.847	0.287947	0.163556	1.78543	0.0741923	1	SLC12A8	protein_coding	283.326	996.251	498.96	325.519	1203.91	758.486	1150.49	1034.57	890.303	317.312	1184.75	675.164	804.904	795.431	1350.51	1334.23	1029.59	1310.92	222.906	556.765	272.444	275.586	350.266	232.189	192.025	484.257	500.263	350.486	786.321	304.366	564.327	445.546	349.846	612.26	760.818	369.186	241	863	450	286	1114
ENSG00000280143	481.745	0.443828	0.224975	1.78084	0.074938	1	AP000892.3	TEC	52.931	181.036	1315	43.9904	122.379	750.15	2205.69	103.993	656.644	130.706	2297.67	102.994	723.84	1536.73	3012.14	111.346	1248.46	207.173	176.415	78.3356	255.282	130.254	54.8867	129.909	83.0026	89.0654	237.29	184.491	68.8626	203.187	115.075	156.815	127.918	99.623	102.38	247.17	46	157	1201	42	122
ENSG00000127472	5.26205	0.484768	0.213359	1.75194	0.0797838	1	PLA2G5	protein_coding	1.09475	0	8.43705	4.04461	0	4.93856	34.9987	3.04278	0.771983	1.0814	10.4386	0.786831	18.8562	14.354	52.2308	4.49693	8.14779	3.82018	1.22056	2.16732	1.04956	2.07697	3.86828	0.883677	1.27155	0	0	0	1.19995	0	0	0.869445	0.873201	1.00403	1.40812	0	1	0	8	4	0
ENSG00000163814	386.142	0.378973	0.221642	1.74727	0.0805901	1	CDCP1	protein_coding	178.09	264.497	843.092	86.7283	158.804	622.194	194.34	265.919	1684.42	192.455	802.323	179.292	1955.5	1106.75	143.109	254.107	1256.83	296.402	150.628	225.675	226.755	85.9391	37.4198	185.157	73.5942	107.539	467.199	212.074	251.098	292.102	93.0467	290.273	117.7	95.3457	341.013	163.711	119	228	806	90	172
ENSG00000219438	4.84747	0.498586	0.213868	1.74211	0.081489	1	FAM19A5	protein_coding	2.19299	1.01259	25.7938	0	5.17922	3.87783	7.78393	3.64144	1.48457	0	17.3975	0	28.1209	16.8435	21.8034	0	11.2932	6.29961	1.10087	0	1.01167	0	0	3.38981	1.93855	1.0096	0	0	1.07684	3.07695	0.445765	3.13956	3.52788	2.06689	0	0	1	1	21	0	6
ENSG00000050344	104.48	0.413321	0.226131	1.72542	0.084451	1	NFE2L3	protein_coding	28.7308	34.034	312.834	14.9661	40.2476	86.8249	619.469	75.3035	64.6292	17.3508	222.566	19.6155	331.669	436.564	631.06	51.6467	212.548	44.4634	26.3024	25.9925	70.9716	14.7005	24.4724	12.4132	16.2522	22.739	20.027	65.2527	32.9811	40.9863	36.2772	31.5503	15.9075	17.2885	35.9302	6.72565	28	33	320	16	45
ENSG00000104998	66.2549	0.331349	0.198182	1.71326	0.0866653	1	IL27RA	protein_coding	27.5416	70.5338	99.597	12.5688	49.0076	91.9824	160.095	75.0167	107.28	45.0225	81.2513	63.3168	185.754	96.2047	170.229	72.3903	143.234	58.0949	21.5609	31.3522	56.497	20.5894	27.3695	46.2792	25.2505	40.5274	50.7726	38.3599	33.2676	68.3312	71.2603	76.0512	29.922	42.8747	53.0761	42.7163	24	61	91	12	49
ENSG00000185052	125.525	0.446729	0.226642	1.70152	0.0888451	1	SLC24A3	protein_coding	4.80136	69.9451	353.65	9.84786	60.6964	391.108	198.185	76.2781	219.304	8.23514	621.569	6.43562	251.216	434.129	396.293	99.3219	460.644	87.7163	22.5317	35.0837	84.0186	26.4982	46.6531	63.4034	16.9867	19.3454	46.5412	23.2785	46.4061	113.025	47.4526	46.0363	35.4428	37.8167	26.6509	32.3343	4	62	327	9	62
ENSG00000143196	2325.08	-0.308683	0.223477	-1.6918	0.0906837	1	DPT	protein_coding	3829.28	1299.92	278.895	4216.87	1429.15	215.098	926.03	796.443	80.8768	2131.31	296.624	1211.27	84.4954	275.374	662.214	834.706	235.242	657.917	3885.24	3319.77	6802.02	1867.33	5751	7343.02	3675.12	1568.29	3211.63	1886.62	1577.44	4101.71	1539.95	5561.45	2964.98	1043.46	4151.17	3990.83	3352	1119	255	4026	1436
ENSG00000122641	355.374	0.426766	0.226469	1.67932	0.0930896	1	INHBA	protein_coding	74.1782	141.679	325.798	60.3147	82.8858	219.579	2866.56	116.332	259.508	89.1157	477.307	144.569	884.461	396.177	4280.91	134.526	273.925	140.567	75.8365	94.1022	110.488	110.422	56.9861	122.337	57.4593	149.759	83.9641	65.3846	94.7752	106.285	148.802	137.169	83.8216	121.435	67.4935	138.552	54	119	274	62	66
ENSG00000149591	5837.24	0.399161	0.226137	1.67189	0.0945463	1	TAGLN	protein_coding	879.839	2190.96	14652	493.656	1014.42	7792.44	34885.1	1603.5	7707.49	1226.52	24108.2	1380.47	6604.45	15608	44601.1	1576.61	13006.5	2682.42	1505.85	1113.49	2249.03	1498.12	629.424	1260.84	1036.77	1013.54	2382.32	2293.97	1128.94	2489.69	1491.35	1954.2	1634.93	960.475	1721.45	1762.4	749	1836	13135	488	1064
ENSG00000095739	284.149	0.344494	0.210799	1.6443	0.100114	1	BAMBI	protein_coding	187.47	289.078	596.11	151.881	449.145	557.278	257.518	349.962	142.624	168.575	828.202	168.894	1027.34	620.377	284.465	353.146	419.232	318.85	162.181	164.724	124.979	212.956	134.298	119.89	174.186	161.207	57.3393	184.113	175.477	179.417	165.72	118.403	232.852	160.234	84.5708	446.682	164	249	545	145	451
ENSG00000188783	5841.96	-0.309137	0.22383	-1.63443	0.102169	1	PRELP	protein_coding	7212.97	3195.61	4290.05	8810.63	3568.98	3573.91	554.583	2614.99	1751.63	4818.56	3820.56	2521.72	244.851	4842.4	320.036	2419.06	3319.93	1763.6	12630.3	6829.41	11038.9	11070	8423.02	14894.6	12062	6387.83	8460.86	7878.22	3129.02	6513.14	6242.09	10195.8	6526.87	5372.6	8288.64	4723.22	6267	2772	3918	8412	3557
ENSG00000140563	95.5746	0.462894	0.223273	1.63347	0.102371	1	MCTP2	protein_coding	18.4916	13.2466	151.662	10.1057	42.2432	216.528	195.596	18.2266	466.521	11.57	284.593	15.6037	815.638	281.008	203.837	34.2998	451.266	15.9616	6.22696	4.78947	14.2961	8.66826	6.84604	10.1089	10.651	0	29.6887	25.3253	5.18954	23.1657	7.75478	13.9879	2.69067	6.56089	17.6712	0.667446	8	20	179	12	32
ENSG00000108691	1763.23	0.310364	0.226332	1.6267	0.103802	1	CCL2	protein_coding	332.902	874.59	3616.56	173.115	577.003	3010.53	2606.7	842.477	9156.61	636.104	4686.4	695.202	5106.38	6044.56	2579.36	833.816	5482.75	922.252	958.538	421.265	803.277	496.059	148.805	509.041	590.307	286.082	1894.84	1257.42	550.091	1927.2	348.449	1661.45	1001.98	241.648	1592.59	610.052	296	734	3303	165	600
ENSG00000168685	88.8247	0.29751	0.214639	1.62635	0.103875	1	IL7R	protein_coding	65.5477	58.9438	97.3559	68.866	39.7946	53.8876	117.363	40.3878	532.633	78.4498	85.7634	182.421	230.952	156.619	115.386	56.0272	262.386	39.5651	19.7867	40.6226	27.1015	33.8868	37.0672	43.029	48.7799	24.7248	148.099	58.6849	67.3037	80.4208	32.4908	79.4761	62.5702	32.2618	61.4135	17.6229	69	34	63	65	25
ENSG00000099869	24.2748	0.501283	0.226435	1.6069	0.108077	1	IGF2-AS	antisense_RNA	1.22975	14.8622	96.3641	0	7.63144	71.3704	20.8701	11.4654	57.5917	3.45872	134.404	0	127.707	106.072	31.8174	17.0723	75.9441	17.6011	0	1.14941	8.91748	1.10913	3.86841	1.89257	0	4.75758	0.996104	3.27544	6.33578	8.00277	15.5044	8.96265	5.57644	5.88716	2.19423	0	1	13	90	0	8
ENSG00000184185	44.4987	-0.335598	0.218571	-1.60625	0.108219	1	KCNJ12	protein_coding	33.6489	29.629	13.5829	32.2512	57.8304	10.7855	21.2043	46.9702	3.47363	22.9645	20.5989	17.3523	5.78501	14.3135	23.1957	31.9719	6.77164	21.3436	41.7654	61.4295	138.609	68.537	88.2682	129.919	34.0849	68.6693	42.5981	31.4488	49.0308	72.7107	48.3489	92.3697	55.9792	70.2535	50.6128	43.6449	33	29	14	29	48
ENSG00000113645	46.4007	0.341139	0.215703	1.60512	0.108467	1	WWC1	protein_coding	23.8418	26.7328	197.161	17.6699	15.1023	57.0801	49.3189	24.6082	33.5724	38.9044	86.1507	62.2288	70.3846	102.882	85.4503	26.7464	74.898	22.8693	31.6702	5.1942	16.242	37.5254	17.8888	18.8488	14.5615	3.63666	20.1002	32.034	12.9095	97.5161	45.4187	70.0478	45.0578	29.4431	46.3464	110.383	15	18	216	13	24
ENSG00000167676	112.457	-0.279138	0.226487	-1.59722	0.110216	1	PLIN4	protein_coding	43.9973	97.9771	6.60745	57.7396	54.13	23.3945	187.325	32.7461	22.4427	49.8709	6.5404	31.5004	12.3144	2.35945	59.0661	55.1089	12.1866	104.564	45.9566	373.796	202.406	57.875	273.595	143.859	61.61	241.822	85.5068	71.8684	538.206	225.963	255.501	99.7997	49.2741	278.156	110.889	72.5126	38	85	6	56	54
ENSG00000146122	185.765	0.466424	0.20799	1.59414	0.110904	1	DAAM2	protein_coding	16.8765	15.0571	506.504	12.3216	36.5235	294.128	962.76	28.1327	139.849	4.20652	689.556	8.46027	1420.04	594.025	1014.31	22.0164	443.095	23.1257	15.3979	33.4131	43.5869	16.2105	13.2844	21.6561	18.8978	16.9868	18.1906	10.9478	48.3258	52.4443	27.7816	47.6614	18.6261	25.5942	27.5509	0	6	14	468	12	39
ENSG00000091972	11.5967	0.437765	0.21225	1.59307	0.111145	1	CD200	protein_coding	1.15166	0.846938	14.0842	0	5.82035	8.48539	98.0868	5.33637	5.77998	0	40.9502	3.94189	7.54601	31.6189	146.989	2.27324	18.8685	2.83379	0	2.74583	0.784095	1.09031	0.737613	0	0	2.53916	0	0	1.80326	2.95336	5.54901	2.18579	1.7301	0.749003	0	0	1	1	19	0	8
ENSG00000113396	88.5359	0.430451	0.219216	1.56725	0.117057	1	SLC27A6	protein_coding	17.5602	6.02281	301.425	24.0618	49.0586	373.947	3.41082	29.9183	149.289	21.8783	351.774	45.9796	912.073	197.152	4.8457	56.1472	294.654	23.8371	5.50871	9.95802	9.84093	10.5393	10.0509	11.6994	12.5105	13.1222	25.3091	17.6613	9.84486	13.1716	27.2616	15.0619	20.2529	23.129	20.2597	69.0764	14	6	290	21	48
ENSG00000108551	48.2067	0.355287	0.220098	1.55836	0.119147	1	RASD1	protein_coding	23.9437	27.8422	87.3481	13.5938	18.8723	142.849	92.2346	21.9173	98.1899	34.7674	220.469	50.7162	64.0667	159.33	59.926	20.762	117.444	36.0757	17.7044	41.403	22.7845	23.7304	17.1219	24.8376	19.0843	20.8474	16.6801	20.1824	55.5501	35.0383	14.6219	15.3333	19.8955	16.4287	33.1917	30.6574	21	24	80	13	19
ENSG00000168309	76.8497	-0.28045	0.225483	-1.52764	0.126602	1	FAM107A	protein_coding	54.133	76.4839	19.9729	81.5647	66.7521	7.79648	11.6164	43.2089	18.575	58.754	9.82135	75.1347	2.21654	3.59634	2.41271	34.6546	11.7735	54.3427	62.0938	318.26	38.9791	42.2582	359.603	18.4712	94.6894	118.318	54.7478	106.02	236.904	36.2863	215.187	35.5232	71.5163	156.886	39.3881	128.647	52	67	3	81	72
ENSG00000162383	36.7286	0.29234	0.225245	1.49772	0.134206	1	SLC1A7	protein_coding	0	41.2218	134.93	1.98386	32.9559	72.3088	7.82239	49.407	78.5229	11.7804	78.9219	19.6563	102.695	158.476	18.1888	67.2549	79.7084	55.5178	5.69992	39.6934	8.04224	10.2375	5.67199	4.15475	3.5853	14.3275	11.1793	7.86235	80.9049	6.54886	44.2834	19.7429	12.4142	24.4274	11.0825	1.01925	0	36	124	2	33
ENSG00000145362	1368.14	-0.283547	0.207901	-1.4943	0.135097	1	ANK2	protein_coding	2582.51	1328.98	232.806	2139.07	1032.08	512.751	392.56	985.089	363.87	2219.45	311.679	1611.92	160.726	297.478	278.197	1145.03	448.955	832.363	2902.34	1957.17	1871.43	1837.59	1913.5	1504.41	1932.73	1508.14	2162.6	2376.44	1332.11	1487.47	1503.28	1364.86	1539.9	1261.68	1613.66	2308.21	1975	985	194	2134	994
ENSG00000138311	12.6944	0.274963	0.226317	1.48366	0.1379	1	ZNF365	protein_coding	2.50696	10.6976	6.62907	0	7.18379	19.5729	122.913	4.53007	3.37183	4.80019	17.3487	15.0381	16.6929	23.8836	106.257	6.25348	9.53692	8.94564	1.3995	2.23156	2.39733	5.03158	2.28656	4.68725	2.48866	4.15759	4.58745	1.79665	7.09704	2.46873	7.55475	9.16535	5.00251	5.81168	2.67313	0	2	11	7	0	6
ENSG00000203805	40.0765	0.43426	0.221799	1.46157	0.143858	1	PLPP4	protein_coding	0	23.1627	122.006	1.8312	16.388	80.7142	172.261	18.3753	96.4272	1.38738	146.593	2.239	109.644	169.252	296.389	31.9337	87.5433	48.8655	0	5.58909	1.35165	1.3301	0	1.10295	0	3.05147	0	0	0	0	0.855978	2.36128	0.790596	1.30928	0	0	0	21	131	2	19
ENSG00000174939	110.818	0.326364	0.217825	1.4611	0.143987	1	ASPHD1	protein_coding	34.6411	112.242	185.292	30.0607	82.686	199.204	132.242	102.255	341.122	38.7236	260.125	42.4995	391.479	193.85	168.908	120.374	356.038	123.728	57.7134	98.2866	39.7215	45.9929	31.5004	44.5506	34.3503	56.0274	68.5199	62.8252	74.7357	65.4392	60.4897	63.7791	52.5481	85.1991	58.4635	73.8421	32	98	161	32	86
ENSG00000129195	7.09561	0.361529	0.226049	1.39265	0.163725	1	PIMREG	protein_coding	1.63768	5.02356	17.8558	0	5.90268	16.0891	22.5711	4.98184	5.38314	7.10355	38.5213	2.93914	27.9135	12.5849	18.7753	0.532186	15.8601	2.85233	2.03994	0	6.82674	0	1.5609	3.30379	6.9629	0	0	0	0.890297	6.11099	1.41386	3.41231	5.57912	5.09533	3.70737	2.01102	2	5	24	0	4
ENSG00000161249	278.952	0.285888	0.211364	1.38555	0.165885	1	DMKN	protein_coding	113.072	131.375	194.802	119.454	127.517	108.955	175.68	172.389	133.348	219.342	252.921	306.349	75.3788	166.607	95.6923	236.158	154.678	221.99	127.286	138.548	671.083	126.251	145.033	353.465	236.271	117.649	633.462	176.856	237.796	1608.03	289.039	719.883	226.477	213.148	790.091	226.183	89	107	138	106	133
ENSG00000115641	3322.63	0.218361	0.163739	1.35999	0.173833	1	FHL2	protein_coding	1685.89	4393.99	5082.1	1131.75	3543.59	4619.76	6034.8	4351.96	5354.62	2086.51	4980.33	2538.66	5619.35	5560.63	7215.02	4047.87	5387.04	4874.84	1458.61	2741.63	1780.4	1329.53	1723.78	1636.86	1274.23	2500.46	3312.68	2062.35	3655.63	2111.33	3197.83	2477.26	2161.9	2361.49	2861.16	2458.87	1465	3775	4688	1075	3624
ENSG00000185565	686.45	0.263041	0.176392	1.34856	0.177477	1	LSAMP	protein_coding	728.039	251.479	953.02	605.922	836.407	1004.66	1183.05	462.015	629.533	639.336	1489.96	833.864	860.874	1318.1	1408.45	500.577	1431.13	191.091	509.058	50.7977	857.207	449.215	411.699	398.336	588.907	317.401	169.078	567.555	66.2504	913.34	642.772	923.458	837.904	252.335	350.457	1078.92	441	252	953	465	713
ENSG00000144191	76.3231	-0.20988	0.219845	-1.33966	0.180355	1	CNGA3	protein_coding	56.1132	25.7541	21.832	61.4435	118.138	9.27796	0	47.578	7.66753	51.6408	26.6551	16.4473	2.93077	24.8435	0	51.4038	6.4725	24.9233	180.464	97.8757	222.017	305.812	73.8372	199.825	190.657	72.4526	98.034	110.78	39.3236	184.653	20.1382	137.626	104.691	38.5658	79.8026	37.9552	53	23	24	62	106
ENSG00000113389	293.202	0.306445	0.222142	1.30222	0.192843	1	NPR3	protein_coding	85.2451	169.551	5.54489	89.5603	188.679	5.32513	64.505	141.496	66.2338	221.445	6.73663	479.847	9.02786	3.35301	168.294	314.458	11.0363	498.742	277.921	657.05	143.236	239.424	125.283	61.6062	202.149	351.359	224.207	499.708	1528.76	146.464	1320.51	175.112	483.279	1262.44	194.233	133.444	91	183	5	84	156
ENSG00000198796	979.396	0.234644	0.181639	1.30116	0.193203	1	ALPK2	protein_coding	324.591	1461.88	1623.22	260.003	926.736	1806.93	1200.17	1208.77	2385.84	297.608	2227.11	426.801	1998.43	1967.07	1332.3	1377.66	2258.15	1538.76	275.607	817.025	584.731	393.47	468.941	478.537	263.998	531.164	950.659	470.313	1146.38	1010.11	428.379	645.848	375.528	596.349	841.692	357.484	231	1499	1379	224	1023
ENSG00000102760	70.6502	-0.220694	0.210958	-1.2859	0.198478	1	RGCC	protein_coding	83.4715	68.2631	276.144	41.8933	59.8761	169.041	84.7938	83.3058	131.141	36.8841	157.724	7.3062	140.266	251.247	49.748	43.2422	142.91	42.9526	44.1866	37.0814	59.8089	24.6591	24.9109	96.5468	58.7651	24.4793	88.4399	38.156	23.7082	27.2038	9.75175	37.7354	18.0694	13.6338	45.1714	0.888776	74	58	253	40	61
ENSG00000102683	41.3365	-0.236048	0.226142	-1.27586	0.202007	1	SGCG	protein_coding	69.5986	6.97901	7.65445	116.262	45.7182	3.4249	4.15102	8.36891	5.5583	64.0081	5.41176	73.6891	2.4355	1.56471	1.76389	14.5735	3.24687	6.84835	83.5805	24.6637	65.2099	75.5857	158.235	44.189	83.4411	113.734	9.41278	51.0563	27.2221	35.0871	68.9377	27.995	61.5846	64.8931	15.0458	36.984	61	6	7	111	46
ENSG00000196136	164.266	-0.211995	0.222988	-1.25682	0.208819	1	SERPINA3	protein_coding	186.668	114.256	54.6972	216.451	98.4519	23.3169	134.974	85.5645	26.7801	166.862	60.7323	63.6688	4.08284	43.7622	205.75	67.4877	24.7727	104.1	270.326	212.112	410.631	243.668	208.616	322.242	316.727	134.739	240.314	274.714	135.404	374.013	50.441	172.019	171.357	132.315	133.388	428.18	164	96	48	210	98
ENSG00000123685	12.4926	0.29858	0.225856	1.23894	0.215367	1	BATF3	protein_coding	2.65558	20.603	24.3067	5.20373	4.90306	31.6707	9.86417	6.27596	39.9344	1.19349	24.9413	4.33515	28.7153	37.0923	18.2397	21.0292	49.9064	13.0042	0.450808	7.62597	2.80672	2.62093	4.79173	8.48824	0.358677	9.00349	15.7064	5.31874	10.2952	9.23292	3.12479	11.2034	1.18493	8.08714	5.55945	0	2	18	24	4	5
ENSG00000102996	345.931	-0.257769	0.19435	-1.23742	0.215931	1	MMP15	protein_coding	388.605	308.138	445.577	595.967	197.434	177.316	81.1325	217.472	54.3128	377.346	224.319	293.969	163.944	145.467	84.372	231.157	97.0109	215.199	577.352	349.215	688.753	923.249	575.834	625.862	638.288	358.692	250.003	411.536	301.458	360.383	175.463	380.568	433.58	319.61	339.398	445.518	338	267	407	569	197
ENSG00000149596	31.104	0.339096	0.220011	1.22999	0.218702	1	JPH2	protein_coding	0	12.7044	140.875	0.919443	6.85192	50.825	165.984	3.65251	7.59683	3.95595	183.468	2.1693	17.1889	117.396	200.678	7.81807	62.8313	2.5393	0	0	10.7807	5.71584	4.2274	16.108	5.76109	3.04662	2.71859	2.80814	2.15952	12.8617	7.83509	10.9384	8.48356	6.05542	17.5821	15.2051	0	9	142	1	7
ENSG00000106236	16.3286	0.329169	0.224051	1.21654	0.223778	1	NPTX2	protein_coding	5.41144	5.45949	97.806	2.96532	20.7505	35.6797	41.8884	6.88572	0.744947	4.24773	85.8699	0.775643	66.4169	93.0058	19.233	10.7428	29.7932	6.40333	5.98347	4.22731	6.15212	2.0445	4.78012	2.6189	1.90536	0	0.978826	2.01075	1.1633	5.52631	1.86701	10.8124	1.71115	0.964294	1.0031	0	5	5	91	3	22
ENSG00000025423	22.9389	0.339687	0.226609	1.19313	0.232818	1	HSD17B6	protein_coding	14.9523	8.02828	39.6369	20.4842	19.3525	62.7605	34.5534	5.61388	36.2922	6.4765	93.0392	5.01388	29.3919	87.2427	52.6031	27.4484	67.1767	15.018	12.2407	5.15403	9.05733	8.89368	20.2685	6.34092	6.15581	4.4471	6.42058	21.1721	16.8869	16.3652	13.1997	11.3989	11.5415	15.707	15.4657	0	10	9	49	11	8
ENSG00000158352	31.765	0.250553	0.209428	1.18619	0.235547	1	SHROOM4	protein_coding	18.6853	13.0703	74.6617	10.943	39.6648	43.4032	102.562	18.1851	45.9883	17.3679	72.2379	16.4202	85.1894	62.1059	90.1314	15.4546	67.2328	29.5306	10.6861	0	39.5447	10.6337	20.0436	36.1602	11.2118	10.3106	33.2212	8.59792	4.64061	30.1242	19.5703	41.9174	9.48108	4.11227	29.7093	0.740851	20	14	76	12	37
ENSG00000143469	5.67762	0.439975	0.20849	1.1855	0.235821	1	SYT14	protein_coding	0	2.28082	23.4293	2.44779	6.9165	15.3547	2.48173	1.8911	3.28269	0	43.5336	1.57188	36.9589	16.6754	1.95226	0.93671	16.7188	6.6543	4.17536	0	4.23883	0	0	3.65154	0	0	2.04387	0	0	0.444842	0.452211	0	0	0.922953	5.37829	0	0	1	26	1	3
ENSG00000266964	307.296	-0.259963	0.204536	-1.17493	0.240022	1	FXYD1	protein_coding	317.356	245.792	117.001	453.981	396.022	87.9946	110.411	214.493	34.1251	367.332	111.937	235.367	77.5649	112.514	122.754	166.47	71.0398	181.663	436.5	316.633	566.855	542.865	570.245	489.177	516.773	257.77	268.382	419.047	276.679	481.91	636.898	526.666	504.1	294.553	214.126	319.652	293	211	106	432	407
ENSG00000114251	1717.78	0.231229	0.226096	1.15049	0.249943	1	WNT5A	protein_coding	309.091	540.019	3449.32	297.317	756.939	3273.49	2220.19	543.672	13837.2	292.701	5822.24	467.355	8760.22	5089.17	2058.16	497.634	5461.95	812.608	429.648	407.16	561.321	469.807	188.114	441.569	353.462	140.04	788.181	310.325	441.213	582.044	201.137	583.33	346.736	278.632	570.707	257.252	304	537	2675	302	573
ENSG00000111859	149.814	0.278464	0.226125	1.15001	0.250138	1	NEDD9	protein_coding	13.1314	127.853	239.13	12.7382	152.87	141.646	935.714	161.413	103.234	20.0377	202.768	32.4025	380.061	400.195	1020.12	161.622	219.232	139.287	40.8846	45.493	21.3423	27.4097	48.4677	44.0361	24.4995	99.5769	15.4569	37.2348	59.3114	26.2799	209.943	37.4092	30.5508	84.6363	26.6857	50.6437	12	118	233	13	163
ENSG00000171724	559.2	0.212081	0.181469	1.1436	0.252791	1	VAT1L	protein_coding	139.638	470.35	1681.27	137.702	761.487	2024.31	470.274	743.316	750.676	107.682	1444.03	159.052	1215.78	2015.96	571.187	751.112	1535.87	639.698	111.203	104.801	357.072	112.59	160.755	394.157	121.861	221.308	248.157	145.457	154.467	357.921	331.615	672.213	204.157	191.745	514.411	107.918	122	409	1542	132	752
ENSG00000128487	176.459	0.263538	0.226572	1.13769	0.25525	1	SPECC1	protein_coding	9.70535	64.3092	524.757	7.07345	134.784	303.935	965.538	113.654	329.429	14.0705	653.139	12.043	330.032	550.59	947.716	109.527	381.916	137.936	28.1851	7.64825	57.19	10.1091	12.115	70.3367	43.9865	14.7286	57.7845	15.3286	25.0542	90.2076	39.7739	127.777	10.7204	20.4229	119.42	11.5807	10	59	472	8	156
ENSG00000171517	83.8506	0.585761	0.20324	1.10496	0.269176	1	LPAR3	protein_coding	1.87761	50.1069	42.1558	1.72232	15.3966	88.7988	1.70685	27.9578	222.967	4.05263	46.1419	9.99248	2052.72	65.4585	0	40.8384	149.498	50.5632	0.975626	18.082	0	3.55285	3.37805	2.84939	0.777262	6.23217	20.3639	0	48.9004	3.00364	6.85505	1.48548	0	16.4691	12.3399	1.39932	1	49	39	1	20
ENSG00000264672	5.03486	0.314552	0.226344	1.09543	0.273327	1	SEPT4-AS1	antisense_RNA	6.8982	0.936448	6.86162	3.03211	5.58896	10.9094	2.42686	0.839375	19.155	6.18102	14.5157	1.94219	18.149	20.5767	2.24726	3.35613	15.6589	2.1224	1.00619	1.7557	0.866331	0	1.58981	0	0.794385	0.92826	1.69427	3.40674	0	8.27787	6.10183	6.39557	1.44001	4.72543	0.875289	0	4	1	6	3	5
ENSG00000072832	27.8283	0.378892	0.226644	1.09416	0.273885	1	CRMP1	protein_coding	9.82322	3.52123	124.101	3.08375	13.4927	101.496	0	8.00823	47.1767	3.44098	123.911	0.780449	130.848	123.983	0	7.85379	84.8298	8.2731	4.03947	2.92571	33.001	1.25539	6.22721	31.8174	3.16023	6.59482	28.5274	2.02275	0	31.2169	13.3211	17.1865	5.82016	3.81178	15.3556	0.913429	9	3	120	3	13
ENSG00000069188	461.405	-0.223823	0.222816	-1.07263	0.283437	1	SDK2	protein_coding	287.523	404.616	268.167	288.277	622.345	232.895	3.53102	408.561	123.242	193.671	262.125	138.594	266.072	218.366	5.28389	351.302	174.602	368.957	226.393	1043.25	950.302	411.432	1023.51	1047.71	329.733	1226.12	745.905	125.816	624.861	552.986	636.22	701.512	213.07	927.456	673.555	532.611	258	381	270	307	637
ENSG00000169908	314.053	0.389618	0.223598	1.06538	0.286703	1	TM4SF1	protein_coding	139.765	152.683	226.307	161.094	54.1575	293.425	1392.61	86.9275	487.551	155.657	184.538	456.383	3308.47	154.512	1253.88	150.579	294.855	218.39	89.0925	213.832	27.1148	73.9152	42.7738	28.8112	72.7096	61.3718	170.827	162.297	269.542	37.7344	137.989	53.5626	134.968	160.379	111.4	285.794	127	132	209	146	57
ENSG00000104415	582.496	0.250306	0.225789	1.06205	0.288211	1	WISP1	protein_coding	44.0579	375.826	1265.13	28.0657	364.572	1239.52	2158.64	328.884	2057.81	40.1469	1867.07	45.8057	1919.99	1863.63	2048.91	341.535	1844.21	375.748	34.1972	145.359	202.273	63.4164	40.7985	131.847	48.6562	119.774	423.644	42.6353	218.147	305.485	71.5114	343.595	40.5006	107.058	365.991	55.4182	25	336	1159	20	319
ENSG00000112559	14.7005	0.260977	0.223453	1.05737	0.290341	1	MDFI	protein_coding	4.43077	4.49634	28.4753	2.22016	18.9148	17.4803	66.8188	15.4558	15.8043	2.38075	13.6137	11.4225	73.2271	16.1618	89.9485	13.8701	11.1769	9.36575	0	0.792269	7.54259	1.65573	4.82136	6.47211	10.5728	3.2634	2.20557	5.70893	5.21906	14.6356	14.0657	6.34867	6.56082	7.96483	14.5219	1.60216	3	5	31	3	24
ENSG00000181634	34.7247	-0.427591	0.226651	-1.05395	0.291908	1	TNFSF15	protein_coding	5.59236	25.7451	339.38	4.06965	15.6015	17.9612	62.6722	26.2525	206.717	15.3275	50.1398	1.73287	23.7535	48.7668	61.431	28.322	63.5583	14.959	17.2629	11.956	9.49662	4.21925	10.8677	11.7249	3.93511	12.2363	50.0567	13.4694	14.3272	35.1372	5.78504	13.2113	4.40688	4.9324	13.3101	1.77344	5	23	314	4	16
ENSG00000120149	241.273	-0.179933	0.166308	-1.05202	0.292791	1	MSX2	protein_coding	162.956	509.693	528.672	132.071	497.656	313.948	167.997	648.173	284.509	161.655	272.31	151.814	196.528	455.329	104.154	640.231	266.166	551.81	109.402	158.887	133.828	82.5045	148.296	156.516	120.777	188.038	186.794	80.9584	180.626	178.564	265.118	136.53	110.168	161.374	170.555	71.2033	134	437	470	131	507
ENSG00000110328	27.4977	0.273634	0.226196	1.03233	0.301917	1	GALNT18	protein_coding	10.3158	26.6272	88.6361	7.33184	28.9668	42.9471	40.5289	47.9673	24.4868	13.5003	57.4068	17.2529	175.035	55.5359	47.8249	35.2086	40.4872	18.4359	5.07158	12.32	15.2118	5.41428	10.1248	13.8683	10.0905	11.5847	3.11448	10.6517	6.16606	10.7343	7.90971	12.6686	12.6911	10.2272	6.38528	47.1873	9	23	81	7	29
ENSG00000162894	48.0629	0.369051	0.224187	1.02462	0.305545	1	FCMR	protein_coding	2.78219	28.564	152.817	2.79895	17.482	113.362	18.1238	23.4926	248.65	0	205.233	10.2387	214.159	241.4	4.30622	22.0221	254.102	28.5754	0	1.47771	5.8621	0.49239	1.68888	2.51538	0	14.4182	13.4685	2.61799	6.79478	22.9517	25.7674	22.5395	6.33551	5.46952	9.7572	0	2	23	141	1	17
ENSG00000105989	124.633	0.374675	0.211162	1.00279	0.315962	1	WNT2	protein_coding	7.43092	47.811	724.066	7.81448	56.9752	367.935	117.961	79.5147	127.549	9.28618	725.969	11.2025	685.07	727.72	138.247	56.2316	312.792	46.9361	1.57429	22.8448	4.05185	3.37093	17.0632	6.74015	0	28.992	3.89227	0	23.5619	5.47766	65.2228	5.71537	1.1258	39.6724	6.98325	0	2	50	802	5	71
ENSG00000117600	44.0545	0.155748	0.221215	1.00068	0.316982	1	PLPPR4	protein_coding	3.0481	2.45539	65.1381	4.12409	39.4834	24.2095	570.067	10.2391	5.57709	0	57.2775	4.86527	52.9143	51.1766	547.599	17.2308	30.5066	8.21117	2.70051	3.57272	8.63255	3.46365	14.003	2.96041	8.61233	13.0685	1.09882	2.26904	4.84303	6.90402	5.85751	2.89275	4.46493	6.49599	0	0	3	2	64	4	40
ENSG00000117643	919.744	0.169439	0.168116	0.985231	0.32451	1	MAN1C1	protein_coding	507.923	850.661	550.654	782.334	533.362	452.964	385.913	729.755	221.501	922.649	677.377	1362.71	239.88	514.705	366.617	622.496	348.04	817.586	1308.99	1248.77	1172.41	1103.44	1412.74	907.013	848.682	1457.51	1288.11	1406.7	1515.22	1172.34	1564.01	945.736	1269.51	1398.01	1104.17	1100.3	539	764	421	758	512
ENSG00000196557	151.333	0.393764	0.216925	0.966196	0.333946	1	CACNA1H	protein_coding	12.2645	64.6383	599.631	40.3038	84.6658	296.807	470.816	45.0304	71.6962	6.83438	599.458	12.5964	1137.06	633.65	513.963	28.7304	241.822	19.2538	72.1256	20.4835	48.4525	32.1289	9.53277	52.562	14.0482	12.7164	71.4107	26.5135	8.44733	43.5619	27.3957	70.9922	19.2464	12.9123	20.7364	5.51819	8	15	715	19	68
ENSG00000120162	139.982	-0.194351	0.203434	-0.953467	0.340353	1	MOB3B	protein_coding	189.967	72.6035	88.696	182.245	82.3052	46.5254	22.893	66.5295	119.457	135.244	71.5375	61.8218	140.409	60.2162	26.6776	81.3958	79.9747	58.7208	224.677	137.63	293.293	233.452	260.349	291.519	246.082	111.018	226.771	169.59	99.564	187.585	225.298	195.84	153.338	137.117	202.41	56.5894	165	63	81	174	82
ENSG00000169860	149.713	-0.217528	0.217274	-0.938056	0.348215	1	P2RY1	protein_coding	166.96	66.8335	72.2721	144.539	227.873	29.2961	15.6094	124.733	23.574	135.25	48.7764	55.2321	136.337	46.1394	13.3402	124.654	37.1577	60.6339	178.985	198.049	464.921	147.682	321.404	296.193	245.092	245.154	103.059	154.663	95.8684	378.113	204.475	256.599	168.766	175.682	90.641	135.104	145	58	66	138	227
ENSG00000180044	208.435	0.170144	0.192373	0.912998	0.361244	1	C3orf80	protein_coding	169.742	212.884	136.797	126.736	124.941	220.841	532.17	240.776	514.652	171.046	205.818	456.178	329.026	152.524	404.966	257.672	297.889	293.683	49.4558	179.178	83.6618	70.4122	108.402	129.512	73.6971	126.243	116.159	110.798	182.433	97.6009	258.19	155.684	123.301	232.957	293.341	264.278	148	184	125	121	125
ENSG00000116106	319.451	0.16642	0.188145	0.912855	0.361319	1	EPHA4	protein_coding	244.168	425.155	335.131	288.024	722.146	237.01	356.265	670.677	266.336	316.667	353.042	328.284	281.004	419.314	329.878	863.585	291.398	875.849	213.912	297.412	88.0555	123.747	350.435	66.4345	197.35	320.517	43.8871	202.13	355.653	118.007	385.838	127.935	197.929	315.554	71.5742	419.929	201	499	397	212	818
ENSG00000163590	105.938	-0.225127	0.220044	-0.870664	0.383938	1	PPM1L	protein_coding	148.437	51.1272	48.7925	234.427	53.2692	27.6938	45.6466	35.4735	23.3298	97.0926	76.6089	88.0909	40.9841	37.0493	51.3848	29.9637	29.0634	34.5205	131.762	100.187	169.011	143.023	423.993	192.272	228.006	151.704	38.0158	146.428	105.322	108.448	143.038	95.6632	143.038	227.58	75.8741	37.4397	126	37	49	266	38
ENSG00000160460	100.981	-0.198932	0.214862	-0.85504	0.392529	1	SPTBN4	protein_coding	70.0428	85.8035	58.4419	190.919	81.7594	30.2257	27.0591	57.0406	15.074	100.409	64.3928	48.0596	21.6867	67.1804	24.7802	63.2096	26.9355	52.0578	149.582	157.322	225.066	273.86	189.401	154.013	194.978	140.536	116.734	134.705	182.712	134.559	89.3785	78.0825	71.6562	165.804	65.655	26.1782	104	73	41	159	100
ENSG00000175264	43.162	0.234862	0.218837	0.850189	0.39522	1	CHST1	protein_coding	8.68582	44.4833	90.8297	14.873	42.0699	65.0904	127.471	45.3892	95.6068	19.175	72.8084	12.4496	159.922	151.528	130.121	36.9047	82.6226	42.2072	21.6082	16.962	11.3142	12.3058	21.0994	21.7565	12.6676	15.3497	13.7454	16.1366	25.5067	13.6569	17.2415	37.9819	23.2135	15.955	15.092	0	8	39	80	15	43
ENSG00000154553	62.1408	0.352427	0.222116	0.826214	0.408683	1	PDLIM3	protein_coding	4.58655	34.3584	83.5147	12.3472	25.1356	83.0195	297.083	25.4552	186.656	3.11259	112.983	8.0704	629.996	111.156	318.116	17.7406	142.57	18.9073	2.45555	19.3539	4.2773	6.51264	11.3479	2.14378	4.61179	8.00746	10.3945	1.84199	15.509	7.69288	7.26478	4.50678	4.79764	7.24152	4.30052	0	7	24	93	8	33
ENSG00000187699	196.273	-0.150386	0.217644	-0.821134	0.41157	1	C2orf88	protein_coding	208.467	109.043	183.468	299.911	99.2036	61.5269	134.443	104.569	21.8268	271.914	62.6553	243.403	22.2996	42.3075	95.3785	117.689	41.6356	152.515	317.679	366.978	372.292	325.626	369.837	384.873	347.373	124.667	223.738	251.737	329.033	217.275	146.189	263.871	200.811	205.341	239.841	106.396	198	90	161	286	111
ENSG00000204442	329.338	0.153665	0.207101	0.809672	0.418128	1	FAM155A	protein_coding	232.711	401.944	446.807	173.865	210.925	570.612	578.677	337.698	1119.9	262.663	455.282	252.349	887.69	479.369	579.232	361.39	792.213	434.631	255.182	344.59	106.45	254.18	87.5151	89.1787	178.322	136.426	295.539	222.961	289.955	96.7395	106.254	87.0636	182.395	189.75	182.14	173.56	202	349	408	166	210
ENSG00000165757	2038.47	0.183654	0.213862	0.802946	0.422006	1	JCAD	protein_coding	463.926	1634.57	4528.43	515.713	2592.74	4382.87	7783.73	2030.06	2562.94	488.429	4400.73	517.04	4094.83	5464.95	8315.97	2087.39	4601.06	1697.89	690.073	893.63	1296.48	647.248	478.16	1118.53	646.532	627.782	958.387	766.983	647.64	974.968	693.137	1520.04	680.707	693.989	1322.13	565.133	417	1414	4346	428	2688
ENSG00000127507	25.2271	0.127277	0.225733	0.797228	0.425319	1	ADGRE2	protein_coding	9.84799	25.4661	25.999	1.68191	16.0847	40.3289	52.802	55.5529	131.685	7.60786	58.7701	8.18538	79.5105	46.7918	46.0161	30.3875	100.043	23.1792	13.5806	5.39033	11.1148	0.581254	0	15.443	12.5143	20.1428	8.55469	0.570942	19.5138	2.54726	18.1906	4.5282	1.45703	8.31606	5.79106	0	8	25	43	3	17
ENSG00000121904	63.2379	0.313637	0.224979	0.71834	0.472548	1	CSMD2	protein_coding	29.6006	26.6871	267.054	13.2642	20.0681	156.036	71.9069	69.8792	40.7626	26.0075	279.915	12.5376	146.008	298.422	67.8201	24.5749	179.21	12.2058	8.29059	10.8663	57.0992	17.634	19.521	62.004	21.2823	3.35006	31.1677	15.9336	0	127.249	10.0095	84.5268	12.0633	7.90828	43.8602	1.8408	34	37	232	19	26
ENSG00000034053	414.247	0.225017	0.223106	0.711336	0.476876	1	APBA2	protein_coding	70.5189	342.695	1048.87	45.5242	447.551	1044.75	764.051	364.86	1465.95	57.3391	1389.81	66.6651	1840.19	1479.13	929.169	372.937	1263.68	309.942	46.053	93.1898	41.8054	72.8259	133.636	62.4903	83.1853	105.397	50.2324	53.0613	129.73	62.7975	122.952	36.3688	57.6967	118.808	50.8398	288.213	47	315	1026	45	459
ENSG00000188158	108.966	-0.117409	0.164164	-0.702435	0.482408	1	NHS	protein_coding	157.376	102.628	178.188	78.4682	82.6438	178.857	156.208	94.579	272.353	83.1275	152.596	57.6148	159.311	189.937	126.794	91.6833	237.027	77.5213	92.0352	39.0047	126.704	89.9329	61.3043	134.382	153.827	69.455	111.2	72.0194	19.4839	74.2767	30.4702	142.799	62.8396	28.4633	101.224	36.4399	90	93	172	79	86
ENSG00000108688	40.2117	-0.425502	0.218656	-0.698703	0.484738	1	CCL7	protein_coding	4.38515	20.8645	49.0633	4.09844	10.4893	69.0131	44.4248	10.3626	751.786	10.9037	26.392	3.95186	70.6943	61.2732	26.3125	7.27613	107.776	7.91098	27.1198	7.70444	5.32104	7.31288	0.968588	2.65718	8.72422	5.71619	37.9354	13.4506	15.9452	1.89746	1.23301	5.25845	3.53066	2.74794	12.0262	1.09317	4	18	46	4	11
ENSG00000203760	142.425	0.147021	0.214503	0.694345	0.487466	1	CENPW	protein_coding	138.756	62.4885	31.0676	131.174	106.138	38.7185	60.3244	76.9839	54.6662	190.203	48.8049	198.755	43.9351	43.1421	77.3359	84.0048	50.7968	83.7933	116.667	144.899	192.856	103.394	188.401	154.622	138.956	168.378	269.298	181.809	202.873	320.529	366.432	280.8	178.51	225.608	299.667	72.5234	129	53	32	124	112
ENSG00000061337	35.5971	0.11164	0.226579	0.647746	0.517149	1	LZTS1	protein_coding	5.44257	10.9063	97.6746	4.95365	14.3262	80.6071	292.452	11.2742	31.1467	7.21047	75.3533	7.95305	47.8913	55.7731	319.462	11.7015	55.0312	14.7824	7.20327	8.34275	7.19277	9.24106	7.16462	18.5495	6.70272	5.47044	3.90306	10.0876	8.14172	7.54529	2.81527	9.43184	18.9459	0.961454	4.991	0.862817	5	10	95	5	12
ENSG00000101680	222.615	-0.165555	0.220085	-0.634195	0.525953	1	LAMA1	protein_coding	85.0516	173.215	215.946	86.2707	303.067	125.797	2240.48	265.504	162.392	55.4887	125.636	50.0781	416.055	140.532	1355.15	273.212	183.242	179.092	74.3553	122.323	60.4007	80.7467	126.914	76.2192	109.245	110.455	89.0085	81.9028	105.839	120.124	128.816	44.9609	47.0216	126.393	51.1985	21.9975	59	198	181	74	221
ENSG00000169129	142.096	0.282505	0.220301	0.625798	0.531448	1	AFAP1L2	protein_coding	38.1667	53.6282	389.743	25.4451	59.6376	225.241	90.6337	51.9488	731.433	17.0619	306.759	26.1892	1461.16	421.228	55.5687	40.9687	484.744	37.5613	28.6188	41.7631	34.3016	32.1412	15.5676	77.3325	23.4006	17.603	29.2606	23.6482	96.3892	32.8833	33.7117	37.7246	23.7676	8.78257	16.1495	25.28	22	47	391	28	69
ENSG00000137809	5767.54	-0.0693238	0.208551	-0.603425	0.546226	1	ITGA11	protein_coding	1819.38	4740.81	19325.8	1965.11	7208.05	13963.2	14647.8	5177.47	5033.35	1377.8	17151.7	355.694	4735.82	16805.3	14238.3	4085.29	11678.1	3759.16	1356.31	3528.31	7190.37	2216.67	3878.94	9110.94	2240.55	2919.46	2426.81	826.466	2363.01	5924.86	1467.08	6177.91	1318.3	1903.61	4134.32	579.361	1547	3981	18075	1950	6855
ENSG00000170647	22.3961	0.126684	0.208391	0.558629	0.576415	1	TMEM133	protein_coding	17.1535	11.6044	29.5349	24.0904	23.9124	36.8758	55.0392	17.7556	49.8944	26.9756	45.4755	17.2234	50.4041	35.9847	46.8406	18.6887	47.0227	11.6919	26.6098	6.72327	8.69357	20.5451	10.1016	22.1417	29.208	5.79756	10.4202	11.7086	11.1177	5.85147	23.6822	14.4637	9.06082	7.18471	14.9724	1.80946	15	10	27	23	24
ENSG00000182240	437.464	0.173779	0.21232	0.532323	0.594502	1	BACE2	protein_coding	144.173	159.139	1038.9	208.948	357.464	998.474	1199.99	221.66	553.966	123.661	1180.45	129.645	931.07	1374.78	1142.19	204.012	891.064	114.635	81.2629	17.2292	621.413	100.006	183.151	625.244	119.388	78.7461	234.055	98.7285	46.1913	729.063	99.2172	764.091	117.264	72.2964	432.803	354.317	118	141	1180	161	341
ENSG00000133110	3301.34	-0.0997168	0.226455	-0.531264	0.595236	1	POSTN	protein_coding	913.26	6263.45	1243.82	841.686	3304.41	1128.17	27310	6583.94	5031.98	600.828	1457.44	267.327	3426.41	1014.67	27735.6	4308.86	2684.55	8203.43	1066.36	2977.67	274.511	833.49	1380.06	203.724	388.888	1796.54	751.665	719.385	3001.51	150.42	550.815	197.464	487.378	1407.85	181.847	158.927	817	5470	1144	823	3382
ENSG00000078053	116.835	0.170151	0.225206	0.530252	0.595937	1	AMPH	protein_coding	34.6178	69.4405	279.953	3.54837	90.9942	173.183	251.137	117.872	370.628	9.40203	393.469	10.6861	436.881	285.962	240.964	66.8374	274.151	58.6062	29.382	57.0823	143.627	14.8332	87.0222	93.9694	8.43816	64.4636	83.8065	3.95575	47.6716	99.2125	35.2864	111.246	21.8791	50.1793	83.967	1.68764	11	62	262	4	98
ENSG00000087510	32.5397	0.121316	0.20906	0.52351	0.600619	1	TFAP2C	protein_coding	7.35544	33.8952	88.2061	15.3483	78.0665	77.9323	35.2253	47.7184	67.2039	37.7377	57.545	8.642	104.448	95.99	35.7211	45.4731	82.2755	34.5974	12.7765	11.5193	12.9359	12.4604	23.2047	7.62775	19.4223	15.9087	13.2903	4.87912	15.8008	8.93967	11.7816	10.7784	14.1167	14.9638	6.80848	0.832146	7	32	88	16	67
ENSG00000182667	115.181	0.110725	0.223553	0.51017	0.609932	1	NTM	protein_coding	17.6791	46.4609	124.492	15.2338	157.626	68.529	1354.08	35.08	38.4104	12.5951	202.55	32.4157	154.716	149.735	1240.89	24.1519	90.9436	24.4689	24.0835	9.03825	13.2221	38.5782	9.59122	16.5431	21.918	10.4518	11.2015	6.78304	9.05988	13.7794	7.18503	3.75205	45.4119	17.212	5.76045	92.8961	18	26	163	15	151
ENSG00000099864	2792.23	-0.133348	0.212792	-0.506026	0.612839	1	PALM	protein_coding	2608.74	2006.18	1220.98	3061.71	3481.98	432.094	622.694	2099.42	248.596	2371.62	1408.63	1599.11	581.962	1327.29	886.011	2358.12	462.873	2102.01	3560.94	2959.83	5115.52	4295.44	4858.42	5286.32	3993.68	3350.47	2795.18	3174.88	2986.84	4816.71	4333.36	4558.51	4416.7	3897.45	3406.47	3833.74	2395	1839	1191	2967	3082
ENSG00000146374	898.554	-0.0317487	0.225519	-0.505727	0.613048	1	RSPO3	protein_coding	811.434	81.1889	98.1225	631.109	234.717	140.327	123.62	170.125	464.585	992.177	206.533	749.742	29.2934	151.935	79.0423	123.661	324.501	84.5587	1051.35	511.957	2381.61	747.406	951.485	1952.86	887.123	689.186	2592.5	1151.99	688.647	2873.58	1274.41	3215.57	1262.92	894.794	2747.46	976.423	723	69	90	609	218
ENSG00000128422	21.2057	-0.0876048	0.226559	-0.481537	0.630135	1	KRT17	protein_coding	28.0809	14.8607	60.6679	6.16432	23.3495	79.6834	50.8669	26.714	37.1857	13.2078	8.49075	9.62401	85.9035	29.931	67.3617	11.4096	69.4571	15.4061	9.93242	1.10008	5.33083	7.40553	8.26857	12.6201	3.93843	12.5311	12.3478	9.38468	4.86154	0	7.7156	9.73578	10.656	7.09326	2.11682	0	26	13	60	6	24
ENSG00000176641	35.391	0.190206	0.226647	0.47419	0.635365	1	RNF152	protein_coding	6.88056	20.6271	63.9429	14.5933	64.4651	77.2259	76.5143	17.9219	54.2653	3.74004	17.981	23.7149	225.645	75.8672	108.483	26.5724	68.4459	10.2041	15.6622	25.2371	26.2706	19.4613	42.0424	9.24681	10.7575	37.9596	36.6984	5.66276	21.0732	4.53856	13.8384	10.8328	4.21464	8.74936	17.4652	7.27481	9	23	43	21	28
ENSG00000146950	61.3843	0.0663145	0.205344	0.460779	0.644957	1	SHROOM2	protein_coding	0.697193	18.7799	68.6107	0	13.0714	43.278	960.842	15.5132	24.0839	2.29037	59.2493	1.71638	159.652	61.026	672.465	2.79053	48.5713	10.9221	3.40804	0	5.44213	0	0.615847	1.68658	3.33604	1.39991	1.03451	2.32486	0.7439	2.12998	2.98051	0.548935	1.10817	2.03861	16.5654	0.913221	1	13	79	0	15
ENSG00000151702	83.3705	0.145155	0.222218	0.438393	0.661101	1	FLI1	protein_coding	13.5597	35.9342	178.425	52.0519	112.763	192.299	418.644	57.3256	120.539	7.00752	206.249	17.6276	189.407	216.308	492.845	66.0991	173.76	44.7553	9.47232	39.4418	31.9442	6.27141	14.5551	26.6114	15.2933	10.6263	16.1148	16.6983	4.75163	36.7973	23.3448	41.7779	43.3929	12.7908	33.7513	22.1026	13	41	229	14	158
ENSG00000070159	25.4159	-0.11469	0.213986	-0.43306	0.664972	1	PTPN3	protein_coding	18.9484	22.3947	122.801	17.3138	32.0819	37.4473	60.7789	32.0387	51.6866	17.4044	38.7375	5.74847	41.9851	57.1187	54.4077	39.5122	48.2529	29.3634	7.19323	3.90132	7.57489	6.62574	9.75216	8.44662	5.67595	9.07193	1.79671	17.6656	4.47673	35.6251	14.7084	11.8552	10.3278	8.85206	8.26865	15.1333	17	24	133	12	37
ENSG00000142224	9.71311	0.00287156	0.210965	-0.42866	0.668171	1	IL19	protein_coding	0	13.2744	56.2001	0	7.89131	22.6337	3.57187	8.72094	49.6108	0	41.8281	0	9.20474	84.4219	0	4.71139	33.6666	3.53515	1.41439	0	2.63834	0	0	0	0	0	1.29157	0	1.51316	1.08849	0	0	0	0	2.45509	0	0	10	45	0	7
ENSG00000126861	161.778	-0.00966116	0.222461	-0.393644	0.693844	1	OMG	protein_coding	251.804	90.824	2.1691	275.089	40.7031	9.25095	33.8778	57.986	3.22822	382.451	7.51446	216.119	7.18668	1.90842	18.9796	70.8736	6.52284	117.792	640.492	305.608	74.6782	386.576	170.308	32.69	423.694	143.039	47.2011	736.384	263.317	75.2429	105.104	23.167	275.543	169.855	66.8009	290.018	226	77	2	264	42
ENSG00000142178	38.348	0.0468607	0.226469	-0.34973	0.726542	1	SIK1	protein_coding	26.8256	49.8122	123.495	9.22985	59.1981	50.0763	93.5059	59.5843	51.9995	0	175.722	2.90341	28.7576	97.8628	150.322	35.4494	66.239	42.4891	4.47322	17.7525	7.65842	0	6.2672	12.2607	8.91692	5.09737	19.1052	28.1169	27.0992	11.1896	61.707	5.59042	21.5837	6.27483	13.964	0	14	49	128	10	67
ENSG00000082074	5.926	0.0435462	0.224364	0.348173	0.72771	1	FYB1	protein_coding	4.75539	7.90774	1.4705	6.92294	0	0.593288	1.43364	1.40101	0.542116	7.76291	0	2.8379	1.0191	1.07777	4.76137	7.94998	1.11384	1.32887	0.874443	3.08469	5.58476	11.3768	0.700094	1.13824	3.47899	3.1886	4.97941	16.0918	16.0125	16.7072	7.44521	11.6328	7.1132	11.5078	18.1841	21.3568	6	4	1	7	0
ENSG00000152580	261.455	0.0997865	0.225903	0.320311	0.748732	1	IGSF10	protein_coding	129.849	121.876	35.7097	200.959	175.416	41.98	378.289	129.418	69.0723	295.344	57.1622	437.943	8.51697	41.4734	333.916	164.848	38.4549	130.421	162.655	243.666	370.335	320.166	214.338	247.983	241.634	182.867	141.016	300.105	445.01	511.396	847.661	606.057	428.362	227.937	476.104	654.449	107	115	30	197	144
ENSG00000147234	23.1883	-0.0662746	0.21808	-0.307324	0.758597	1	FRMPD3	protein_coding	8.01026	13.7381	7.61688	7.2853	22.9459	11.7336	5.17044	23.7535	4.6842	7.84008	17.2334	7.37307	13.792	4.66242	1.76766	23.5408	9.63125	10.5172	10.0913	74.677	24.8257	35.6111	103.102	26.7598	25.1621	71.9724	23.0461	11.6593	47.6259	19.4178	40.556	18.9216	7.21303	66.7025	26.1398	0	7	12	7	7	23
ENSG00000089472	520.266	0.056039	0.219907	0.225754	0.821393	1	HEPH	protein_coding	117.621	354.748	1106.49	161.15	485.701	546.958	4004.44	467.882	511.131	138.861	1093.36	204.959	449.092	966.166	3686	393.695	771.992	266.235	117.674	52.7098	349.711	67.2946	202.388	314.258	77.7042	133.045	77.1655	80.2476	72.0668	275.678	350.608	330.92	116.412	118.993	176.009	90.2072	108	274	1257	156	487
ENSG00000253837	8.80963	-0.0277999	0.22119	-0.201555	0.840265	1	AC090197.1	processed_transcript	11.5289	10.4192	4.90526	7.04634	3.34795	17.1708	26.0527	11.7185	20.6826	7.55858	13.2636	4.5947	18.545	8.77443	27.4453	9.32316	13.7624	7.79626	2.84079	7.62601	2.43701	0.448801	6.45515	3.0343	4.51362	2.60113	1.17014	5.13875	6.93011	7.65237	7.73837	9.25562	11.173	8.18793	6.00776	0	9	8	4	6	3
ENSG00000112902	292.409	0.0972153	0.223788	0.198039	0.843014	1	SEMA5A	protein_coding	161.682	113.094	907.095	82.7092	193.62	466.347	1379.27	164.045	428.09	60.0503	631.115	81.8141	1717.75	561.509	796.147	172.906	442.564	141.047	93.1541	162.719	134.922	69.8421	224.768	122.038	95.8308	87.0343	91.1567	69.1963	118.41	107.687	151.192	155.894	54.9995	114.509	106.223	66.3098	84	107	902	86	168
ENSG00000197301	110.032	-0.0100967	0.199802	-0.167257	0.867168	1	AC090673.1	antisense_RNA	116.64	84.3894	25.3311	146.86	31.4549	44.2706	118.403	45.4347	25.4746	116.664	42.5332	140.023	8.70605	24.7201	167.589	70.6478	41.6566	47.7478	225.095	89.9733	71.0756	96.0566	71.6084	68.6768	162.142	112.419	142.738	292.908	106.966	129.083	82.4142	146.107	149.546	110.516	214.318	390.962	107	57	24	122	35
ENSG00000169744	271.857	-0.00293975	0.202857	-0.137242	0.89084	1	LDB2	protein_coding	70.1683	280.664	510.834	127.569	673.796	310.952	799.523	467.337	189.161	41.7377	380.603	77.8325	735.138	432.887	665.963	510.101	287.53	355.07	54.2702	184.477	250.132	55.8895	425.902	285.831	64.9415	215.496	44.2137	55.9163	111.672	164.993	363.658	178.781	58.2264	249.844	84.8369	20.8969	59	270	484	101	745
ENSG00000151388	412.297	0.0400104	0.226629	0.12041	0.904158	1	ADAMTS12	protein_coding	74.7354	432.278	746.425	59.3129	583.014	815.281	2019.32	395.147	1176.74	93.5745	908.908	35.0444	991.21	976.511	1825.99	447.292	958.271	317.456	106.777	58.706	178.144	77.6375	82.1286	186.666	65.7825	68.8596	208.65	87.9982	62.0897	170.382	161.767	160.126	29.913	43.684	130.065	106.802	60	396	877	56	639
ENSG00000165072	122.322	-0.00330377	0.215377	-0.115744	0.907855	1	MAMDC2	protein_coding	101.1	108.565	123.697	127.783	104.145	197.013	469.008	88.4912	307.245	103.599	41.1746	74.069	469.597	130.612	394.062	72.2973	277.399	129.483	111.642	50.3755	57.5797	69.402	49.7267	50.0344	63.6895	67.1298	98.258	90.6029	45.551	21.482	35.6648	46.1969	38.0913	54.0089	65.6565	69.1752	88	94	113	122	104
ENSG00000050767	41.2814	0.11314	0.221067	0.0774867	0.938236	1	COL23A1	protein_coding	0	30.8131	270.394	1.15268	43.9415	106.53	2.28689	24.5861	151.979	3.71342	144.293	0.903745	295.716	213.407	1.43583	24.9577	87.4818	5.61306	0	2.46547	3.51832	1.19126	11.4496	10.4927	1.63565	8.92644	4.57442	1.17202	3.0321	3.16128	10.8753	6.96912	2.99251	1.12655	2.34534	0.997881	0	25	262	1	40
ENSG00000249992	1072.97	-0.0341921	0.213655	0.0754087	0.93989	1	TMEM158	protein_coding	566.727	1098.74	1999.35	372.878	434.006	2955.19	965.533	1003.27	6409.34	573.035	2212.84	494.244	1949.3	2700.52	513.08	791.923	3559.93	843.106	396.524	805.815	434.699	235.604	211.954	416.67	442.851	291.134	1191.62	518.237	826.93	582.088	277.077	529.532	416.725	266.187	640.7	699.487	496	946	1828	356	436
ENSG00000155962	217.549	0.000931403	0.204262	0.0465739	0.962853	1	CLIC2	protein_coding	270.279	129.369	73.3106	169.149	171.415	50.1791	41.954	149.574	36.9795	281.891	149.104	119.992	42.373	129.168	34.6246	133.34	93.3665	99.0902	276.356	287.836	307.059	212.272	415.57	317.643	278.389	346.967	316.478	292.841	276.93	426.754	356.094	377.355	218.906	248.207	342.085	358.851	258	126	78	173	168
ENSG00000106714	43.0098	0.0199169	0.225892	0.0238935	0.980938	1	CNTNAP3	protein_coding	7.20654	62.2736	82.4735	15.6102	130.414	80.8895	57.7524	105.801	54.9807	4.85683	97.9498	21.474	117.282	94.3343	28.9743	116.815	65.1996	68.6688	30.2399	14.5956	15.2429	16.6746	30.9056	3.31791	7.2239	46.7125	11.3219	8.07736	24.6093	20.908	22.8231	7.02055	5.96488	59.0846	10.6762	0	7	68	93	9	118
ENSG00000167600	64.7423	-0.0286135	0.218369	-0.0180635	0.985588	1	CYP2S1	protein_coding	28.7301	49.9957	352.215	25.5148	171.953	75.6743	16.3361	91.1059	97.3649	45.834	106.388	52.3234	264.124	70.683	4.17865	77.2375	106.146	85.6468	14.9479	17.5993	30.411	14.4725	12.7397	45.0848	13.4881	18.2011	45.3356	22.0946	34.1207	77.1903	49.6751	60.4621	13.5367	51.1907	35.9003	52.8213	23	55	382	31	128
ENSG00000133048	20191.4	-0.0274521	0.21902	-0.00300583	0.997602	1	CHI3L1	protein_coding	185.571	9960.31	29622.7	201.744	2824.43	56092.3	37226.8	6563.17	235856	508.223	100868	754.952	3871.99	59837.5	14619.8	7102.28	130167	11100.8	239.352	1596.34	1020.58	188.225	274.255	672.586	195.446	496.259	3396.33	323.654	1900.29	2637.26	761.427	2142.3	327.603	564.213	2340.66	448.29	164	8787	27713	190	2841
[truncated: 31 more columns]

## Sheet: CAF_vs_NF_DESeq2_allde_genes
gene_id	baseMean	log2FoldChange	lfcSE	stat	pvalue	padj	gene_name	gene_biotype	P1_1_CAF_r1_normCounts	P2_1_CAF_r2_normCounts	P3_1_CAF_r3_normCounts	P1_2_CAF_r4_normCounts	P2_2_CAF_r5_normCounts	P3_2_CAF_r6_normCounts	P1_3_CAF_r7_normCounts	P2_3_CAF_r8_normCounts	P3_3_CAF_r9_normCounts	P1_1_CAF_o_r1_normCounts	P3_1_CAF_o_r3_normCounts	P1_2_CAF_o_r4_normCounts	P2_2_CAF_o_r5_normCounts	P3_2_CAF_o_r6_normCounts	P1_3_CAF_o_r7_normCounts	P2_3_CAF_o_r8_normCounts	P3_3_CAF_o_r9_normCounts	P2_1_CAF_o_r2_normCounts	P1_1_NF_r1_normCounts	P2_1_NF_r2_normCounts	P3_1_NF_r3_normCounts	P1_2_NF_r4_normCounts	P2_2_NF_r5_normCounts	P3_2_NF_r6_normCounts	P1_3_NF_r7_normCounts	P2_3_NF_r8_normCounts	P3_3_NF_r9_normCounts	P1_1_NF_o_r1_normCounts	P2_1_NF_o_r2_normCounts	P3_1_NF_o_r3_normCounts	P2_2_NF_o_r5_normCounts	P3_2_NF_o_r6_normCounts	P1_3_NF_o_r7_normCounts	P2_3_NF_o_r8_normCounts	P3_3_NF_o_r9_normCounts	P1_2_NF_o_r4_normCounts	P1_1_CAF_r1_rawCounts	P2_1_CAF_r2_rawCounts	P3_1_CAF_r3_rawCounts	P1_2_CAF_r4_rawCounts	P2_2_CAF_r5_rawCounts
ENSG00000112936	3229.87	-1.41006	0.184789	7.89308	2.94826e-15	5.29655e-11	C7	protein_coding	5823.54	1568.83	317.498	3146.27	1216.21	439.081	2728.55	1434.51	311.76	4984.14	262.408	1335.37	97.2653	277.09	2431.37	801.364	230.633	931.93	12651	7218.02	1709.94	7548.57	4068.82	2173.07	7939.64	4624.27	1541.4	12217.5	6906.97	1114.07	2425.97	1341.43	5327.04	2520.79	673.954	5935.1	4943	1324	379	3560	1353
ENSG00000171724	559.2	1.36516	0.182498	-7.22874	4.87494e-13	2.91928e-09	VAT1L	protein_coding	139.638	470.35	1681.27	137.702	761.487	2024.31	470.274	743.316	750.676	107.682	1444.03	159.052	1215.78	2015.96	571.187	751.112	1535.87	639.698	111.203	104.801	357.072	112.59	160.755	394.157	121.861	221.308	248.157	145.457	154.467	357.921	331.615	672.213	204.157	191.745	514.411	107.918	122	409	1542	132	752
ENSG00000070159	25.4159	1.56726	0.217706	-7.08696	1.37091e-12	4.9914e-09	PTPN3	protein_coding	18.9484	22.3947	122.801	17.3138	32.0819	37.4473	60.7789	32.0387	51.6866	17.4044	38.7375	5.74847	41.9851	57.1187	54.4077	39.5122	48.2529	29.3634	7.19323	3.90132	7.57489	6.62574	9.75216	8.44662	5.67595	9.07193	1.79671	17.6656	4.47673	35.6251	14.7084	11.8552	10.3278	8.85206	8.26865	15.1333	17	24	133	12	37
ENSG00000133048	20191.4	1.42845	0.219016	-7.08512	1.3892e-12	4.9914e-09	CHI3L1	protein_coding	185.571	9960.31	29622.7	201.744	2824.43	56092.3	37226.8	6563.17	235856	508.223	100868	754.952	3871.99	59837.5	14619.8	7102.28	130167	11100.8	239.352	1596.34	1020.58	188.225	274.255	672.586	195.446	496.259	3396.33	323.654	1900.29	2637.26	761.427	2142.3	327.603	564.213	2340.66	448.29	164	8787	27713	190	2841
ENSG00000203805	40.0765	1.29617	0.220362	-6.74501	1.53021e-11	3.43629e-08	PLPP4	protein_coding	0	23.1627	122.006	1.8312	16.388	80.7142	172.261	18.3753	96.4272	1.38738	146.593	2.239	109.644	169.252	296.389	31.9337	87.5433	48.8655	0	5.58909	1.35165	1.3301	0	1.10295	0	3.05147	0	0	0	0	0.855978	2.36128	0.790596	1.30928	0	0	0	21	131	2	19
ENSG00000129048	435.568	-1.22325	0.206899	6.36865	1.90698e-10	3.42588e-07	ACKR4	protein_coding	962.669	229.82	70.0061	792.889	238.07	95.1764	92.4181	165.048	157.643	686.693	25.9851	237.808	61.7773	43.808	78.6409	174.472	72.164	163.752	1431.78	596.158	680.28	1081.17	774.623	596.778	1257.73	505.591	431.549	891.922	374.356	206.74	249.602	221.453	742.048	374.761	308.15	606.899	842	198	64	757	239
ENSG00000151702	83.3705	1.39789	0.223426	-6.10624	1.02009e-09	1.45389e-06	FLI1	protein_coding	13.5597	35.9342	178.425	52.0519	112.763	192.299	418.644	57.3256	120.539	7.00752	206.249	17.6276	189.407	216.308	492.845	66.0991	173.76	44.7553	9.47232	39.4418	31.9442	6.27141	14.5551	26.6114	15.2933	10.6263	16.1148	16.6983	4.75163	36.7973	23.3448	41.7779	43.3929	12.7908	33.7513	22.1026	13	41	229	14	158
ENSG00000162894	48.0629	1.19045	0.223526	-6.1013	1.05208e-09	1.45389e-06	FCMR	protein_coding	2.78219	28.564	152.817	2.79895	17.482	113.362	18.1238	23.4926	248.65	0	205.233	10.2387	214.159	241.4	4.30622	22.0221	254.102	28.5754	0	1.47771	5.8621	0.49239	1.68888	2.51538	0	14.4182	13.4685	2.61799	6.79478	22.9517	25.7674	22.5395	6.33551	5.46952	9.7572	0	2	23	141	1	17
ENSG00000197977	59.1618	1.23737	0.224656	-5.96344	2.46982e-09	2.93329e-06	ELOVL2	protein_coding	0	2.30878	295.58	0	18.0344	161.793	48.8837	17.6924	64.5652	1.12629	408.526	7.40951	137.821	579.53	47.0593	11.3549	227.199	7.7238	1.26882	0	8.69103	0	2.03062	1.85395	0	5.78597	7.23455	1.06607	0	23.4379	8.91983	13.5901	3.62809	4.07314	11.637	0	0	2	270	0	18
ENSG00000221955	654.847	0.980349	0.164232	-5.95426	2.61245e-09	2.93329e-06	SLC12A8	protein_coding	283.326	996.251	498.96	325.519	1203.91	758.486	1150.49	1034.57	890.303	317.312	1184.75	675.164	804.904	795.431	1350.51	1334.23	1029.59	1310.92	222.906	556.765	272.444	275.586	350.266	232.189	192.025	484.257	500.263	350.486	786.321	304.366	564.327	445.546	349.846	612.26	760.818	369.186	241	863	450	286	1114
ENSG00000117643	919.744	-0.966857	0.167995	5.85293	4.83001e-09	4.82289e-06	MAN1C1	protein_coding	507.923	850.661	550.654	782.334	533.362	452.964	385.913	729.755	221.501	922.649	677.377	1362.71	239.88	514.705	366.617	622.496	348.04	817.586	1308.99	1248.77	1172.41	1103.44	1412.74	907.013	848.682	1457.51	1288.11	1406.7	1515.22	1172.34	1564.01	945.736	1269.51	1398.01	1104.17	1100.3	539	764	421	758	512
ENSG00000120149	241.273	1.00367	0.167629	-5.85285	4.83228e-09	4.82289e-06	MSX2	protein_coding	162.956	509.693	528.672	132.071	497.656	313.948	167.997	648.173	284.509	161.655	272.31	151.814	196.528	455.329	104.154	640.231	266.166	551.81	109.402	158.887	133.828	82.5045	148.296	156.516	120.777	188.038	186.794	80.9584	180.626	178.564	265.118	136.53	110.168	161.374	170.555	71.2033	134	437	470	131	507
ENSG00000126861	161.778	-1.09024	0.22217	5.77116	7.87269e-09	6.7349e-06	OMG	protein_coding	251.804	90.824	2.1691	275.089	40.7031	9.25095	33.8778	57.986	3.22822	382.451	7.51446	216.119	7.18668	1.90842	18.9796	70.8736	6.52284	117.792	640.492	305.608	74.6782	386.576	170.308	32.69	423.694	143.039	47.2011	736.384	263.317	75.2429	105.104	23.167	275.543	169.855	66.8009	290.018	226	77	2	264	42
ENSG00000099869	24.2748	1.19949	0.225522	-5.73558	9.71779e-09	7.86309e-06	IGF2-AS	antisense_RNA	1.22975	14.8622	96.3641	0	7.63144	71.3704	20.8701	11.4654	57.5917	3.45872	134.404	0	127.707	106.072	31.8174	17.0723	75.9441	17.6011	0	1.14941	8.91748	1.10913	3.86841	1.89257	0	4.75758	0.996104	3.27544	6.33578	8.00277	15.5044	8.96265	5.57644	5.88716	2.19423	0	1	13	90	0	8
ENSG00000146374	898.554	-1.12803	0.225501	5.7296	1.00669e-08	7.86309e-06	RSPO3	protein_coding	811.434	81.1889	98.1225	631.109	234.717	140.327	123.62	170.125	464.585	992.177	206.533	749.742	29.2934	151.935	79.0423	123.661	324.501	84.5587	1051.35	511.957	2381.61	747.406	951.485	1952.86	887.123	689.186	2592.5	1151.99	688.647	2873.58	1274.41	3215.57	1262.92	894.794	2747.46	976.423	723	69	90	609	218
ENSG00000147234	23.1883	-1.24404	0.215335	5.61215	1.99825e-08	1.38945e-05	FRMPD3	protein_coding	8.01026	13.7381	7.61688	7.2853	22.9459	11.7336	5.17044	23.7535	4.6842	7.84008	17.2334	7.37307	13.792	4.66242	1.76766	23.5408	9.63125	10.5172	10.0913	74.677	24.8257	35.6111	103.102	26.7598	25.1621	71.9724	23.0461	11.6593	47.6259	19.4178	40.556	18.9216	7.21303	66.7025	26.1398	0	7	12	7	7	23
ENSG00000142178	38.348	1.12137	0.226277	-5.60453	2.08824e-08	1.38945e-05	SIK1	protein_coding	26.8256	49.8122	123.495	9.22985	59.1981	50.0763	93.5059	59.5843	51.9995	0	175.722	2.90341	28.7576	97.8628	150.322	35.4494	66.239	42.4891	4.47322	17.7525	7.65842	0	6.2672	12.2607	8.91692	5.09737	19.1052	28.1169	27.0992	11.1896	61.707	5.59042	21.5837	6.27483	13.964	0	14	49	128	10	67
ENSG00000155962	217.549	-1.04137	0.203871	5.39867	6.71373e-08	3.89071e-05	CLIC2	protein_coding	270.279	129.369	73.3106	169.149	171.415	50.1791	41.954	149.574	36.9795	281.891	149.104	119.992	42.373	129.168	34.6246	133.34	93.3665	99.0902	276.356	287.836	307.059	212.272	415.57	317.643	278.389	346.967	316.478	292.841	276.93	426.754	356.094	377.355	218.906	248.207	342.085	358.851	258	126	78	173	168
ENSG00000188916	62.8322	-1.13208	0.21208	5.28406	1.26352e-07	6.30534e-05	FAM196A	protein_coding	81.7931	39.4406	19.8689	53.7537	40.7428	27.821	15.6452	53.4616	13.7067	50.9903	15.0252	24.6415	10.7424	10.8371	21.5123	42.2038	25.3896	27.6285	99.6981	104.182	259.163	99.2281	50.669	158.656	100.856	100.826	117.654	84.7051	78.9943	127.217	20.1494	75.1492	71.2067	42.3037	38.081	58.0178	77	37	16	54	44
ENSG00000105989	124.633	0.834701	0.210783	-5.26044	1.43708e-07	6.6198e-05	WNT2	protein_coding	7.43092	47.811	724.066	7.81448	56.9752	367.935	117.961	79.5147	127.549	9.28618	725.969	11.2025	685.07	727.72	138.247	56.2316	312.792	46.9361	1.57429	22.8448	4.05185	3.37093	17.0632	6.74015	0	28.992	3.89227	0	23.5619	5.47766	65.2228	5.71537	1.1258	39.6724	6.98325	0	2	50	802	5	71
ENSG00000089472	520.266	1.20426	0.220087	-5.23298	1.66802e-07	7.23814e-05	HEPH	protein_coding	117.621	354.748	1106.49	161.15	485.701	546.958	4004.44	467.882	511.131	138.861	1093.36	204.959	449.092	966.166	3686	393.695	771.992	266.235	117.674	52.7098	349.711	67.2946	202.388	314.258	77.7042	133.045	77.1655	80.2476	72.0668	275.678	350.608	330.92	116.412	118.993	176.009	90.2072	108	274	1257	156	487
ENSG00000140563	95.5746	1.11466	0.222761	-5.20797	1.90914e-07	7.97621e-05	MCTP2	protein_coding	18.4916	13.2466	151.662	10.1057	42.2432	216.528	195.596	18.2266	466.521	11.57	284.593	15.6037	815.638	281.008	203.837	34.2998	451.266	15.9616	6.22696	4.78947	14.2961	8.66826	6.84604	10.1089	10.651	0	29.6887	25.3253	5.18954	23.1657	7.75478	13.9879	2.69067	6.56089	17.6712	0.667446	8	20	179	12	32
ENSG00000146072	6886.71	-0.980122	0.20734	5.17575	2.26999e-07	9.26825e-05	TNFRSF21	protein_coding	10045.4	5557.79	1818.22	9772.22	4478.08	1655.22	1186.55	5056.6	3296.29	7354.3	1440.02	4066.3	1639.48	986.242	606.164	4425.77	1324.74	5187.33	10928.2	12437.2	10012.4	11110.6	10164.2	11137	10201.2	10203.8	12030.5	9416.23	10768.7	8232.42	7392.33	8324.39	8627.63	10784.9	10315.1	5937.92	8744	4812	1661	9330	4472
ENSG00000004776	17867.3	-0.83697	0.168921	5.16052	2.46271e-07	9.83169e-05	HSPB6	protein_coding	28615.3	19114.2	4968.84	30000.5	15714.7	6961.27	16229.4	13574.5	5303.25	23185.8	4167	9889.65	3356	3569.95	13679	11458.6	4725.48	14601	37908.6	29945.3	20687.3	31367.3	28999	22607.2	37309.6	20448.3	19378	30526.8	22811	11519.4	17875.6	10088.4	26242.1	19918.6	9268.84	17208.9	25145	16413	4534	28607	15852
ENSG00000087510	32.5397	1.12274	0.212757	-5.14678	2.64991e-07	0.00010349	TFAP2C	protein_coding	7.35544	33.8952	88.2061	15.3483	78.0665	77.9323	35.2253	47.7184	67.2039	37.7377	57.545	8.642	104.448	95.99	35.7211	45.4731	82.2755	34.5974	12.7765	11.5193	12.9359	12.4604	23.2047	7.62775	19.4223	15.9087	13.2903	4.87912	15.8008	8.93967	11.7816	10.7784	14.1167	14.9638	6.80848	0.832146	7	32	88	16	67
ENSG00000142224	9.71311	1.02681	0.207877	-5.13339	2.84562e-07	0.000108769	IL19	protein_coding	0	13.2744	56.2001	0	7.89131	22.6337	3.57187	8.72094	49.6108	0	41.8281	0	9.20474	84.4219	0	4.71139	33.6666	3.53515	1.41439	0	2.63834	0	0	0	0	0	1.29157	0	1.51316	1.08849	0	0	0	0	2.45509	0	0	10	45	0	7
ENSG00000154553	62.1408	1.01463	0.2209	-5.06494	4.0852e-07	0.000149777	PDLIM3	protein_coding	4.58655	34.3584	83.5147	12.3472	25.1356	83.0195	297.083	25.4552	186.656	3.11259	112.983	8.0704	629.996	111.156	318.116	17.7406	142.57	18.9073	2.45555	19.3539	4.2773	6.51264	11.3479	2.14378	4.61179	8.00746	10.3945	1.84199	15.509	7.69288	7.26478	4.50678	4.79764	7.24152	4.30052	0	7	24	93	8	33
ENSG00000128487	176.459	1.24328	0.226615	-5.03505	4.77735e-07	0.000167647	SPECC1	protein_coding	9.70535	64.3092	524.757	7.07345	134.784	303.935	965.538	113.654	329.429	14.0705	653.139	12.043	330.032	550.59	947.716	109.527	381.916	137.936	28.1851	7.64825	57.19	10.1091	12.115	70.3367	43.9865	14.7286	57.7845	15.3286	25.0542	90.2076	39.7739	127.777	10.7204	20.4229	119.42	11.5807	10	59	472	8	156
ENSG00000146950	61.3843	0.948609	0.204657	-4.983	6.26067e-07	0.000193919	SHROOM2	protein_coding	0.697193	18.7799	68.6107	0	13.0714	43.278	960.842	15.5132	24.0839	2.29037	59.2493	1.71638	159.652	61.026	672.465	2.79053	48.5713	10.9221	3.40804	0	5.44213	0	0.615847	1.68658	3.33604	1.39991	1.03451	2.32486	0.7439	2.12998	2.98051	0.548935	1.10817	2.03861	16.5654	0.913221	1	13	79	0	15
ENSG00000116106	319.451	0.896553	0.188947	-4.97249	6.60974e-07	0.000201261	EPHA4	protein_coding	244.168	425.155	335.131	288.024	722.146	237.01	356.265	670.677	266.336	316.667	353.042	328.284	281.004	419.314	329.878	863.585	291.398	875.849	213.912	297.412	88.0555	123.747	350.435	66.4345	197.35	320.517	43.8871	202.13	355.653	118.007	385.838	127.935	197.929	315.554	71.5742	419.929	201	499	397	212	818
ENSG00000144649	207.595	-0.920577	0.223723	4.95851	7.10373e-07	0.00020994	FAM198A	protein_coding	375.889	203.838	25.3183	316.426	101.389	31.8613	22.9374	165.823	39.6387	271.613	36.5225	94.9806	18.4301	16.9747	24.5198	115.2	22.8169	150.06	434.934	339.576	423.361	292.44	392.108	342.642	247.96	279.538	408.833	367.718	291.279	295.836	293.229	184.705	256.087	236.455	200.975	151.499	345	180	18	316	116
ENSG00000153993	769.316	-0.805332	0.164279	4.95783	7.12848e-07	0.00020994	SEMA3D	protein_coding	1419.44	385.782	454.373	1238.11	759.451	317.123	491.571	625.084	210.035	1091.16	240.864	562.47	280.85	268.285	353.577	487.143	265.101	360.18	1278.25	1057.61	610.57	1735.68	1574	992.054	1640.96	1491.75	377.916	985.494	732.464	313.47	1087.11	464.34	1108.88	1196.88	331.856	905.506	1306	337	386	1281	750
ENSG00000034053	414.247	1.01115	0.223047	-4.94501	7.61387e-07	0.000217116	APBA2	protein_coding	70.5189	342.695	1048.87	45.5242	447.551	1044.75	764.051	364.86	1465.95	57.3391	1389.81	66.6651	1840.19	1479.13	929.169	372.937	1263.68	309.942	46.053	93.1898	41.8054	72.8259	133.636	62.4903	83.1853	105.397	50.2324	53.0613	129.73	62.7975	122.952	36.3688	57.6967	118.808	50.8398	288.213	47	315	1026	45	459
ENSG00000115641	3322.63	0.813284	0.163848	-4.92453	8.4564e-07	0.000236495	FHL2	protein_coding	1685.89	4393.99	5082.1	1131.75	3543.59	4619.76	6034.8	4351.96	5354.62	2086.51	4980.33	2538.66	5619.35	5560.63	7215.02	4047.87	5387.04	4874.84	1458.61	2741.63	1780.4	1329.53	1723.78	1636.86	1274.23	2500.46	3312.68	2062.35	3655.63	2111.33	3197.83	2477.26	2161.9	2361.49	2861.16	2458.87	1465	3775	4688	1075	3624
ENSG00000160460	100.981	-1.01158	0.214284	4.89766	9.69847e-07	0.000256225	SPTBN4	protein_coding	70.0428	85.8035	58.4419	190.919	81.7594	30.2257	27.0591	57.0406	15.074	100.409	64.3928	48.0596	21.6867	67.1804	24.7802	63.2096	26.9355	52.0578	149.582	157.322	225.066	273.86	189.401	154.013	194.978	140.536	116.734	134.705	182.712	134.559	89.3785	78.0825	71.6562	165.804	65.655	26.1782	104	73	41	159	100
ENSG00000050767	41.2814	1.15053	0.219957	-4.80079	1.58039e-06	0.000399883	COL23A1	protein_coding	0	30.8131	270.394	1.15268	43.9415	106.53	2.28689	24.5861	151.979	3.71342	144.293	0.903745	295.716	213.407	1.43583	24.9577	87.4818	5.61306	0	2.46547	3.51832	1.19126	11.4496	10.4927	1.63565	8.92644	4.57442	1.17202	3.0321	3.16128	10.8753	6.96912	2.99251	1.12655	2.34534	0.997881	0	25	262	1	40
ENSG00000151388	412.297	1.11699	0.226621	-4.74856	2.04873e-06	0.000487593	ADAMTS12	protein_coding	74.7354	432.278	746.425	59.3129	583.014	815.281	2019.32	395.147	1176.74	93.5745	908.908	35.0444	991.21	976.511	1825.99	447.292	958.271	317.456	106.777	58.706	178.144	77.6375	82.1286	186.666	65.7825	68.8596	208.65	87.9982	62.0897	170.382	161.767	160.126	29.913	43.684	130.065	106.802	60	396	877	56	639
ENSG00000180044	208.435	0.91044	0.193362	-4.73492	2.19141e-06	0.00050488	C3orf80	protein_coding	169.742	212.884	136.797	126.736	124.941	220.841	532.17	240.776	514.652	171.046	205.818	456.178	329.026	152.524	404.966	257.672	297.889	293.683	49.4558	179.178	83.6618	70.4122	108.402	129.512	73.6971	126.243	116.159	110.798	182.433	97.6009	258.19	155.684	123.301	232.957	293.341	264.278	148	184	125	121	125
ENSG00000249992	1072.97	1.05162	0.213751	-4.72998	2.24545e-06	0.000510626	TMEM158	protein_coding	566.727	1098.74	1999.35	372.878	434.006	2955.19	965.533	1003.27	6409.34	573.035	2212.84	494.244	1949.3	2700.52	513.08	791.923	3559.93	843.106	396.524	805.815	434.699	235.604	211.954	416.67	442.851	291.134	1191.62	518.237	826.93	582.088	277.077	529.532	416.725	266.187	640.7	699.487	496	946	1828	356	436
ENSG00000198796	979.396	0.883016	0.181972	-4.71823	2.37901e-06	0.000527641	ALPK2	protein_coding	324.591	1461.88	1623.22	260.003	926.736	1806.93	1200.17	1208.77	2385.84	297.608	2227.11	426.801	1998.43	1967.07	1332.3	1377.66	2258.15	1538.76	275.607	817.025	584.731	393.47	468.941	478.537	263.998	531.164	950.659	470.313	1146.38	1010.11	428.379	645.848	375.528	596.349	841.692	357.484	231	1499	1379	224	1023
ENSG00000182240	437.464	0.9077	0.212707	-4.68585	2.78797e-06	0.000581002	BACE2	protein_coding	144.173	159.139	1038.9	208.948	357.464	998.474	1199.99	221.66	553.966	123.661	1180.45	129.645	931.07	1374.78	1142.19	204.012	891.064	114.635	81.2629	17.2292	621.413	100.006	183.151	625.244	119.388	78.7461	234.055	98.7285	46.1913	729.063	99.2172	764.091	117.264	72.2964	432.803	354.317	118	141	1180	161	341
ENSG00000120162	139.982	-0.925501	0.202785	4.67723	2.90771e-06	0.000581002	MOB3B	protein_coding	189.967	72.6035	88.696	182.245	82.3052	46.5254	22.893	66.5295	119.457	135.244	71.5375	61.8218	140.409	60.2162	26.6776	81.3958	79.9747	58.7208	224.677	137.63	293.293	233.452	260.349	291.519	246.082	111.018	226.771	169.59	99.564	187.585	225.298	195.84	153.338	137.117	202.41	56.5894	165	63	81	174	82
ENSG00000092068	1358.52	-0.763335	0.16639	4.67692	2.91211e-06	0.000581002	SLC7A8	protein_coding	2073.25	932.521	1093.22	2031.49	1183.69	1067.15	575.037	758.561	452.855	1938.97	812.412	877.041	283.705	735.727	547.718	806.148	685.282	753.222	2190.24	1477.19	2147.42	2338.81	2509.17	1876.96	2234.47	1594.97	1449.93	2104.88	1460.45	1419.82	1310.13	1339.9	1618.98	1432.04	1267.56	1525.65	1805	844	998	1902	1115
ENSG00000161381	1536.01	-0.918038	0.209404	4.66305	3.11561e-06	0.000589178	PLXDC1	protein_coding	2386.85	979.455	481.129	2964.67	1582.85	482.481	666.019	1298.35	124.667	1381.96	578.5	681.912	153.395	368.136	297.631	1065.83	229.089	633.762	3322.6	2652.08	1715.57	2764.31	5777.65	1594.49	2749.46	2697.43	1162.25	2018.36	2220.99	1129.01	3119.35	714.09	1438.41	2043.51	815.982	1004.31	2111	857	482	2885	1262
ENSG00000169860	149.713	-0.932105	0.216949	4.65859	3.18379e-06	0.000593431	P2RY1	protein_coding	166.96	66.8335	72.2721	144.539	227.873	29.2961	15.6094	124.733	23.574	135.25	48.7764	55.2321	136.337	46.1394	13.3402	124.654	37.1577	60.6339	178.985	198.049	464.921	147.682	321.404	296.193	245.092	245.154	103.059	154.663	95.8684	378.113	204.475	256.599	168.766	175.682	90.641	135.104	145	58	66	138	227
ENSG00000167600	64.7423	1.08514	0.219284	-4.6218	3.80429e-06	0.000690344	CYP2S1	protein_coding	28.7301	49.9957	352.215	25.5148	171.953	75.6743	16.3361	91.1059	97.3649	45.834	106.388	52.3234	264.124	70.683	4.17865	77.2375	106.146	85.6468	14.9479	17.5993	30.411	14.4725	12.7397	45.0848	13.4881	18.2011	45.3356	22.0946	34.1207	77.1903	49.6751	60.4621	13.5367	51.1907	35.9003	52.8213	23	55	382	31	128
ENSG00000102996	345.931	-0.861781	0.193998	4.61108	4.00583e-06	0.000719647	MMP15	protein_coding	388.605	308.138	445.577	595.967	197.434	177.316	81.1325	217.472	54.3128	377.346	224.319	293.969	163.944	145.467	84.372	231.157	97.0109	215.199	577.352	349.215	688.753	923.249	575.834	625.862	638.288	358.692	250.003	411.536	301.458	360.383	175.463	380.568	433.58	319.61	339.398	445.518	338	267	407	569	197
ENSG00000185565	686.45	0.753799	0.176868	-4.54064	5.60846e-06	0.000941645	LSAMP	protein_coding	728.039	251.479	953.02	605.922	836.407	1004.66	1183.05	462.015	629.533	639.336	1489.96	833.864	860.874	1318.1	1408.45	500.577	1431.13	191.091	509.058	50.7977	857.207	449.215	411.699	398.336	588.907	317.401	169.078	567.555	66.2504	913.34	642.772	923.458	837.904	252.335	350.457	1078.92	441	252	953	465	713
ENSG00000138449	1511.97	-0.71293	0.157887	4.53847	5.66631e-06	0.000942549	SLC40A1	protein_coding	1752.81	1240.16	980.509	1581.51	1442.67	844.003	1215.87	964.564	930.93	1512.53	640.925	863.955	576.077	313.748	870.425	1072.13	695.033	1309.79	2263.85	2419.69	2707.97	1437.91	3093.64	2071.53	1556.91	1716.69	2015.31	2149.23	2684.13	1805.14	2625.78	1422.35	1339.02	1882.61	1240.31	1191.04	1519	1067	906	1503	1448
ENSG00000171992	1289.39	0.717625	0.15826	-4.51449	6.34699e-06	0.00100021	SYNPO	protein_coding	638.849	1252.47	2368.73	605.241	1039.76	2286.32	1712.66	1056.21	1568.5	944.873	2862.76	1208.37	1809.41	3262.58	2119.7	1252.2	2532.46	1484.06	621.852	717.855	862.219	1149.41	288.227	873.653	668.171	490.971	930.999	862.44	960.651	1220.06	925.668	1803.35	1250.12	713.666	1211.44	862.17	551	1086	2161	584	1036
ENSG00000253837	8.80963	1.00771	0.223975	-4.50167	6.74217e-06	0.00102889	AC090197.1	processed_transcript	11.5289	10.4192	4.90526	7.04634	3.34795	17.1708	26.0527	11.7185	20.6826	7.55858	13.2636	4.5947	18.545	8.77443	27.4453	9.32316	13.7624	7.79626	2.84079	7.62601	2.43701	0.448801	6.45515	3.0343	4.51362	2.60113	1.17014	5.13875	6.93011	7.65237	7.73837	9.25562	11.173	8.18793	6.00776	0	9	8	4	6	3
ENSG00000112559	14.7005	1.016	0.225425	-4.49285	7.02755e-06	0.00104605	MDFI	protein_coding	4.43077	4.49634	28.4753	2.22016	18.9148	17.4803	66.8188	15.4558	15.8043	2.38075	13.6137	11.4225	73.2271	16.1618	89.9485	13.8701	11.1769	9.36575	0	0.792269	7.54259	1.65573	4.82136	6.47211	10.5728	3.2634	2.20557	5.70893	5.21906	14.6356	14.0657	6.34867	6.56082	7.96483	14.5219	1.60216	3	5	31	3	24
ENSG00000099864	2792.23	-0.876741	0.212771	4.49231	7.04548e-06	0.00104605	PALM	protein_coding	2608.74	2006.18	1220.98	3061.71	3481.98	432.094	622.694	2099.42	248.596	2371.62	1408.63	1599.11	581.962	1327.29	886.011	2358.12	462.873	2102.01	3560.94	2959.83	5115.52	4295.44	4858.42	5286.32	3993.68	3350.47	2795.18	3174.88	2986.84	4816.71	4333.36	4558.51	4416.7	3897.45	3406.47	3833.74	2395	1839	1191	2967	3082
ENSG00000277586	695.215	-0.95203	0.226434	4.47047	7.80473e-06	0.00113993	NEFL	protein_coding	681.048	704.838	87.7565	388.554	548.192	215.756	57.5066	512.518	202.566	498.041	54.7165	238.471	49.3709	29.6184	43.5529	539.672	162.859	656.001	419.667	2286.21	1087.55	462.835	1014.74	1506.84	518.542	2594.22	1884.7	358.093	1706.3	672.687	302.862	648.805	345.624	1779.35	1406.19	361.486	591	591	84	416	607
ENSG00000128422	21.2057	1.03771	0.226611	-4.41709	1.00041e-05	0.0013932	KRT17	protein_coding	28.0809	14.8607	60.6679	6.16432	23.3495	79.6834	50.8669	26.714	37.1857	13.2078	8.49075	9.62401	85.9035	29.931	67.3617	11.4096	69.4571	15.4061	9.93242	1.10008	5.33083	7.40553	8.26857	12.6201	3.93843	12.5311	12.3478	9.38468	4.86154	0	7.7156	9.73578	10.656	7.09326	2.11682	0	26	13	60	6	24
ENSG00000165757	2038.47	1.0145	0.213923	-4.40378	1.0638e-05	0.00145887	JCAD	protein_coding	463.926	1634.57	4528.43	515.713	2592.74	4382.87	7783.73	2030.06	2562.94	488.429	4400.73	517.04	4094.83	5464.95	8315.97	2087.39	4601.06	1697.89	690.073	893.63	1296.48	647.248	478.16	1118.53	646.532	627.782	958.387	766.983	647.64	974.968	693.137	1520.04	680.707	693.989	1322.13	565.133	417	1414	4346	428	2688
ENSG00000175264	43.162	1.00796	0.220342	-4.37574	1.21022e-05	0.00161475	CHST1	protein_coding	8.68582	44.4833	90.8297	14.873	42.0699	65.0904	127.471	45.3892	95.6068	19.175	72.8084	12.4496	159.922	151.528	130.121	36.9047	82.6226	42.2072	21.6082	16.962	11.3142	12.3058	21.0994	21.7565	12.6676	15.3497	13.7454	16.1366	25.5067	13.6569	17.2415	37.9819	23.2135	15.955	15.092	0	8	39	80	15	43
ENSG00000261371	6.61775	1.09677	0.225916	-4.30007	1.70747e-05	0.00213018	PECAM1	protein_coding	3.11334	12.4618	3.94763	3.77584	8.14276	4.65949	33.7637	7.49424	54.5298	4.0632	0.976892	2.9719	11.7726	2.81921	15.2294	5.57061	10.192	9.54094	1.14406	5.04212	0	0.978691	1.83339	3.34737	3.65117	4.16875	2.78633	3.84528	3.32307	0.880564	0.894606	1.63438	4.08877	2.74556	2.84949	0	3	12	4	4	9
ENSG00000069188	461.405	-0.867462	0.222759	4.28793	1.80346e-05	0.00217444	SDK2	protein_coding	287.523	404.616	268.167	288.277	622.345	232.895	3.53102	408.561	123.242	193.671	262.125	138.594	266.072	218.366	5.28389	351.302	174.602	368.957	226.393	1043.25	950.302	411.432	1023.51	1047.71	329.733	1226.12	745.905	125.816	624.861	552.986	636.22	701.512	213.07	927.456	673.555	532.611	258	381	270	307	637
ENSG00000184185	44.4987	-0.925911	0.217322	4.28609	1.81842e-05	0.00217786	KCNJ12	protein_coding	33.6489	29.629	13.5829	32.2512	57.8304	10.7855	21.2043	46.9702	3.47363	22.9645	20.5989	17.3523	5.78501	14.3135	23.1957	31.9719	6.77164	21.3436	41.7654	61.4295	138.609	68.537	88.2682	129.919	34.0849	68.6693	42.5981	31.4488	49.0308	72.7107	48.3489	92.3697	55.9792	70.2535	50.6128	43.6449	33	29	14	29	48
ENSG00000082196	1371.84	-0.793064	0.226622	4.2798	1.87064e-05	0.00220071	C1QTNF3	protein_coding	5255.26	581.277	244.722	3673.49	552.498	279.002	145.501	377.451	93.8046	2216.05	205.637	810.541	42.6285	186.615	166.744	326.699	123.329	365.242	4013.79	533.498	2720.56	5012.45	2320.7	2973.29	3709.8	1160.96	1242.36	2371.46	251.736	1245.74	347.223	1010.65	1822.26	788.595	731.767	1483.01	4738	517	233	3594	557
ENSG00000115457	260.838	0.991217	0.223273	-4.26537	1.9957e-05	0.0023281	IGFBP2	protein_coding	58.1359	218.841	138.493	95.9032	204.496	14.8223	3517.55	156.912	98.9715	68.2051	8.80989	23.3237	94.8111	8.93926	3711.41	112.845	18.565	133.12	64.8589	105.304	7.18573	25.581	71.7067	4.3813	39.2182	39.5235	8.26506	29.5888	86.7677	5.65724	68.9727	10.6429	36.709	24.1987	11.3726	66.0831	54	193	136	90	194
ENSG00000165197	37.9317	-1.0553	0.226359	4.24676	2.16887e-05	0.00246017	VEGFD	protein_coding	51.175	19.7581	5.20657	47.2803	5.94305	3.65313	21.2302	8.00354	7.49017	20.1069	9.22248	4.1926	7.1206	3.75631	6.77726	3.53538	2.07103	6.6334	167.299	30.5371	171.221	69.0912	18.4575	124.987	48.9129	21.7226	123.888	78.8822	23.1532	79.749	10.089	64.6861	48.3861	13.1036	38.2197	0	52	20	1	53	7
ENSG00000187244	318.022	0.804464	0.193243	-4.2421	2.2144e-05	0.00248636	BCAM	protein_coding	217.727	204.688	601.993	191.021	292.197	291.762	377.416	280.415	235.333	226.324	473.406	427.863	1424.51	616.972	798.756	290.916	378.898	223.678	123.002	90.9654	215.898	135.918	142.997	182.478	124.969	160.378	89.2213	125.607	171.751	218.194	415.578	318.278	240.403	204.917	206.453	727.904	202	166	543	181	301
ENSG00000102683	41.3365	-0.773419	0.226262	4.23811	2.25413e-05	0.00249972	SGCG	protein_coding	69.5986	6.97901	7.65445	116.262	45.7182	3.4249	4.15102	8.36891	5.5583	64.0081	5.41176	73.6891	2.4355	1.56471	1.76389	14.5735	3.24687	6.84835	83.5805	24.6637	65.2099	75.5857	158.235	44.189	83.4411	113.734	9.41278	51.0563	27.2221	35.0871	68.9377	27.995	61.5846	64.8931	15.0458	36.984	61	6	7	111	46
ENSG00000266964	307.296	-0.805712	0.204245	4.2242	2.39793e-05	0.00256966	FXYD1	protein_coding	317.356	245.792	117.001	453.981	396.022	87.9946	110.411	214.493	34.1251	367.332	111.937	235.367	77.5649	112.514	122.754	166.47	71.0398	181.663	436.5	316.633	566.855	542.865	570.245	489.177	516.773	257.77	268.382	419.047	276.679	481.91	636.898	526.666	504.1	294.553	214.126	319.652	293	211	106	432	407
ENSG00000176907	44.3121	0.869828	0.226228	-4.19001	2.78939e-05	0.00281789	C8orf4	protein_coding	8.00028	15.0948	50.3141	8.37928	6.97	26.5741	87.2165	18.8077	138.688	8.98975	165.645	30.3328	419.342	75.8828	156.346	24.9349	113.538	19.5071	2.53387	3.36205	8.69385	11.8902	13.1245	4.61032	6.04017	4.63911	11.473	8.51382	14.8299	30.2278	38.4642	13.5562	9.05973	20.5465	18.2036	0.904041	7	13	46	8	7
ENSG00000145362	1368.14	-0.7817	0.207854	4.18975	2.79267e-05	0.00281789	ANK2	protein_coding	2582.51	1328.98	232.806	2139.07	1032.08	512.751	392.56	985.089	363.87	2219.45	311.679	1611.92	160.726	297.478	278.197	1145.03	448.955	832.363	2902.34	1957.17	1871.43	1837.59	1913.5	1504.41	1932.73	1508.14	2162.6	2376.44	1332.11	1487.47	1503.28	1364.86	1539.9	1261.68	1613.66	2308.21	1975	985	194	2134	994
ENSG00000187699	196.273	-0.852358	0.217399	4.17498	2.98015e-05	0.00297436	C2orf88	protein_coding	208.467	109.043	183.468	299.911	99.2036	61.5269	134.443	104.569	21.8268	271.914	62.6553	243.403	22.2996	42.3075	95.3785	117.689	41.6356	152.515	317.679	366.978	372.292	325.626	369.837	384.873	347.373	124.667	223.738	251.737	329.033	217.275	146.189	263.871	200.811	205.341	239.841	106.396	198	90	161	286	111
ENSG00000167081	3394.77	-0.73885	0.181514	4.1558	3.24156e-05	0.00314782	PBX3	protein_coding	4659.34	2491.71	2075.3	4778.24	2552.52	2546.16	897.176	2998.54	1596.11	4202.89	1700.37	2535.07	568.903	1859.49	803.271	2353.04	1739.34	2339.9	6796.66	3347.68	4987.13	5750.02	4335.83	5301.99	5784.83	3521.02	4786.41	5769.09	3051.09	3620.55	2890.64	3989.27	4845.45	3223.63	4090.61	3422.46	4389	2198	1859	4485	2506
ENSG00000139517	836.671	-0.761746	0.190526	4.11638	3.84865e-05	0.00345705	LNX2	protein_coding	1633.15	618.371	571.506	1451.69	522.34	673.27	261.107	527.426	316.31	1234.71	406.397	470.303	194.163	517.73	206.997	480.705	396.865	559.374	1600.23	791.273	1353.58	1752.48	1312.57	1806.76	1550.12	831.824	972.625	1293.38	588.004	712.039	498.778	931.624	1059.53	672.459	873.776	476.705	1420	536	522	1386	521
ENSG00000264672	5.03486	0.854578	0.22408	-4.11143	3.93221e-05	0.00349314	SEPT4-AS1	antisense_RNA	6.8982	0.936448	6.86162	3.03211	5.58896	10.9094	2.42686	0.839375	19.155	6.18102	14.5157	1.94219	18.149	20.5767	2.24726	3.35613	15.6589	2.1224	1.00619	1.7557	0.866331	0	1.58981	0	0.794385	0.92826	1.69427	3.40674	0	8.27787	6.10183	6.39557	1.44001	4.72543	0.875289	0	4	1	6	3	5
ENSG00000240801	153.356	0.913364	0.226315	-4.0988	4.15303e-05	0.00362863	AC132217.1	3prime_overlapping_ncRNA	21.7528	67.8571	604.287	16.9944	100.997	267.888	101.607	76.068	172.658	22.3331	756.557	19.4602	931.837	759.645	190.339	72.135	282.255	105.582	14.5375	56.8523	45.1899	16.5709	50.7955	38.8875	21.8746	17.8288	35.1466	21.3812	72.7113	95.4121	134.296	83.0183	65.5178	36.543	29.3999	114.588	21	54	563	16	110
ENSG00000182667	115.181	0.973975	0.223173	-4.08153	4.47409e-05	0.00384579	NTM	protein_coding	17.6791	46.4609	124.492	15.2338	157.626	68.529	1354.08	35.08	38.4104	12.5951	202.55	32.4157	154.716	149.735	1240.89	24.1519	90.9436	24.4689	24.0835	9.03825	13.2221	38.5782	9.59122	16.5431	21.918	10.4518	11.2015	6.78304	9.05988	13.7794	7.18503	3.75205	45.4119	17.212	5.76045	92.8961	18	26	163	15	151
ENSG00000104415	582.496	1.02643	0.225756	-4.05236	5.07042e-05	0.00425655	WISP1	protein_coding	44.0579	375.826	1265.13	28.0657	364.572	1239.52	2158.64	328.884	2057.81	40.1469	1867.07	45.8057	1919.99	1863.63	2048.91	341.535	1844.21	375.748	34.1972	145.359	202.273	63.4164	40.7985	131.847	48.6562	119.774	423.644	42.6353	218.147	305.485	71.5114	343.595	40.5006	107.058	365.991	55.4182	25	336	1159	20	319
ENSG00000196136	164.266	-0.850747	0.222844	4.04656	5.19766e-05	0.00432296	SERPINA3	protein_coding	186.668	114.256	54.6972	216.451	98.4519	23.3169	134.974	85.5645	26.7801	166.862	60.7323	63.6688	4.08284	43.7622	205.75	67.4877	24.7727	104.1	270.326	212.112	410.631	243.668	208.616	322.242	316.727	134.739	240.314	274.714	135.404	374.013	50.441	172.019	171.357	132.315	133.388	428.18	164	96	48	210	98
ENSG00000110328	27.4977	0.878486	0.226479	-4.03972	5.3516e-05	0.00439003	GALNT18	protein_coding	10.3158	26.6272	88.6361	7.33184	28.9668	42.9471	40.5289	47.9673	24.4868	13.5003	57.4068	17.2529	175.035	55.5359	47.8249	35.2086	40.4872	18.4359	5.07158	12.32	15.2118	5.41428	10.1248	13.8683	10.0905	11.5847	3.11448	10.6517	6.16606	10.7343	7.90971	12.6686	12.6911	10.2272	6.38528	47.1873	9	23	81	7	29
ENSG00000204442	329.338	0.818784	0.207419	-4.03599	5.43733e-05	0.00442905	FAM155A	protein_coding	232.711	401.944	446.807	173.865	210.925	570.612	578.677	337.698	1119.9	262.663	455.282	252.349	887.69	479.369	579.232	361.39	792.213	434.631	255.182	344.59	106.45	254.18	87.5151	89.1787	178.322	136.426	295.539	222.961	289.955	96.7395	106.254	87.0636	182.395	189.75	182.14	173.56	202	349	408	166	210
ENSG00000169744	271.857	0.812931	0.203398	-4.02874	5.60776e-05	0.00449747	LDB2	protein_coding	70.1683	280.664	510.834	127.569	673.796	310.952	799.523	467.337	189.161	41.7377	380.603	77.8325	735.138	432.887	665.963	510.101	287.53	355.07	54.2702	184.477	250.132	55.8895	425.902	285.831	64.9415	215.496	44.2137	55.9163	111.672	164.993	363.658	178.781	58.2264	249.844	84.8369	20.8969	59	270	484	101	745
ENSG00000153823	1833.55	-0.723048	0.184769	4.01319	5.99046e-05	0.00465882	PID1	protein_coding	2781.53	1768.55	881.945	2253.19	1626.88	889.534	399.894	1341.53	1592.36	2197.2	873.285	1221.64	443.965	910.033	513.579	1292.68	1068.54	1551.76	3293.9	2868.46	3094.62	2192.19	2525.79	2979.43	2727.11	1787.47	2798.68	2806.25	2421.3	2357.57	1328.99	2226.16	2251.73	1575.47	2042.42	1122.02	2265	1563	812	2040	1634
ENSG00000073350	36.4855	1.00418	0.226287	-4.00736	6.14e-05	0.00475453	LLGL2	protein_coding	34.2835	54.4141	417.636	61.9601	29.4113	27.6351	27.6681	22.395	14.1202	52.2714	11.8371	26.6123	19.8163	10.9851	13.1148	28.0329	8.5285	16.6977	27.2211	15.2635	19.1437	14.1405	9.93069	9.97493	10.9045	24.3909	10.8508	57.4224	23.8256	10.3371	32.3938	12.2302	16.0378	31.1563	18.2118	92.6238	23	25	481	36	26
ENSG00000102854	13.0155	1.02139	0.209786	-3.98252	6.81874e-05	0.00510411	MSLN	protein_coding	4.9864	22.8934	258.791	23.8253	24.0517	2.82109	11.4168	7.07349	1.60852	8.91849	2.50903	2.63857	10.0167	1.39658	4.49421	5.73659	5.18317	9.36424	5.1529	2.59467	5.13458	0	6.21259	0.625618	3.14771	5.80615	0	3.03007	8.0731	1.97538	1.75185	4.85218	4.95398	0	6.32884	1.19298	5	11	277	9	13
ENSG00000163590	105.938	-0.821439	0.21957	3.95475	7.66137e-05	0.00546177	PPM1L	protein_coding	148.437	51.1272	48.7925	234.427	53.2692	27.6938	45.6466	35.4735	23.3298	97.0926	76.6089	88.0909	40.9841	37.0493	51.3848	29.9637	29.0634	34.5205	131.762	100.187	169.011	143.023	423.993	192.272	228.006	151.704	38.0158	146.428	105.322	108.448	143.038	95.6632	143.038	227.58	75.8741	37.4397	126	37	49	266	38
ENSG00000188783	5841.96	-0.846703	0.223827	3.91507	9.03767e-05	0.00622631	PRELP	protein_coding	7212.97	3195.61	4290.05	8810.63	3568.98	3573.91	554.583	2614.99	1751.63	4818.56	3820.56	2521.72	244.851	4842.4	320.036	2419.06	3319.93	1763.6	12630.3	6829.41	11038.9	11070	8423.02	14894.6	12062	6387.83	8460.86	7878.22	3129.02	6513.14	6242.09	10195.8	6526.87	5372.6	8288.64	4723.22	6267	2772	3918	8412	3557
ENSG00000211448	20.203	0.734613	0.209291	-3.87397	0.000107079	0.00691966	DIO2	protein_coding	0	15.5997	1.42877	1.33558	1.96423	26.9514	167.054	6.10436	67.7342	15.8579	17.6784	31.1431	46.0152	17.3542	213.303	4.70611	16.3393	19.5459	0.828117	0.730037	1.41741	8.40054	0.663406	1.21125	0	0	16.6061	2.08751	0.802016	6.83479	1.29489	4.57617	2.36774	1.98835	6.19184	1.19075	0	9	2	2	3
ENSG00000144191	76.3231	-0.814408	0.219997	3.84386	0.000121112	0.00750267	CNGA3	protein_coding	56.1132	25.7541	21.832	61.4435	118.138	9.27796	0	47.578	7.66753	51.6408	26.6551	16.4473	2.93077	24.8435	0	51.4038	6.4725	24.9233	180.464	97.8757	222.017	305.812	73.8372	199.825	190.657	72.4526	98.034	110.78	39.3236	184.653	20.1382	137.626	104.691	38.5658	79.8026	37.9552	53	23	24	62	106
ENSG00000170458	422.536	0.742556	0.214762	-3.80897	0.000139548	0.00841268	CD14	protein_coding	29.8882	112.549	421.331	38.6462	28.729	840.602	243.127	56.202	2694.07	57.3508	1157.45	223.438	4192.28	1292.71	392.738	77.4993	1771.35	153.329	34.0005	62.9265	43.1881	27.5001	32.4596	36.2362	19.215	46.133	78.3704	62.9389	173.545	84.3401	90.8514	100.911	64.948	57.8036	115.52	297.111	29	102	417	38	32
ENSG00000168309	76.8497	-0.817102	0.225245	3.79028	0.000150478	0.00880568	FAM107A	protein_coding	54.133	76.4839	19.9729	81.5647	66.7521	7.79648	11.6164	43.2089	18.575	58.754	9.82135	75.1347	2.21654	3.59634	2.41271	34.6546	11.7735	54.3427	62.0938	318.26	38.9791	42.2582	359.603	18.4712	94.6894	118.318	54.7478	106.02	236.904	36.2863	215.187	35.5232	71.5163	156.886	39.3881	128.647	52	67	3	81	72
ENSG00000112902	292.409	0.914588	0.223925	-3.76546	0.000166244	0.00939174	SEMA5A	protein_coding	161.682	113.094	907.095	82.7092	193.62	466.347	1379.27	164.045	428.09	60.0503	631.115	81.8141	1717.75	561.509	796.147	172.906	442.564	141.047	93.1541	162.719	134.922	69.8421	224.768	122.038	95.8308	87.0343	91.1567	69.1963	118.41	107.687	151.192	155.894	54.9995	114.509	106.223	66.3098	84	107	902	86	168
ENSG00000113645	46.4007	0.779654	0.216914	-3.76109	0.000169174	0.00949751	WWC1	protein_coding	23.8418	26.7328	197.161	17.6699	15.1023	57.0801	49.3189	24.6082	33.5724	38.9044	86.1507	62.2288	70.3846	102.882	85.4503	26.7464	74.898	22.8693	31.6702	5.1942	16.242	37.5254	17.8888	18.8488	14.5615	3.63666	20.1002	32.034	12.9095	97.5161	45.4187	70.0478	45.0578	29.4431	46.3464	110.383	15	18	216	13	24
ENSG00000204616	37.9231	1.01337	0.216792	-3.75326	0.000174551	0.00958965	TRIM31	protein_coding	10.3484	61.3179	795.153	20.5701	58.7348	7.05391	16.4469	45.5906	3.27762	32.3538	3.79631	6.48564	18.0542	3.21615	2.81192	19.4718	3.99885	20.8124	30.2237	16.0906	11.6159	2.66819	17.087	2.83448	4.97091	9.53255	0	30.9493	14.1055	8.02017	7.22881	21.3053	8.8573	13.3744	24.5977	12.2767	11	54	783	18	52
ENSG00000165072	122.322	0.829405	0.215879	-3.74705	0.000178925	0.00967004	MAMDC2	protein_coding	101.1	108.565	123.697	127.783	104.145	197.013	469.008	88.4912	307.245	103.599	41.1746	74.069	469.597	130.612	394.062	72.2973	277.399	129.483	111.642	50.3755	57.5797	69.402	49.7267	50.0344	63.6895	67.1298	98.258	90.6029	45.551	21.482	35.6648	46.1969	38.0913	54.0089	65.6565	69.1752	88	94	113	122	104
ENSG00000198759	48.6002	0.891946	0.222899	-3.73455	0.000188054	0.0099073	EGFL6	protein_coding	0	14.5819	279.356	1.01757	16.4897	73.0233	3.02842	68.6377	17.5863	2.17215	431.736	7.15938	63.0854	435.925	0.85483	51.1605	88.5726	20.6561	1.23165	3.26456	8.44499	3.13586	6.88276	0	0.97999	7.87946	4.01168	1.0347	11.9843	53.784	20.0724	25.4381	6.12629	8.9477	11.3467	0	0	13	264	1	17
ENSG00000203760	142.425	-0.731396	0.214331	3.69348	0.000221202	0.011008	CENPW	protein_coding	138.756	62.4885	31.0676	131.174	106.138	38.7185	60.3244	76.9839	54.6662	190.203	48.8049	198.755	43.9351	43.1421	77.3359	84.0048	50.7968	83.7933	116.667	144.899	192.856	103.394	188.401	154.622	138.956	168.378	269.298	181.809	202.873	320.529	366.432	280.8	178.51	225.608	299.667	72.5234	129	53	32	124	112
ENSG00000143196	2325.08	-0.696923	0.223482	3.68302	0.000230484	0.01128	DPT	protein_coding	3829.28	1299.92	278.895	4216.87	1429.15	215.098	926.03	796.443	80.8768	2131.31	296.624	1211.27	84.4954	275.374	662.214	834.706	235.242	657.917	3885.24	3319.77	6802.02	1867.33	5751	7343.02	3675.12	1568.29	3211.63	1886.62	1577.44	4101.71	1539.95	5561.45	2964.98	1043.46	4151.17	3990.83	3352	1119	255	4026	1436
ENSG00000239474	252.186	-0.650094	0.225285	3.66912	0.000243383	0.0116597	KLHL41	protein_coding	657.009	168.795	43.1141	992.505	153.465	60.0657	31.7312	124.295	21.1098	272.595	21.3379	76.8721	11.226	29.2501	13.0841	126.502	17.5486	81.2591	640.662	441.3	306.1	545.004	832.648	496.272	751.332	391.419	145.239	332.585	193.16	136.489	148.016	134.584	240.19	286.155	128.972	26.811	582	148	40	962	156
ENSG00000114251	1717.78	0.968312	0.226088	-3.66765	0.000244788	0.0116597	WNT5A	protein_coding	309.091	540.019	3449.32	297.317	756.939	3273.49	2220.19	543.672	13837.2	292.701	5822.24	467.355	8760.22	5089.17	2058.16	497.634	5461.95	812.608	429.648	407.16	561.321	469.807	188.114	441.569	353.462	140.04	788.181	310.325	441.213	582.044	201.137	583.33	346.736	278.632	570.707	257.252	304	537	2675	302	573
ENSG00000106714	43.0098	0.883076	0.226168	-3.66744	0.00024499	0.0116597	CNTNAP3	protein_coding	7.20654	62.2736	82.4735	15.6102	130.414	80.8895	57.7524	105.801	54.9807	4.85683	97.9498	21.474	117.282	94.3343	28.9743	116.815	65.1996	68.6688	30.2399	14.5956	15.2429	16.6746	30.9056	3.31791	7.2239	46.7125	11.3219	8.07736	24.6093	20.908	22.8231	7.02055	5.96488	59.0846	10.6762	0	7	68	93	9	118
ENSG00000106236	16.3286	0.89427	0.222358	-3.66396	0.000248345	0.0117089	NPTX2	protein_coding	5.41144	5.45949	97.806	2.96532	20.7505	35.6797	41.8884	6.88572	0.744947	4.24773	85.8699	0.775643	66.4169	93.0058	19.233	10.7428	29.7932	6.40333	5.98347	4.22731	6.15212	2.0445	4.78012	2.6189	1.90536	0	0.978826	2.01075	1.1633	5.52631	1.86701	10.8124	1.71115	0.964294	1.0031	0	5	5	91	3	22
ENSG00000104998	66.2549	0.743535	0.200603	-3.65573	0.000256453	0.0119978	IL27RA	protein_coding	27.5416	70.5338	99.597	12.5688	49.0076	91.9824	160.095	75.0167	107.28	45.0225	81.2513	63.3168	185.754	96.2047	170.229	72.3903	143.234	58.0949	21.5609	31.3522	56.497	20.5894	27.3695	46.2792	25.2505	40.5274	50.7726	38.3599	33.2676	68.3312	71.2603	76.0512	29.922	42.8747	53.0761	42.7163	24	61	91	12	49
ENSG00000133110	3301.34	0.928865	0.226453	-3.63734	0.000275474	0.012657	POSTN	protein_coding	913.26	6263.45	1243.82	841.686	3304.41	1128.17	27310	6583.94	5031.98	600.828	1457.44	267.327	3426.41	1014.67	27735.6	4308.86	2684.55	8203.43	1066.36	2977.67	274.511	833.49	1380.06	203.724	388.888	1796.54	751.665	719.385	3001.51	150.42	550.815	197.464	487.378	1407.85	181.847	158.927	817	5470	1144	823	3382
ENSG00000131389	2324.79	0.692149	0.192908	-3.60079	0.000317258	0.0140672	SLC6A6	protein_coding	1341.16	1838.16	3182.53	1423.91	1324.18	3546.93	3273.31	1577.37	4914.03	1707.05	3694.76	4207.01	7287.93	3897.41	5855.53	1898.16	5276.04	1879.54	1718.92	1542.11	909.804	1190.31	1017.38	947.37	1504.86	1043.26	1479.47	1726.39	1819.12	805.849	1890.79	1164.86	2339.94	1429.28	1404.82	1632.86	1235	1556	2981	1428	1410
ENSG00000069431	68.3394	-0.690301	0.214291	3.59754	0.00032124	0.0140758	ABCC9	protein_coding	111.615	38.0004	16.185	53.6734	36.8606	20.0638	125.751	17.5849	41.7399	59.4895	13.698	50.4476	15.0546	8.53365	59.9785	16.1206	21.6391	25.1547	87.0384	97.8965	109.852	104.104	97.1848	94.5584	92.6936	108.896	41.7638	117.16	97.215	101.794	123.076	105.065	111.892	80.5219	122.034	35.8833	56	32	16	51	36
ENSG00000126950	575.721	-0.649414	0.188959	3.59644	0.0003226	0.014101	TMEM35A	protein_coding	929.4	702.179	230.785	830.355	676.197	343.211	129.818	655.185	305.194	636.293	205.702	298.714	165.104	187.682	72.5273	542.129	310.228	559.868	1092.29	1408.89	696.326	645.83	995.89	570.609	1022.96	827.273	655.039	862.24	922.94	416.441	487.811	296.573	522.785	617.601	365.798	538.078	812	606	211	793	678
ENSG00000167244	10251.2	0.882618	0.226394	-3.56365	0.000365731	0.0150766	IGF2	protein_coding	808.187	4120.01	37618.6	686.627	6321.53	17139.5	6596.85	5578.05	13281.2	1287.4	53480.3	1772.82	61773.8	53376.8	11663	6123.66	24549.8	6631.57	1066.92	2945.27	3333.5	1316.43	2191.54	2406.9	1519.39	1825.53	2195.92	1702.12	4753.56	6026.86	7650.41	5369.54	3908.14	2988.12	2221.39	2813.77	676	3378	34828	614	6372
ENSG00000231298	62.2854	-0.690416	0.225019	3.55868	0.000372728	0.0152183	LINC00704	lincRNA	123.61	84.376	20.3322	159.938	47.5958	29.3049	12.1843	44.0747	7.00654	85.816	8.47365	28.0209	2.38189	9.19015	5.17299	62.6499	5.56597	63.8368	126.389	113.061	71.8462	184.876	126.099	109.295	105.989	73.8801	82.7094	90.5419	47.2854	33.3778	24.0703	21.2016	42.5391	64.9084	50.6424	74.0322	104	74	19	156	49
ENSG00000112218	210.807	0.591609	0.166214	-3.5415	0.000397858	0.0159188	GPR63	protein_coding	95.5382	185.584	269.364	131.971	268.933	297.201	84.2825	270.318	175.3	140.866	415.12	213.456	789.287	425.428	128.026	284.442	389.418	310.091	79.9651	123.09	152.08	98.7967	169.799	126.237	109.35	129.532	56.7127	129.05	213.913	188.551	314.563	187.662	201.417	219.463	133.948	80.2973	83	161	246	126	268
ENSG00000121904	63.2379	0.79078	0.225295	-3.54003	0.000400086	0.0159723	CSMD2	protein_coding	29.6006	26.6871	267.054	13.2642	20.0681	156.036	71.9069	69.8792	40.7626	26.0075	279.915	12.5376	146.008	298.422	67.8201	24.5749	179.21	12.2058	8.29059	10.8663	57.0992	17.634	19.521	62.004	21.2823	3.35006	31.1677	15.9336	0	127.249	10.0095	84.5268	12.0633	7.90828	43.8602	1.8408	34	37	232	19	26
ENSG00000095739	284.149	0.734923	0.211148	-3.53379	0.000409644	0.0162815	BAMBI	protein_coding	187.47	289.078	596.11	151.881	449.145	557.278	257.518	349.962	142.624	168.575	828.202	168.894	1027.34	620.377	284.465	353.146	419.232	318.85	162.181	164.724	124.979	212.956	134.298	119.89	174.186	161.207	57.3393	184.113	175.477	179.417	165.72	118.403	232.852	160.234	84.5708	446.682	164	249	545	145	451
ENSG00000126878	24.2212	-0.901352	0.225495	3.52511	0.0004233	0.0166039	AIF1L	protein_coding	17.1344	12.9435	11.7199	11.7336	24.1522	2.9647	0.919965	17.05	5.71443	2.93357	2.87585	0.727885	3.53951	14.1512	1.51243	3.65739	3.57877	13.217	18.7902	23.3366	145.114	16.8166	78.6768	123.503	17.418	23.9408	14.91	19.0971	8.55659	81.612	8.60125	67.1186	4.01177	14.0585	16.4392	39.4345	9	13	12	13	28
ENSG00000188778	24.5621	-0.70005	0.225961	3.49897	0.000467066	0.0177775	ADRB3	protein_coding	17.7966	20.5728	2.1217	13.198	38.7762	3.43093	0	17.1685	42.8184	14.1827	3.1502	7.97022	6.15138	0.758127	0	18.0434	4.7063	9.38549	33.1917	75.9733	25.2746	17.8559	42.2485	18.8397	34.2641	31.4263	65.2852	25.8203	57.3268	32.1406	77.7035	16.6735	19.3352	44.5279	14.4056	31.7127	16	18	2	13	40
ENSG00000167676	112.457	-0.693088	0.226515	3.4954	0.000473359	0.0179407	PLIN4	protein_coding	43.9973	97.9771	6.60745	57.7396	54.13	23.3945	187.325	32.7461	22.4427	49.8709	6.5404	31.5004	12.3144	2.35945	59.0661	55.1089	12.1866	104.564	45.9566	373.796	202.406	57.875	273.595	143.859	61.61	241.822	85.5068	71.8684	538.206	225.963	255.501	99.7997	49.2741	278.156	110.889	72.5126	38	85	6	56	54
ENSG00000171517	83.8506	0.532363	0.202765	-3.49148	0.000480352	0.0180912	LPAR3	protein_coding	1.87761	50.1069	42.1558	1.72232	15.3966	88.7988	1.70685	27.9578	222.967	4.05263	46.1419	9.99248	2052.72	65.4585	0	40.8384	149.498	50.5632	0.975626	18.082	0	3.55285	3.37805	2.84939	0.777262	6.23217	20.3639	0	48.9004	3.00364	6.85505	1.48548	0	16.4691	12.3399	1.39932	1	49	39	1	20
ENSG00000113389	293.202	-0.512517	0.222145	3.48448	0.000493087	0.0183782	NPR3	protein_coding	85.2451	169.551	5.54489	89.5603	188.679	5.32513	64.505	141.496	66.2338	221.445	6.73663	479.847	9.02786	3.35301	168.294	314.458	11.0363	498.742	277.921	657.05	143.236	239.424	125.283	61.6062	202.149	351.359	224.207	499.708	1528.76	146.464	1320.51	175.112	483.279	1262.44	194.233	133.444	91	183	5	84	156
ENSG00000102755	25.6893	0.53393	0.19852	-3.46191	0.000536356	0.0191563	FLT1	protein_coding	0	0.627556	60.5018	0.581296	16.8865	27.2468	32.9328	0.576952	20.2271	2.32901	41.0533	3.53574	546.205	64.4246	17.9523	9.60349	55.7806	4.09917	0	0	2.252	1.89391	4.09919	1.91142	0	0	2.16021	0	4.63252	0.532026	0.489774	0.447373	0.503558	0	1.33033	0	0	1	85	1	5
ENSG00000162692	3035.76	0.714211	0.201601	-3.46	0.00054018	0.0191785	VCAM1	protein_coding	689.559	3815.81	4525.61	413.22	3775.4	2884.31	4361.04	5160.25	3646.31	1207.92	6462.69	1739.05	6132.43	7414	3890.63	4804.7	6254.71	5709.79	987.687	3125.81	1581.24	674.495	1043.21	672.409	666.686	1639.89	3636.89	1336.98	3757.91	3563.91	3999.54	2488.4	1809.83	2314.97	1868.82	1231.3	607	3294	4131	397	3749
ENSG00000102760	70.6502	0.749657	0.211817	-3.44036	0.000580934	0.0199818	RGCC	protein_coding	83.4715	68.2631	276.144	41.8933	59.8761	169.041	84.7938	83.3058	131.141	36.8841	157.724	7.3062	140.266	251.247	49.748	43.2422	142.91	42.9526	44.1866	37.0814	59.8089	24.6591	24.9109	96.5468	58.7651	24.4793	88.4399	38.156	23.7082	27.2038	9.75175	37.7354	18.0694	13.6338	45.1714	0.888776	74	58	253	40	61
ENSG00000090339	818.745	0.68029	0.206215	-3.43756	0.000586977	0.0199818	ICAM1	protein_coding	405.724	295.133	752.372	277.822	338.478	669.064	1366.66	410.51	1548.47	902.254	2610.41	1550.21	1696.69	1995.89	1543.84	610.926	1660.19	385.329	161.351	395.224	304.114	153.923	192.022	187.085	204.26	278.532	1062.65	463.434	655.064	1707.82	714.722	944.759	655.595	400.273	1061.04	912.985	344	259	685	269	343
ENSG00000061337	35.5971	0.986493	0.226264	-3.43753	0.000587052	0.0199818	LZTS1	protein_coding	5.44257	10.9063	97.6746	4.95365	14.3262	80.6071	292.452	11.2742	31.1467	7.21047	75.3533	7.95305	47.8913	55.7731	319.462	11.7015	55.0312	14.7824	7.20327	8.34275	7.19277	9.24106	7.16462	18.5495	6.70272	5.47044	3.90306	10.0876	8.14172	7.54529	2.81527	9.43184	18.9459	0.961454	4.991	0.862817	5	10	95	5	12
ENSG00000123685	12.4926	0.762538	0.2263	-3.43571	0.000591014	0.0200331	BATF3	protein_coding	2.65558	20.603	24.3067	5.20373	4.90306	31.6707	9.86417	6.27596	39.9344	1.19349	24.9413	4.33515	28.7153	37.0923	18.2397	21.0292	49.9064	13.0042	0.450808	7.62597	2.80672	2.62093	4.79173	8.48824	0.358677	9.00349	15.7064	5.31874	10.2952	9.23292	3.12479	11.2034	1.18493	8.08714	5.55945	0	2	18	24	4	5
ENSG00000169908	314.053	0.643228	0.223542	-3.42836	0.00060724	0.0202771	TM4SF1	protein_coding	139.765	152.683	226.307	161.094	54.1575	293.425	1392.61	86.9275	487.551	155.657	184.538	456.383	3308.47	154.512	1253.88	150.579	294.855	218.39	89.0925	213.832	27.1148	73.9152	42.7738	28.8112	72.7096	61.3718	170.827	162.297	269.542	37.7344	137.989	53.5626	134.968	160.379	111.4	285.794	127	132	209	146	57
ENSG00000113396	88.5359	0.796579	0.218876	-3.41002	0.000649571	0.0214095	SLC27A6	protein_coding	17.5602	6.02281	301.425	24.0618	49.0586	373.947	3.41082	29.9183	149.289	21.8783	351.774	45.9796	912.073	197.152	4.8457	56.1472	294.654	23.8371	5.50871	9.95802	9.84093	10.5393	10.0509	11.6994	12.5105	13.1222	25.3091	17.6613	9.84486	13.1716	27.2616	15.0619	20.2529	23.129	20.2597	69.0764	14	6	290	21	48
ENSG00000224389	259.872	0.691194	0.214649	-3.39667	0.000682123	0.0220402	C4B	protein_coding	78.7422	173.605	336.038	122.781	152.491	352.823	462.006	186.695	364.368	101.103	725.349	249.29	673.592	389.925	570.094	156.838	467.723	167.259	58.7401	289.241	125.683	71.8346	78.0038	93.4756	43.2946	92.7184	176.332	136.13	582.091	352.399	278.718	246.334	209.492	146.129	181.785	462.267	64	130	373	89	155
ENSG00000149380	458.298	-0.572727	0.175678	3.3922	0.000693331	0.0221485	P4HA3	protein_coding	546.763	351.984	167.801	613.482	199.647	325.54	447.07	270.106	1192.73	407.385	248.519	235.919	114.957	199.442	497.053	210.488	359.224	243.76	885.925	430.28	780.42	793.623	620.057	685.351	751.084	543.797	605.911	651.719	341.249	399.923	352.232	362.811	432.09	443.568	461.446	325.356	481	304	156	590	204
ENSG00000132000	559.301	0.609512	0.17473	-3.39137	0.000695454	0.0221485	PODNL1	protein_coding	138.657	413.722	889.364	112.52	403.015	1116.2	820.701	488.259	710.052	323.857	1183.72	489.407	952.802	1233.41	1219.19	439.197	1035.89	449.186	182.68	151.693	597.388	289.824	275.465	452.324	217.972	286.537	341.965	320.29	293.228	727.224	759.481	767.361	540.206	482.432	595.361	434.279	120	356	857	86	407
ENSG00000091972	11.5967	0.667458	0.208616	-3.39122	0.00069581	0.0221485	CD200	protein_coding	1.15166	0.846938	14.0842	0	5.82035	8.48539	98.0868	5.33637	5.77998	0	40.9502	3.94189	7.54601	31.6189	146.989	2.27324	18.8685	2.83379	0	2.74583	0.784095	1.09031	0.737613	0	0	2.53916	0	0	1.80326	2.95336	5.54901	2.18579	1.7301	0.749003	0	0	1	1	19	0	8
ENSG00000168685	88.8247	0.754059	0.215812	-3.39093	0.000696571	0.0221485	IL7R	protein_coding	65.5477	58.9438	97.3559	68.866	39.7946	53.8876	117.363	40.3878	532.633	78.4498	85.7634	182.421	230.952	156.619	115.386	56.0272	262.386	39.5651	19.7867	40.6226	27.1015	33.8868	37.0672	43.029	48.7799	24.7248	148.099	58.6849	67.3037	80.4208	32.4908	79.4761	62.5702	32.2618	61.4135	17.6229	69	34	63	65	25
ENSG00000103647	1147.79	-0.561608	0.179783	3.37449	0.000739514	0.0229841	CORO2B	protein_coding	2444.55	1081.7	463.497	2911.62	862.392	592.965	1097.05	802.01	324.846	1845.16	373.152	1146.33	355.225	300.005	972.359	723.288	421.915	722.2	1862.97	1753.19	1187.67	1850.59	2080.78	1687.7	2011.03	1129.21	1096.51	1552.11	1213.34	740.926	875.38	837.444	1259.15	872.53	943.651	926.16	2124	946	424	2789	856
ENSG00000181634	34.7247	0.982884	0.226593	-3.35696	0.000788043	0.0237936	TNFSF15	protein_coding	5.59236	25.7451	339.38	4.06965	15.6015	17.9612	62.6722	26.2525	206.717	15.3275	50.1398	1.73287	23.7535	48.7668	61.431	28.322	63.5583	14.959	17.2629	11.956	9.49662	4.21925	10.8677	11.7249	3.93511	12.2363	50.0567	13.4694	14.3272	35.1372	5.78504	13.2113	4.40688	4.9324	13.3101	1.77344	5	23	314	4	16
ENSG00000168386	2955.67	0.578429	0.169546	-3.32484	0.000884707	0.0256295	FILIP1L	protein_coding	1399.5	2220.13	4377.84	1274.21	1411.91	5679.54	2888.56	2160.63	7023.65	2164.64	5132.56	3701.29	5730.62	7858.98	2867.74	2020.74	7908.51	2270.11	1633.96	1877.32	1586.95	1412.85	1008.81	1691.56	1274.59	1460.32	4222.41	2098.35	2336.29	2631.33	2293.18	3862.03	2148.04	1390.51	3689.64	1694.76	1221	1917	3993	1181	1421
ENSG00000050344	104.48	0.83515	0.225977	-3.32446	0.000885903	0.0256295	NFE2L3	protein_coding	28.7308	34.034	312.834	14.9661	40.2476	86.8249	619.469	75.3035	64.6292	17.3508	222.566	19.6155	331.669	436.564	631.06	51.6467	212.548	44.4634	26.3024	25.9925	70.9716	14.7005	24.4724	12.4132	16.2522	22.739	20.027	65.2527	32.9811	40.9863	36.2772	31.5503	15.9075	17.2885	35.9302	6.72565	28	33	320	16	45
ENSG00000129195	7.09561	0.726454	0.223416	-3.31579	0.000913839	0.0261419	PIMREG	protein_coding	1.63768	5.02356	17.8558	0	5.90268	16.0891	22.5711	4.98184	5.38314	7.10355	38.5213	2.93914	27.9135	12.5849	18.7753	0.532186	15.8601	2.85233	2.03994	0	6.82674	0	1.5609	3.30379	6.9629	0	0	0	0.890297	6.11099	1.41386	3.41231	5.57912	5.09533	3.70737	2.01102	2	5	24	0	4
ENSG00000111859	149.814	0.810895	0.226033	-3.31437	0.000918486	0.0261888	NEDD9	protein_coding	13.1314	127.853	239.13	12.7382	152.87	141.646	935.714	161.413	103.234	20.0377	202.768	32.4025	380.061	400.195	1020.12	161.622	219.232	139.287	40.8846	45.493	21.3423	27.4097	48.4677	44.0361	24.4995	99.5769	15.4569	37.2348	59.3114	26.2799	209.943	37.4092	30.5508	84.6363	26.6857	50.6437	12	118	233	13	163
ENSG00000145819	921.735	-0.641811	0.225285	3.31292	0.000923271	0.0262446	ARHGAP26	protein_coding	1413.69	721.411	369.35	1344.41	1047.34	272.571	192.225	1015.6	95.6704	1158.49	241.931	593.718	34.7478	177.203	220.426	714.354	127.026	636.323	1352.14	1208.46	1703.03	1125.65	1747.95	1846.75	1326.88	1463.79	919.633	820.436	985.912	1133.43	1064.07	1028.47	903.3	1166.39	1185.32	1824.36	1364	750	396	1473	999
ENSG00000248905	646.301	-0.601017	0.215774	3.30409	0.000952862	0.0268408	FMN1	protein_coding	506.134	102.163	172.374	420.74	96.5667	119.936	754.248	116.9	119.445	1074.9	247.011	2305.62	144.604	228.977	498.064	197.715	246.733	295.329	569	233.387	748.504	532.211	164.435	459.274	544.954	235.865	788.556	1321.14	561.88	1781.08	990.566	1810.1	1879.47	642.864	1455.78	900.316	389	97	172	439	105
ENSG00000148154	657.244	0.462395	0.138024	-3.30398	0.00095321	0.0268408	UGCG	protein_coding	309.478	403.942	646.97	380.363	468.434	620.063	1201.28	573.457	1068.26	511.254	1096.6	902.427	1281.6	1253.68	1219.5	649.169	1124.97	570.044	329.292	417.648	469.993	369.47	317.782	454.738	395.178	332.939	674.058	451.932	555.045	787.501	690.213	825.171	675.442	487.539	710.691	434.673	277	360	608	359	481
ENSG00000102575	49.5287	-0.661014	0.217069	3.2867	0.0010137	0.0278456	ACP5	protein_coding	8.33761	19.1933	28.2856	21.288	20.0595	41.6774	5.47313	16.5579	5.87871	45.035	285.078	62.0316	36.3577	80.2071	10.9312	45.4214	59.2427	39.4439	36.0506	78.9096	103.976	54.0209	11.4568	29.1564	26.2684	19.9184	11.1466	27.682	77.6783	141.933	78.2281	69.1582	15.4712	25.3501	42.1985	103.93	9	22	34	17	16
ENSG00000149596	31.104	0.758392	0.218674	-3.28588	0.00101663	0.0278835	JPH2	protein_coding	0	12.7044	140.875	0.919443	6.85192	50.825	165.984	3.65251	7.59683	3.95595	183.468	2.1693	17.1889	117.396	200.678	7.81807	62.8313	2.5393	0	0	10.7807	5.71584	4.2274	16.108	5.76109	3.04662	2.71859	2.80814	2.15952	12.8617	7.83509	10.9384	8.48356	6.05542	17.5821	15.2051	0	9	142	1	7
ENSG00000127507	25.2271	0.807731	0.22486	-3.27898	0.00104182	0.0284717	ADGRE2	protein_coding	9.84799	25.4661	25.999	1.68191	16.0847	40.3289	52.802	55.5529	131.685	7.60786	58.7701	8.18538	79.5105	46.7918	46.0161	30.3875	100.043	23.1792	13.5806	5.39033	11.1148	0.581254	0	15.443	12.5143	20.1428	8.55469	0.570942	19.5138	2.54726	18.1906	4.5282	1.45703	8.31606	5.79106	0	8	25	43	3	17
ENSG00000101057	21.3055	0.742953	0.225351	-3.26812	0.00108266	0.0291167	MYBL2	protein_coding	19.5052	6.94767	104.924	10.4805	8.99917	36.1078	11.4396	9.38806	21.2041	15.7626	58.5297	23.8473	69.2595	46.1771	32.8011	10.3572	40.5036	20.3746	15.2257	6.7236	11.9592	5.41895	5.06756	12.0311	5.04999	4.636	5.19067	23.451	4.93444	14.6483	25.7312	13.3904	6.34999	5.11356	12.7676	42.6985	17	6	96	10	9
ENSG00000076706	116.581	0.615205	0.222177	-3.25149	0.00114801	0.0299768	MCAM	protein_coding	9.97703	32.4154	305.547	15.7331	29.6292	123.855	99.0491	15.4874	260.545	3.70322	410.25	59.801	1121.75	386.212	157.534	35.8893	231.88	36.8273	11.7657	7.365	51.0498	28.2093	42.8249	23.0507	8.21472	16.7538	24.8879	43.3671	21.7022	54.3906	45.4006	95.5919	14.3176	46.3842	60.335	265.223	14	11	318	6	45
ENSG00000108688	40.2117	0.944485	0.218155	-3.2439	0.00117903	0.0303457	CCL7	protein_coding	4.38515	20.8645	49.0633	4.09844	10.4893	69.0131	44.4248	10.3626	751.786	10.9037	26.392	3.95186	70.6943	61.2732	26.3125	7.27613	107.776	7.91098	27.1198	7.70444	5.32104	7.31288	0.968588	2.65718	8.72422	5.71619	37.9354	13.4506	15.9452	1.89746	1.23301	5.25845	3.53066	2.74794	12.0262	1.09317	4	18	46	4	11
ENSG00000101680	222.615	0.866375	0.220338	-3.24151	0.00118898	0.030477	LAMA1	protein_coding	85.0516	173.215	215.946	86.2707	303.067	125.797	2240.48	265.504	162.392	55.4887	125.636	50.0781	416.055	140.532	1355.15	273.212	183.242	179.092	74.3553	122.323	60.4007	80.7467	126.914	76.2192	109.245	110.455	89.0085	81.9028	105.839	120.124	128.816	44.9609	47.0216	126.393	51.1985	21.9975	59	198	181	74	221
ENSG00000158352	31.765	0.690599	0.213088	-3.22702	0.00125088	0.0313164	SHROOM4	protein_coding	18.6853	13.0703	74.6617	10.943	39.6648	43.4032	102.562	18.1851	45.9883	17.3679	72.2379	16.4202	85.1894	62.1059	90.1314	15.4546	67.2328	29.5306	10.6861	0	39.5447	10.6337	20.0436	36.1602	11.2118	10.3106	33.2212	8.59792	4.64061	30.1242	19.5703	41.9174	9.48108	4.11227	29.7093	0.740851	20	14	76	12	37
ENSG00000197301	110.032	-0.601307	0.199174	3.22678	0.00125192	0.0313164	AC090673.1	antisense_RNA	116.64	84.3894	25.3311	146.86	31.4549	44.2706	118.403	45.4347	25.4746	116.664	42.5332	140.023	8.70605	24.7201	167.589	70.6478	41.6566	47.7478	225.095	89.9733	71.0756	96.0566	71.6084	68.6768	162.142	112.419	142.738	292.908	106.966	129.083	82.4142	146.107	149.546	110.516	214.318	390.962	107	57	24	122	35
ENSG00000174939	110.818	0.728399	0.218402	-3.21685	0.00129604	0.0320267	ASPHD1	protein_coding	34.6411	112.242	185.292	30.0607	82.686	199.204	132.242	102.255	341.122	38.7236	260.125	42.4995	391.479	193.85	168.908	120.374	356.038	123.728	57.7134	98.2866	39.7215	45.9929	31.5004	44.5506	34.3503	56.0274	68.5199	62.8252	74.7357	65.4392	60.4897	63.7791	52.5481	85.1991	58.4635	73.8421	32	98	161	32	86
ENSG00000163814	386.142	0.741433	0.22179	-3.20204	0.00136458	0.0332178	CDCP1	protein_coding	178.09	264.497	843.092	86.7283	158.804	622.194	194.34	265.919	1684.42	192.455	802.323	179.292	1955.5	1106.75	143.109	254.107	1256.83	296.402	150.628	225.675	226.755	85.9391	37.4198	185.157	73.5942	107.539	467.199	212.074	251.098	292.102	93.0467	290.273	117.7	95.3457	341.013	163.711	119	228	806	90	172
ENSG00000106069	216.301	-0.638795	0.225098	3.15753	0.00159113	0.0369311	CHN2	protein_coding	452.746	112.472	106.922	394.966	192.393	31.4611	18.594	121.322	50.9561	407.3	26.0272	174.658	5.81439	31.1041	43.7116	100.342	19.4627	141.887	535.726	223.762	264.966	514.392	268.099	193.36	500.864	162.543	212.411	572.252	170.203	144.472	122.562	144.83	539.783	133.366	132.062	519.031	433	130	109	457	199
ENSG00000169129	142.096	0.734903	0.220127	-3.10163	0.00192456	0.0418054	AFAP1L2	protein_coding	38.1667	53.6282	389.743	25.4451	59.6376	225.241	90.6337	51.9488	731.433	17.0619	306.759	26.1892	1461.16	421.228	55.5687	40.9687	484.744	37.5613	28.6188	41.7631	34.3016	32.1412	15.5676	77.3325	23.4006	17.603	29.2606	23.6482	96.3892	32.8833	33.7117	37.7246	23.7676	8.78257	16.1495	25.28	22	47	391	28	69
ENSG00000139734	88.9182	0.550274	0.183695	-3.07835	0.0020815	0.0440968	DIAPH3	protein_coding	48.0356	89.4071	105.254	68.831	76.9708	104.555	85.7078	70.4063	67.1411	128.2	115.879	284.433	89.694	106.258	138.584	103.199	142.957	143.849	56.0525	65.8714	41.5602	67.0669	33.8884	39.9604	48.6409	54.4961	42.7096	93.0506	72.3954	32.5779	132.787	49.4748	106.101	126.714	53.8792	114.469	42	77	98	65	77
ENSG00000112186	164.441	0.555421	0.191116	-3.04176	0.00235199	0.0474569	CAP2	protein_coding	47.4274	97.5962	223.173	66.3611	145.293	211.147	217.036	121.634	296.689	60.97	369.147	98.2509	411.913	343.817	330.898	195.752	396.015	175.255	35.1251	156.529	203.422	32.3512	184.218	105.368	57.6564	63.3409	50.6377	73.5382	153.749	257.792	218.274	179.258	62.3635	129.789	113.619	34.4601	38	102	194	59	170
ENSG00000025423	22.9389	0.675133	0.226581	-3.04151	0.00235393	0.0474569	HSD17B6	protein_coding	14.9523	8.02828	39.6369	20.4842	19.3525	62.7605	34.5534	5.61388	36.2922	6.4765	93.0392	5.01388	29.3919	87.2427	52.6031	27.4484	67.1767	15.018	12.2407	5.15403	9.05733	8.89368	20.2685	6.34092	6.15581	4.4471	6.42058	21.1721	16.8869	16.3652	13.1997	11.3989	11.5415	15.707	15.4657	0	10	9	49	11	8
ENSG00000041353	151.482	0.665714	0.221387	-3.00774	0.00263196	0.0511192	RAB27B	protein_coding	124.863	173.923	67.8458	82.2574	54.5241	122.574	824.577	101.575	111.747	93.4408	133.962	351.812	337.715	153.801	654.078	121.336	194.703	198.14	55.3878	160.122	38.6636	93.821	41.5693	28.0116	38.0078	95.8566	76.4196	82.8433	271.747	52.8518	67.5712	33.2337	62.3196	147.571	63.4359	141.03	83	173	71	90	52
ENSG00000006210	34.6726	0.558674	0.225547	-3.00626	0.00264481	0.0512005	CX3CL1	protein_coding	2.17007	13.0669	51.866	4.94831	10.3755	33.7382	43.1146	9.84004	64.7113	3.18299	192.976	15.5062	58.3746	126.775	71.0637	17.5285	120.448	17.3156	20.1759	4.22021	17.5387	2.04846	4.79223	3.50043	3.80939	2.18762	10.7294	11.048	17.4546	107.649	66.2604	79.3717	18.8012	1.92711	17.9804	1.71901	2	12	51	5	11
ENSG00000108691	1763.23	0.743163	0.226338	-2.99608	0.00273474	0.0520993	CCL2	protein_coding	332.902	874.59	3616.56	173.115	577.003	3010.53	2606.7	842.477	9156.61	636.104	4686.4	695.202	5106.38	6044.56	2579.36	833.816	5482.75	922.252	958.538	421.265	803.277	496.059	148.805	509.041	590.307	286.082	1894.84	1257.42	550.091	1927.2	348.449	1661.45	1001.98	241.648	1592.59	610.052	296	734	3303	165	600
ENSG00000138316	2759.19	-0.533497	0.180541	2.98007	0.00288185	0.0541553	ADAMTS14	protein_coding	3205.63	2754.39	1857.05	3765.11	3555.54	2532.15	1035.42	3030.46	2014.46	2251.26	2387.82	1242.92	938.319	1553.95	414.105	2830.11	2107.91	1900.43	4952.73	3707.32	4398.82	4345.79	3843.06	3294.08	4708.23	4795.77	2855.98	3311.15	2591.32	2930.65	2605.96	1550.05	2738.48	3378.17	1995.15	1950.96	2786	2389	1696	3595	3545
ENSG00000121898	9.43321	0.711893	0.215247	-2.97759	0.00290527	0.0543724	CPXM2	protein_coding	0	0	25.947	0	0.791142	11.5551	57.5152	0	9.96036	2.61231	59.0719	0.650216	16.7473	55.9777	38.5657	0	24.2832	2.25294	0	0	1.71679	1.2572	1.60353	2.92813	0.798709	0	2.41048	0	0	10.0294	2.29582	6.4411	0	0	4.18436	0	0	0	30	0	1
ENSG00000103316	8.46313	-0.67294	0.224423	2.97609	0.00291945	0.0545764	CRYM	protein_coding	6.55024	2.516	14.1526	19.1749	4.10833	1.88483	6.88674	5.11214	0	4.24534	1.47864	5.33575	1.74934	0	1.6972	1.50151	0.584585	3.53339	7.40765	7.26097	25.8826	22.2411	25.611	24.0525	18.2124	14.9332	4.48791	12.3069	1.78311	27.8373	3.53481	8.83627	6.1134	6.66788	6.99222	0	8	3	18	16	2
ENSG00000162383	36.7286	0.721353	0.224845	-2.95163	0.00316099	0.0575934	SLC1A7	protein_coding	0	41.2218	134.93	1.98386	32.9559	72.3088	7.82239	49.407	78.5229	11.7804	78.9219	19.6563	102.695	158.476	18.1888	67.2549	79.7084	55.5178	5.69992	39.6934	8.04224	10.2375	5.67199	4.15475	3.5853	14.3275	11.1793	7.86235	80.9049	6.54886	44.2834	19.7429	12.4142	24.4274	11.0825	1.01925	0	36	124	2	33
ENSG00000128606	3194.6	-0.476001	0.21031	2.93201	0.00336779	0.0599627	LRRC17	protein_coding	5939.41	5517.09	524.101	4983.28	5332.6	541.769	1342.68	6252.18	459.02	4165.16	308.232	1974.72	438.32	374.589	929.849	5173.2	326.787	4776.34	4538.75	6381.44	2088.47	4947.33	6907.74	2820.1	3719.71	7536.5	1825.82	3466.23	4311.39	945.442	2381.99	1350.56	2638.84	5196.16	1604.08	2985.75	5289	4802	479	4776	5410
ENSG00000108551	48.2067	0.682776	0.221102	-2.91694	0.00353483	0.0617435	RASD1	protein_coding	23.9437	27.8422	87.3481	13.5938	18.8723	142.849	92.2346	21.9173	98.1899	34.7674	220.469	50.7162	64.0667	159.33	59.926	20.762	117.444	36.0757	17.7044	41.403	22.7845	23.7304	17.1219	24.8376	19.0843	20.8474	16.6801	20.1824	55.5501	35.0383	14.6219	15.3333	19.8955	16.4287	33.1917	30.6574	21	24	80	13	19
ENSG00000277778	16.2076	-0.592403	0.201081	2.91618	0.00354342	0.0617435	PGM5P2	transcribed_unprocessed_pseudogene	20.722	16.1431	4.23764	17.3076	26.2503	14.7878	10.6998	19.9617	9.20717	12.1923	3.73232	7.05645	5.5014	11.1004	9.58752	10.5293	17.0235	12.7938	41.4694	33.1591	17.5188	20.5753	23.0831	19.6382	32.4191	17.689	34.5997	17.8666	20.9212	7.55621	14.8653	8.04917	19.6777	9.54037	3.58833	12.4241	15	14	5	19	34
ENSG00000167900	67.0023	0.602401	0.216822	-2.88649	0.00389568	0.0654074	TK1	protein_coding	43.592	71.0729	208.812	29.5531	42.0654	80.2941	78.3696	22.5709	33.8282	63.4249	184.936	100.224	274.212	169.584	100.839	43.6176	94.9781	39.9681	31.5278	23.7322	37.8807	48.2348	35.0198	37.0875	48.1123	8.20479	30.0792	35.0958	17.7614	25.0737	87.5966	53.9231	27.0568	21.2572	34.6406	127.858	40	45	156	34	51
ENSG00000184557	1293.86	0.523081	0.186128	-2.86283	0.00419875	0.0688045	SOCS3	protein_coding	623.942	1089.83	1114.08	466.095	872.624	1525.31	888.693	1324.75	2726.26	1148.95	2170.85	2174.11	4024.97	1741.11	953.524	1140.33	2308.59	1343.28	467.933	843.247	1078.91	398.652	481.243	398.727	537.098	723.856	1769.24	823.537	1413.81	1748.05	1824.21	1343.25	1268.38	929.726	1417.69	1474.04	544	942	1018	445	873
ENSG00000170647	22.3961	0.613488	0.211463	-2.86263	0.00420142	0.0688045	TMEM133	protein_coding	17.1535	11.6044	29.5349	24.0904	23.9124	36.8758	55.0392	17.7556	49.8944	26.9756	45.4755	17.2234	50.4041	35.9847	46.8406	18.6887	47.0227	11.6919	26.6098	6.72327	8.69357	20.5451	10.1016	22.1417	29.208	5.79756	10.4202	11.7086	11.1177	5.85147	23.6822	14.4637	9.06082	7.18471	14.9724	1.80946	15	10	27	23	24
ENSG00000117600	44.0545	0.866791	0.220195	-2.82665	0.00470374	0.0741251	PLPPR4	protein_coding	3.0481	2.45539	65.1381	4.12409	39.4834	24.2095	570.067	10.2391	5.57709	0	57.2775	4.86527	52.9143	51.1766	547.599	17.2308	30.5066	8.21117	2.70051	3.57272	8.63255	3.46365	14.003	2.96041	8.61233	13.0685	1.09882	2.26904	4.84303	6.90402	5.85751	2.89275	4.46493	6.49599	0	0	3	2	64	4	40
ENSG00000149591	5837.24	0.792088	0.226134	-2.8243	0.00473836	0.0743576	TAGLN	protein_coding	879.839	2190.96	14652	493.656	1014.42	7792.44	34885.1	1603.5	7707.49	1226.52	24108.2	1380.47	6604.45	15608	44601.1	1576.61	13006.5	2682.42	1505.85	1113.49	2249.03	1498.12	629.424	1260.84	1036.77	1013.54	2382.32	2293.97	1128.94	2489.69	1491.35	1954.2	1634.93	960.475	1721.45	1762.4	749	1836	13135	488	1064
ENSG00000183691	25.8371	0.621745	0.22467	-2.81377	0.0048964	0.0758337	NOG	protein_coding	11.4316	6.96518	65.6294	6.28446	12.9476	57.4437	9.34529	8.35763	68.1372	5.61912	34.6461	35.2577	215.391	57.1071	7.95151	21.8123	61.6274	22.4237	2.53403	12.3269	8.69374	5.40542	3.02943	18.4453	5.03443	3.47902	9.38348	6.38582	9.88494	18.5279	5.91876	37.9612	22.6504	8.21561	43.8808	0	10	6	60	6	13
ENSG00000128262	104.808	0.619981	0.225922	-2.79247	0.00523077	0.0789671	POM121L9P	transcribed_unprocessed_pseudogene	17.2855	45.918	40.6191	4.73866	59.0634	88.4187	384.688	83.7589	185.763	29.5651	55.8972	179.986	639.778	85.905	520.066	142.951	171.312	92.8222	25.1259	23.2908	39.2882	5.89231	17.471	11.7526	9.15767	38.7285	78.0915	34.7362	55.6424	52.1481	241.342	53.1202	43.506	104.855	41.0838	69.3059	8	44	41	5	52
ENSG00000188158	108.966	0.464009	0.165938	-2.78232	0.00539722	0.0804834	NHS	protein_coding	157.376	102.628	178.188	78.4682	82.6438	178.857	156.208	94.579	272.353	83.1275	152.596	57.6148	159.311	189.937	126.794	91.6833	237.027	77.5213	92.0352	39.0047	126.704	89.9329	61.3043	134.382	153.827	69.455	111.2	72.0194	19.4839	74.2767	30.4702	142.799	62.8396	28.4633	101.224	36.4399	90	93	172	79	86
ENSG00000185052	125.525	0.756427	0.226617	-2.77058	0.00559567	0.0818899	SLC24A3	protein_coding	4.80136	69.9451	353.65	9.84786	60.6964	391.108	198.185	76.2781	219.304	8.23514	621.569	6.43562	251.216	434.129	396.293	99.3219	460.644	87.7163	22.5317	35.0837	84.0186	26.4982	46.6531	63.4034	16.9867	19.3454	46.5412	23.2785	46.4061	113.025	47.4526	46.0363	35.4428	37.8167	26.6509	32.3343	4	62	327	9	62
ENSG00000219438	4.84747	0.538829	0.209212	-2.7546	0.00587645	0.0840805	FAM19A5	protein_coding	2.19299	1.01259	25.7938	0	5.17922	3.87783	7.78393	3.64144	1.48457	0	17.3975	0	28.1209	16.8435	21.8034	0	11.2932	6.29961	1.10087	0	1.01167	0	0	3.38981	1.93855	1.0096	0	0	1.07684	3.07695	0.445765	3.13956	3.52788	2.06689	0	0	1	1	21	0	6
ENSG00000177875	30.3295	0.585627	0.212613	-2.75294	0.00590628	0.0842782	CCDC184	protein_coding	6.87347	22.0087	54.7091	3.14222	20.9635	52.3758	17.6635	26.0791	75.0867	6.74868	77.9798	15.6035	152.189	69.6172	15.0485	33.158	54.2686	23.3102	1.26772	11.2013	21.7318	11.9074	23.2745	27.7225	5.04302	17.3807	23.8986	8.51992	30.8426	38.0525	21.7415	41.6153	9.06409	33.7782	29.8326	8.16123	6	19	50	3	21
ENSG00000137809	5767.54	0.646837	0.208567	-2.73354	0.00626584	0.0877363	ITGA11	protein_coding	1819.38	4740.81	19325.8	1965.11	7208.05	13963.2	14647.8	5177.47	5033.35	1377.8	17151.7	355.694	4735.82	16805.3	14238.3	4085.29	11678.1	3759.16	1356.31	3528.31	7190.37	2216.67	3878.94	9110.94	2240.55	2919.46	2426.81	826.466	2363.01	5924.86	1467.08	6177.91	1318.3	1903.61	4134.32	579.361	1547	3981	18075	1950	6855
ENSG00000121858	147.165	0.575516	0.206109	-2.7169	0.00658959	0.0905482	TNFSF10	protein_coding	72.5635	62.8004	92.3215	68.5545	66.4881	106.526	144.808	64.7626	674.262	156.788	138.766	232.366	191.376	157.448	174.696	84.0506	295.069	100.123	65.1932	118.682	50.6219	30.0418	48.5242	88.6693	36.1347	39.8312	182.531	128.271	289.138	133.223	214.91	301.051	94.3637	93.6963	246.292	252.998	67	62	98	76	50
ENSG00000228649	52.5157	0.522962	0.193075	-2.70487	0.0068332	0.092299	SNHG26	processed_transcript	30.7161	18.7474	64.7875	25.767	35.5781	54.545	60.589	59.9511	97.2558	30.5707	109.106	34.312	94.1539	206.066	90.5678	47.3414	102.325	19.4607	19.2217	16.0193	26.6816	24.5895	23.9639	31.0629	36.1388	29.2933	62.3287	35.5421	20.13	66.5838	44.6212	69.0311	33.9797	43.4609	57.9214	68.1549	30	11	64	27	37
ENSG00000138311	12.6944	0.736799	0.225136	-2.69766	0.00698286	0.0936173	ZNF365	protein_coding	2.50696	10.6976	6.62907	0	7.18379	19.5729	122.913	4.53007	3.37183	4.80019	17.3487	15.0381	16.6929	23.8836	106.257	6.25348	9.53692	8.94564	1.3995	2.23156	2.39733	5.03158	2.28656	4.68725	2.48866	4.15759	4.58745	1.79665	7.09704	2.46873	7.55475	9.16535	5.00251	5.81168	2.67313	0	2	11	7	0	6
ENSG00000169994	17.1654	0.894395	0.224752	-2.68508	0.00725114	0.0957938	MYO7B	protein_coding	4.75685	17.0543	353.199	14.9416	18.7331	9.38062	6.57322	21.6537	2.72558	11.3	4.97363	4.05192	5.0512	1.72865	3.52565	3.98524	1.74739	6.4881	9.81609	5.61465	12.9892	5.1521	14.9559	5.60214	10.8796	4.05286	3.68714	5.30499	7.77995	10.49	7.88947	8.13973	4.2183	5.21629	2.32987	1.96635	5	16	339	13	15
ENSG00000197953	5.78285	-0.379446	0.201067	2.66205	0.00776668	0.100127	AADACL2	protein_coding	3.36762	1.72118	0	4.18513	1.48426	1.26411	0	9.63061	0	3.89852	0	1.84725	0	0	0	0.399725	0	0	5.6121	3.31421	1.60616	4.78303	11.8835	5.6244	5.93598	12.011	4.64644	1.57118	20.133	18.4692	6.23063	11.9247	3.8462	6.10113	12.7784	43.9131	2	1	0	6	2
ENSG00000255690	3660.19	-0.560255	0.204999	2.63211	0.00848556	0.10612	TRIL	protein_coding	5130.69	2539.78	3548.5	5157.35	4675.19	2182.88	1928.79	3572.8	1529.99	3064.52	2422.21	855.919	311.684	3652.22	1751.41	2794.77	1767.48	1523.17	6717.3	2857.17	6284.38	6265.33	7565.31	8391.04	7826.94	3619.66	3307.95	4196.05	1662.85	2948.94	3727.21	4672.2	5123.73	2909.54	2757.31	2524.67	4460	2202	3241	4924	4662
ENSG00000183486	307.635	0.584135	0.214851	-2.59549	0.00944551	0.113809	MX2	protein_coding	136.747	96.0459	501.027	359.435	70.9087	593.947	426.255	50.0913	373.585	346.663	636.901	581.939	497.858	1456.74	577.611	101.953	480.747	118.259	293.982	99.1422	132.376	154.333	79.3467	158.312	58.8118	31.0055	203.593	302.941	85.8966	370.286	68.0693	930.413	247.536	136.973	187.055	128.06	115	91	461	384	39
ENSG00000163545	97.2856	0.605188	0.220168	-2.56234	0.0103969	0.120503	NUAK2	protein_coding	28.7143	72.7811	256.141	25.1376	52.0578	92.8981	168.456	88.5071	162.336	63.0536	268.708	75.7005	461.372	202.569	169.478	53.7222	172.286	84.106	53.2802	39.183	85.8276	32.527	34.4954	31.4956	32.3435	42.8285	74.4999	60.7525	64.0298	82.9929	93.1042	71.5518	72.5511	64.2248	66.7518	1.81979	25	63	234	24	52
ENSG00000117525	1168.16	0.569826	0.226275	-2.54846	0.01082	0.123182	F3	protein_coding	287.362	561.827	1303.78	278.04	581.953	1758.03	577.105	759.996	2066.09	339.14	2367.15	521.268	18772.2	1931.82	651.064	809.597	1757.58	593.365	225.804	522.86	406.094	286.492	212.116	214.874	331.537	481.609	295.102	277.372	552.543	342.173	297.712	277.657	331.032	394.675	284.257	402.346	238	475	1184	262	602
ENSG00000146122	185.765	0.641995	0.207822	-2.53308	0.0113066	0.126715	DAAM2	protein_coding	16.8765	15.0571	506.504	12.3216	36.5235	294.128	962.76	28.1327	139.849	4.20652	689.556	8.46027	1420.04	594.025	1014.31	22.0164	443.095	23.1257	15.3979	33.4131	43.5869	16.2105	13.2844	21.6561	18.8978	16.9868	18.1906	10.9478	48.3258	52.4443	27.7816	47.6614	18.6261	25.5942	27.5509	0	6	14	468	12	39
ENSG00000143469	5.67762	0.45645	0.202704	-2.52809	0.0114685	0.127812	SYT14	protein_coding	0	2.28082	23.4293	2.44779	6.9165	15.3547	2.48173	1.8911	3.28269	0	43.5336	1.57188	36.9589	16.6754	1.95226	0.93671	16.7188	6.6543	4.17536	0	4.23883	0	0	3.65154	0	0	2.04387	0	0	0.444842	0.452211	0	0	0.922953	5.37829	0	0	1	26	1	3
ENSG00000280143	481.745	0.667103	0.224938	-2.47793	0.0132148	0.1395	AP000892.3	TEC	52.931	181.036	1315	43.9904	122.379	750.15	2205.69	103.993	656.644	130.706	2297.67	102.994	723.84	1536.73	3012.14	111.346	1248.46	207.173	176.415	78.3356	255.282	130.254	54.8867	129.909	83.0026	89.0654	237.29	184.491	68.8626	203.187	115.075	156.815	127.918	99.623	102.38	247.17	46	157	1201	42	122
ENSG00000196557	151.333	0.624989	0.216532	-2.46192	0.0138197	0.142767	CACNA1H	protein_coding	12.2645	64.6383	599.631	40.3038	84.6658	296.807	470.816	45.0304	71.6962	6.83438	599.458	12.5964	1137.06	633.65	513.963	28.7304	241.822	19.2538	72.1256	20.4835	48.4525	32.1289	9.53277	52.562	14.0482	12.7164	71.4107	26.5135	8.44733	43.5619	27.3957	70.9922	19.2464	12.9123	20.7364	5.51819	8	15	715	19	68
ENSG00000146592	336.942	-0.47385	0.213175	2.38671	0.0169999	0.160401	CREB5	protein_coding	515.232	319.282	228.181	519.607	532.18	178.115	34.273	393.085	159.851	378.474	110.132	149.987	45.2983	90.5296	36.4701	374.493	114.63	249.808	530.289	529.988	355.958	586.26	430.691	443.526	557.339	695.572	261.467	343.009	320.797	372.034	315.642	242.059	412.681	523.189	238.642	541.138	536	268	123	644	509
ENSG00000152580	261.455	-0.42003	0.225898	2.33619	0.0194814	0.173431	IGSF10	protein_coding	129.849	121.876	35.7097	200.959	175.416	41.98	378.289	129.418	69.0723	295.344	57.1622	437.943	8.51697	41.4734	333.916	164.848	38.4549	130.421	162.655	243.666	370.335	320.166	214.338	247.983	241.634	182.867	141.016	300.105	445.01	511.396	847.661	606.057	428.362	227.937	476.104	654.449	107	115	30	197	144
ENSG00000134028	138.919	0.66702	0.218845	-2.32314	0.0201715	0.176587	ADAMDEC1	protein_coding	12.4786	58.81	187.951	4.53132	114.228	131.95	19.2127	126.229	974.252	12.7239	884.257	66.6362	118.303	663.258	19.4319	174.587	735.748	94.1192	29.7375	46.083	23.2869	11.3379	29.6619	11.9936	28.4454	29.9246	30.3391	43.1939	45.8539	46.0995	71.8278	21.6523	28.9698	60.2225	42.8291	0.919226	10	46	166	5	119
ENSG00000131771	64.3747	-0.383423	0.223887	2.29914	0.021497	0.181738	PPP1R1B	protein_coding	59.8174	35.7775	492.617	29.5051	43.3687	34.526	23.3377	43.2361	2.28875	49.8613	37.408	14.1561	9.56477	25.5103	22.984	30.5674	11.3612	34.7043	188.442	62.1526	120.076	126.14	52.2018	88.8671	123.644	39.9207	52.2649	61.3507	46.7847	87.0253	18.1699	46.9975	80.5572	27.2478	29.4222	65.6316	57	35	452	32	48
ENSG00000170745	21.214	0.506051	0.222268	-2.29451	0.0217609	0.183108	KCNS3	protein_coding	18.8709	0.994779	66.5364	6.29626	6.85783	34.6543	43.7209	6.27092	16.2906	18.2723	65.105	35.9663	111.122	89.3404	62.6865	5.33922	57.5251	2.50239	11.9751	7.83573	3.73246	19.3161	3.47589	8.72889	9.52731	1.99013	1.78472	7.31644	8.36307	7.54096	8.48639	4.885	7.78377	0	1.83006	0.778685	13	1	63	7	8
ENSG00000177570	64.529	0.568479	0.226595	-2.28275	0.0224452	0.187548	SAMD12	protein_coding	13.6381	27.0938	195.203	1.76366	58.3606	59.2437	44.3727	16.6361	111.55	4.2712	148.093	7.52998	248.715	610.508	38.4903	96.5475	165.107	26.9129	5.24013	17.3514	42.8872	12.4297	42.2528	14.6733	10.6916	6.81367	43.1679	20.7506	12.4124	64.6066	34.808	40.7654	20.5856	7.26085	42.3112	9.99922	8	24	162	4	59
ENSG00000072571	14.7621	0.475083	0.226368	-2.24431	0.0248125	0.197938	HMMR	protein_coding	5.72936	15.9719	17.9858	18.1545	7.9698	7.3574	28.7576	8.17347	26.6292	18.0111	30.0282	19.4139	74.5321	12.7975	40.2741	13.8957	36.7654	13.9949	18.4842	6.0108	5.20393	5.80363	3.61496	16.7757	5.76296	5.17812	6.37815	21.5295	0.87871	5.23308	6.35636	2.63878	12.6317	2.91192	6.8128	2.78904	7	8	20	12	6
ENSG00000264230	5.68688	0.471484	0.224594	-2.19814	0.0279393	0.209648	ANXA8L1	protein_coding	0	8.22773	12.4361	0.897568	5.14135	9.57542	4.98795	5.03207	4.0568	1.92894	14.9568	9.86382	31.2943	15.3448	6.83673	11.4842	4.85479	11.7943	0	1.91917	1.86213	0.928516	0	2.37908	4.68528	2.97707	4.44116	2.73919	0	0.836471	6.01283	5.4305	4.66192	3.50026	3.64022	0	0	7	12	1	6
ENSG00000161249	278.952	-0.502262	0.211325	2.18157	0.0291411	0.21447	DMKN	protein_coding	113.072	131.375	194.802	119.454	127.517	108.955	175.68	172.389	133.348	219.342	252.921	306.349	75.3788	166.607	95.6923	236.158	154.678	221.99	127.286	138.548	671.083	126.251	145.033	353.465	236.271	117.649	633.462	176.856	237.796	1608.03	289.039	719.883	226.477	213.148	790.091	226.183	89	107	138	106	133
ENSG00000148600	10.143	0.671827	0.225207	-2.16947	0.0300474	0.218013	CDHR1	protein_coding	19.7913	6.30217	144.768	3.91774	9.29881	5.60116	3.73144	26.7802	5.19249	11.0869	6.72596	2.94505	3.77405	3.04433	6.29552	2.95118	7.89687	2.53902	16.8267	1.32684	17.5116	17.9462	8.71357	2.43586	3.55525	4.25222	1.31098	2.49513	1.07849	3.80027	2.60441	1.49967	2.24282	2.67772	0.927457	1.30002	10	5	208	4	7
ENSG00000275993	63.2685	0.528845	0.223631	-2.15541	0.0311298	0.221886	CU639417.2	protein_coding	3.3659	16.8796	80.0995	24.7808	87.046	41.9938	329.799	25.3681	51.4215	21.979	155.401	16.8731	351.756	148.762	372.663	34.2101	75.6888	50.2597	24.7581	9.82557	24.3728	42.3419	7.92851	14.4768	12.8317	25.9558	21.1487	23.923	15.5988	25.7253	3.86933	18.5649	22.1223	21.8303	8.24405	65.8005	3	15	75	10	89
ENSG00000168078	13.0932	0.453535	0.219922	-2.13741	0.0325645	0.226139	PBK	protein_coding	10.7616	5.91194	27.486	10.6813	9.32239	13.6393	20.0492	14.1932	20.4742	8.89562	42.588	24.968	43.7082	32.4575	20.1199	5.28899	23.3082	9.09437	9.69362	2.85628	15.4664	11.6221	11.8163	4.70777	11.9909	5.33747	7.87903	11.7623	3.14741	5.9937	6.71335	2.6385	7.89075	4.35555	4.53612	0	10	6	28	12	11
ENSG00000108387	59.899	0.488143	0.213544	-2.11479	0.0344479	0.233546	2004-09-01	protein_coding	12.0158	13.5091	115.85	11.1515	44.4021	126.691	40.5131	42.5064	103.934	23.823	129.919	55.6327	152.528	185.624	92.8035	58.4922	124	21.0628	22.8887	28.0561	51.805	13.7016	21.0683	53.2164	25.0261	14.0976	34.4772	28.233	22.4654	59.8099	104.527	97.0846	40.2166	23.7919	62.299	99.1404	13	11	95	11	44
ENSG00000136244	242.38	0.407659	0.22313	-2.08707	0.036882	0.243777	IL6	protein_coding	41.8466	54.784	160.338	36.3114	69.1207	66.6863	121.649	116.138	568.266	92.3638	1286.63	286.53	769.226	1218.27	154.576	164.697	643.9	69.5593	45.8223	23.4237	124.075	44.6876	37.1748	45.604	23.8096	80.1197	289.091	64.5105	93.5659	814.971	164.461	319.587	81.7091	68.9184	263.288	219.961	42	49	160	31	69
ENSG00000155816	81.8709	0.439083	0.225612	-2.08588	0.0369899	0.244041	FMN2	protein_coding	52.2221	14.396	36.9029	32.271	8.87703	62.9901	239.801	17.1406	33.5692	164.124	26.2463	556.226	74.681	68.1663	270.908	115.063	72.8944	53.1579	35.8685	16.3317	11.3627	49.7677	16.3514	13.9219	37.8773	22.2497	32.1047	55.2068	19.9685	21.7041	177.563	75.2355	90.47	150.676	84.1042	136.951	32	33	49	29	25
ENSG00000176387	152.272	-0.393184	0.207104	2.03122	0.0422323	0.264818	HSD11B2	protein_coding	337.866	127.32	129.817	220.795	167.686	76.1725	41.1528	89.7803	152.975	241.96	47.3739	94.4401	43.8485	30.8736	20.4669	63.842	54.0352	66.9105	297.579	245.584	222.12	107.03	323.194	122.917	194.951	80.8956	262.132	216.42	160.528	117.599	454.673	74.8111	191.333	85.9917	76.4794	240.231	296	84	120	223	164
ENSG00000078053	116.835	0.621228	0.225393	-1.99723	0.0458007	0.27611	AMPH	protein_coding	34.6178	69.4405	279.953	3.54837	90.9942	173.183	251.137	117.872	370.628	9.40203	393.469	10.6861	436.881	285.962	240.964	66.8374	274.151	58.6062	29.382	57.0823	143.627	14.8332	87.0222	93.9694	8.43816	64.4636	83.8065	3.95575	47.6716	99.2125	35.2864	111.246	21.8791	50.1793	83.967	1.68764	11	62	262	4	98
ENSG00000158473	46.5143	0.497192	0.225258	-1.95592	0.0504751	0.291837	CD1D	protein_coding	0	60.2556	15.3177	2.09482	65.8607	11.1594	20.7784	59.4746	132.837	4.4985	24.9089	36.1251	235.966	23.4668	29.2026	140.977	64	129.257	2.5352	40.3277	33.6849	8.65811	16.1854	11.0855	3.02497	31.2895	15.5947	8.51902	111.061	42.9271	93.8561	30.7545	18.1269	96.2682	24.5233	29.9111	0	52	14	2	66
ENSG00000122641	355.374	0.592462	0.226442	-1.93393	0.0531223	0.300398	INHBA	protein_coding	74.1782	141.679	325.798	60.3147	82.8858	219.579	2866.56	116.332	259.508	89.1157	477.307	144.569	884.461	396.177	4280.91	134.526	273.925	140.567	75.8365	94.1022	110.488	110.422	56.9861	122.337	57.4593	149.759	83.9641	65.3846	94.7752	106.285	148.802	137.169	83.8216	121.435	67.4935	138.552	54	119	274	62	66
ENSG00000072832	27.8283	0.538488	0.226497	-1.93382	0.0531352	0.300398	CRMP1	protein_coding	9.82322	3.52123	124.101	3.08375	13.4927	101.496	0	8.00823	47.1767	3.44098	123.911	0.780449	130.848	123.983	0	7.85379	84.8298	8.2731	4.03947	2.92571	33.001	1.25539	6.22721	31.8174	3.16023	6.59482	28.5274	2.02275	0	31.2169	13.3211	17.1865	5.82016	3.81178	15.3556	0.913429	9	3	120	3	13
ENSG00000127472	5.26205	0.450135	0.209144	-1.92655	0.0540357	0.30272	PLA2G5	protein_coding	1.09475	0	8.43705	4.04461	0	4.93856	34.9987	3.04278	0.771983	1.0814	10.4386	0.786831	18.8562	14.354	52.2308	4.49693	8.14779	3.82018	1.22056	2.16732	1.04956	2.07697	3.86828	0.883677	1.27155	0	0	0	1.19995	0	0	0.869445	0.873201	1.00403	1.40812	0	1	0	8	4	0
ENSG00000047457	173.101	-0.167843	0.225987	1.83664	0.0662637	0.336913	CP	protein_coding	148.886	40.0001	4.19463	168.169	15.7743	27.5587	2.46322	35.6716	52.7531	396.618	23.3887	1711.7	79.1571	21.3885	10.1578	170.035	43.9485	79.7754	74.1625	81.4001	54.7645	107.601	51.7754	41.3979	59.0009	22.2292	67.1034	277.688	295.9	118.141	523.125	94.5415	347.327	225.173	141.086	617.588	113	26	2	203	20
ENSG00000144619	13.924	0.480909	0.204336	-1.80321	0.0713557	0.350909	CNTN4	protein_coding	0.802488	0	28.1232	0	6.66757	4.51961	81.7298	1.46036	27.0127	11.7307	39.701	2.05108	52.9572	40.2134	120.647	1.71219	36.2661	0	6.62826	0.782815	16.9867	0	4.90066	0.825247	0	2.72404	0	0.745024	0	4.47924	4.60031	1.26609	1.73068	0	0	0	1	0	29	0	1
ENSG00000204642	105.538	0.285713	0.159883	-1.79823	0.0721411	0.353415	HLA-F	protein_coding	46.3463	61.4026	151.258	74.8237	91.0522	81.1841	111.196	63.2497	79.3143	89.7424	251.094	175.187	249.315	205.016	118.978	98.6491	143.314	100.788	69.9862	97.6928	90.1625	39.2282	74.0535	43.2217	40.4488	64.2112	70.1386	75.7984	105.027	152.099	165.395	122.907	84.9862	91.1415	102.986	117.977	38	60	137	83	76
ENSG00000166803	9.73522	0.376297	0.224792	-1.7664	0.0773294	0.367742	PCLAF	protein_coding	8.50042	6.05122	16.3153	6.63208	6.25759	17.4962	15.1636	7.40852	5.38305	10.7354	15.8648	14.6738	47.6928	21.5336	17.7872	11.9473	15.3904	8.53767	7.04579	4.96566	4.1482	8.33682	2.16082	3.56794	10.1684	5.94537	7.59728	8.83842	5.54547	1.3792	8.53556	2.84015	5.02921	4.76861	3.64466	2.57943	9	11	18	9	4
ENSG00000008517	552.086	0.362835	0.207202	-1.73746	0.0823056	0.379036	IL32	protein_coding	327.745	108.019	848.435	243.523	95.6359	459.119	791.87	179.422	631.351	466.439	1483.12	979.484	1129.83	1257.21	825.219	175.827	1112.75	113.049	178.464	103.183	503.75	189.74	137.417	221.855	194.093	163.548	843.286	251.842	126.862	1960.72	505.102	1264.22	355.826	167.145	977.859	502.144	309	80	748	216	103
ENSG00000232679	11.657	-0.392188	0.221391	1.63649	0.101737	0.419954	LINC01705	lincRNA	16.4129	1.21151	7.59584	26.2251	5.7171	15.8431	16.4278	7.5255	2.49586	14.3173	3.22529	11.1386	0	1.56826	3.40197	8.70575	1.65273	3.15424	24.9816	13.5474	9.81107	54.8445	4.85027	16.8782	6.82402	20.029	8.95996	22.0068	3.82609	4.81731	6.65937	7.09902	4.49539	14.208	14.0725	35.1234	15	1	7	25	6
ENSG00000161896	23.671	0.440601	0.222704	-1.45641	0.145278	0.498151	IP6K3	protein_coding	4.95265	12.0834	35.006	2.52362	12.9456	69.5505	8.34697	6.69244	61.382	5.42471	94.2856	7.91982	130.514	94.2282	20.0714	9.1452	109.214	11.5027	6.11024	12.2247	7.87262	7.43161	1.62683	5.33644	12.738	7.32217	8.33355	8.55553	23.8237	9.10157	11.9143	8.68465	4.36857	10.6744	10.2495	0	4	13	35	3	12
ENSG00000125730	5267.23	0.290451	0.226609	-1.45088	0.146813	0.50076	C3	protein_coding	615.848	719.085	1369.6	305.142	800.98	929.875	4797.15	1395.16	12268.4	1966.19	10862.5	6200.45	5049.15	12924.6	5343.94	1460.16	11016.2	1003.27	358.981	967.162	2361.46	457.682	688.209	757.97	496.517	805.128	7079.04	1567.62	1987.5	31947.7	4426.48	25801.4	2742.49	1788.13	18972.1	7386.92	616	682	1273	252	717
ENSG00000099998	473.11	0.392002	0.218771	-1.44982	0.147109	0.500843	GGT5	protein_coding	236.043	208.98	200.761	141.199	179.87	177.638	2182.07	193.061	561.397	211.975	444.183	499.993	1446.32	530.7	4213.63	186.898	576.706	235.137	209.572	232.334	271.891	171.674	237.392	139.543	239.731	146.701	193.988	327.396	294.279	326.126	472.845	295.912	284.408	130.444	216.192	414.976	171	170	184	133	184
ENSG00000138821	938.734	0.180283	0.218807	-1.43039	0.152605	0.509657	SLC39A8	protein_coding	367.752	374.133	500.869	229.35	306.903	374.227	400.769	442.606	1475.08	710.125	1590.86	2571.6	580.467	1576.64	364.303	561.639	1415.7	419.44	146.212	191.584	448.324	194.212	243.182	229.985	189.726	304.707	2776.26	346.547	348.49	4224.79	682.471	2988.82	653.428	433.179	4222.13	907.919	290	330	440	214	307
ENSG00000016391	32.6393	-0.260864	0.219707	1.34727	0.177895	0.541491	CHDH	protein_coding	43.585	28.3106	96.5066	15.8234	20.2274	14.0494	23.9436	20.9335	4.94479	22.7059	31.9259	10.8997	6.68193	8.36847	2.79989	35.1753	11.2045	12.7159	32.5775	33.4288	72.8009	13.7382	31.2973	46.2103	24.8694	30.7765	43.3855	44.5465	18.5644	67.434	16.8745	53.3664	33.7059	82.5694	66.3312	51.737	18	17	140	24	32
ENSG00000167703	528.424	-0.246725	0.193059	1.30799	0.190875	0.560032	SLC43A2	protein_coding	355.028	150.617	283.408	474.859	198.112	300.099	482.818	182.984	501.722	774.909	392.838	1793.02	430.537	395.044	543.728	318.74	409.177	276.67	330.773	264.502	523.17	468.821	216.884	362.75	283.971	251.921	1009.64	600.435	388.12	1342.61	734.186	1211.32	713.085	538.11	1005.39	513.271	316	151	234	422	201
ENSG00000160255	13.883	0.259167	0.225502	-1.27253	0.203184	0.578104	ITGB2	protein_coding	7.02134	3.25051	16.6436	1.65623	1.57992	6.5357	21.4838	4.94577	3.12165	11.5235	26.7907	28.6992	20.8434	65.3541	95.293	9.67498	20.2356	8.59551	1.25738	1.11147	5.40781	5.4122	7.20075	0.731167	2.04835	3.44981	8.38772	10.1927	2.14249	11.7856	26.8779	16.7655	8.17799	8.55765	15.0298	12.003	1	3	22	2	2
ENSG00000176641	35.391	0.353545	0.226621	-1.21578	0.224068	0.603596	RNF152	protein_coding	6.88056	20.6271	63.9429	14.5933	64.4651	77.2259	76.5143	17.9219	54.2653	3.74004	17.981	23.7149	225.645	75.8672	108.483	26.5724	68.4459	10.2041	15.6622	25.2371	26.2706	19.4613	42.0424	9.24681	10.7575	37.9596	36.6984	5.66276	21.0732	4.53856	13.8384	10.8328	4.21464	8.74936	17.4652	7.27481	9	23	43	21	28
ENSG00000082074	5.926	-0.185584	0.225063	1.16405	0.244404	0.623701	FYB1	protein_coding	4.75539	7.90774	1.4705	6.92294	0	0.593288	1.43364	1.40101	0.542116	7.76291	0	2.8379	1.0191	1.07777	4.76137	7.94998	1.11384	1.32887	0.874443	3.08469	5.58476	11.3768	0.700094	1.13824	3.47899	3.1886	4.97941	16.0918	16.0125	16.7072	7.44521	11.6328	7.1132	11.5078	18.1841	21.3568	6	4	1	7	0
ENSG00000169116	1061.37	0.224452	0.185884	-1.16299	0.244833	0.62414	PARM1	protein_coding	365.163	1008	1355.55	287.306	941.612	878.502	197.003	889.024	741.856	533.222	1042.19	1906.8	4272.58	937.089	337.023	1874.07	1481.37	2031.03	347.586	1391.96	666.143	370.576	559.073	565.786	237.8	659.445	581.349	735.26	2046.49	845.763	2493.34	1176.87	698.422	1856.4	1043.21	854.281	316	871	1239	274	939
ENSG00000135114	33.3308	0.221844	0.219813	-0.899954	0.368145	0.727262	OASL	protein_coding	35.5496	9.24909	19.5197	97.8173	8.11324	7.3333	6.7246	7.17407	10.4215	67.4444	15.2934	140.235	55.5784	54.1135	15.003	13.873	20.2121	28.4382	25.8573	19.3049	2.65751	18.842	18.4429	14.1884	1.33314	5.62084	21.1687	57.2228	19.7343	32.6915	39.3943	71.1057	30.0722	25.3464	31.2638	153.568	35	8	13	97	5
ENSG00000122877	85.3565	0.1527	0.169778	-0.886111	0.375558	0.732272	EGR2	protein_coding	116.632	101.49	175.696	102.579	64.6861	101.394	202.993	89.5248	78.4741	85.2756	108.974	38.7473	67.7466	77.2532	124.326	82.6937	57.5704	75.1441	122.054	80.6943	155.01	60.0282	129.434	107.195	145.579	66.3299	42.1227	69.1118	65.4512	48.7029	21.0323	30.1141	46.0279	37.7261	28.6822	66.339	110	95	152	106	70
ENSG00000223764	284.917	-0.0421585	0.224774	0.871349	0.383564	0.738002	AL645608.1	lincRNA	50.5867	160.094	23.0396	60.1162	249.183	47.754	33.8296	219.993	404.254	187.481	68.5564	1043.63	823.886	41.9683	124.028	463.031	123.501	414.561	74.2244	146.689	157.961	67.4538	174.853	115.294	54.9907	189.279	159.131	248.899	453.555	175.638	1316.12	168.15	271.586	758.621	230.654	954.421	46	145	22	60	253
ENSG00000102524	485.334	-0.0542454	0.212874	0.393431	0.694001	0.903132	TNFSF13B	protein_coding	554.551	217.434	167.658	410.524	309.381	364.783	67.9507	386.2	205.404	994.263	326.747	1906.78	177.77	235.739	194.728	484.156	294.215	398.024	314.97	324.091	515.935	325.372	214.021	185.628	247.4	270.5	333.35	718.141	604.346	973.584	1070.08	688.437	1031.37	573.419	628.005	757.084	419	193	125	336	373
ENSG00000145824	21.4136	0.0512135	0.218715	-0.245576	0.80601	0.944912	CXCL14	protein_coding	0	8.19575	7.71457	0	14.0375	8.63441	2.09214	4.21347	3.99584	3.3962	62.1789	9.08288	416.671	27.5916	1.77918	27.2399	29.4297	6.88773	2.55292	9.03554	5.4756	0	1.01669	5.57163	1.01391	8.18284	2.10417	2.1444	9.96721	5.8945	23.8393	10.0148	2.73845	35.232	12.9658	0	0	7	7	0	14
[truncated: 31 more columns]

## Sheet: NF_O_vs_NF_DESeq2_all_genes
gene_id	baseMean	log2FoldChange	lfcSE	stat	pvalue	padj	gene_name	gene_biotype	P1_1_CAF_r1_normCounts	P2_1_CAF_r2_normCounts	P3_1_CAF_r3_normCounts	P1_2_CAF_r4_normCounts	P2_2_CAF_r5_normCounts	P3_2_CAF_r6_normCounts	P1_3_CAF_r7_normCounts	P2_3_CAF_r8_normCounts	P3_3_CAF_r9_normCounts	P1_1_CAF_o_r1_normCounts	P3_1_CAF_o_r3_normCounts	P1_2_CAF_o_r4_normCounts	P2_2_CAF_o_r5_normCounts	P3_2_CAF_o_r6_normCounts	P1_3_CAF_o_r7_normCounts	P2_3_CAF_o_r8_normCounts	P3_3_CAF_o_r9_normCounts	P2_1_CAF_o_r2_normCounts	P1_1_NF_r1_normCounts	P2_1_NF_r2_normCounts	P3_1_NF_r3_normCounts	P1_2_NF_r4_normCounts	P2_2_NF_r5_normCounts	P3_2_NF_r6_normCounts	P1_3_NF_r7_normCounts	P2_3_NF_r8_normCounts	P3_3_NF_r9_normCounts	P1_1_NF_o_r1_normCounts	P2_1_NF_o_r2_normCounts	P3_1_NF_o_r3_normCounts	P2_2_NF_o_r5_normCounts	P3_2_NF_o_r6_normCounts	P1_3_NF_o_r7_normCounts	P2_3_NF_o_r8_normCounts	P3_3_NF_o_r9_normCounts	P1_2_NF_o_r4_normCounts	P1_1_CAF_r1_rawCounts	P2_1_CAF_r2_rawCounts	P3_1_CAF_r3_rawCounts	P1_2_CAF_r4_rawCounts	P2_2_CAF_r5_rawCounts
ENSG00000125730	5267.23	1.29341	0.22661	5.79871	6.68259e-09	0.000107877	C3	protein_coding	615.848	719.085	1369.6	305.142	800.98	929.875	4797.15	1395.16	12268.4	1966.19	10862.5	6200.45	5049.15	12924.6	5343.94	1460.16	11016.2	1003.27	358.981	967.162	2361.46	457.682	688.209	757.97	496.517	805.128	7079.04	1567.62	1987.5	31947.7	4426.48	25801.4	2742.49	1788.13	18972.1	7386.92	616	682	1273	252	717
ENSG00000121858	147.165	1.05076	0.205919	5.25953	1.44426e-07	0.000816568	TNFSF10	protein_coding	72.5635	62.8004	92.3215	68.5545	66.4881	106.526	144.808	64.7626	674.262	156.788	138.766	232.366	191.376	157.448	174.696	84.0506	295.069	100.123	65.1932	118.682	50.6219	30.0418	48.5242	88.6693	36.1347	39.8312	182.531	128.271	289.138	133.223	214.91	301.051	94.3637	93.6963	246.292	252.998	67	62	98	76	50
ENSG00000122877	85.3565	-0.896836	0.172833	-5.20841	1.90468e-07	0.000816568	EGR2	protein_coding	116.632	101.49	175.696	102.579	64.6861	101.394	202.993	89.5248	78.4741	85.2756	108.974	38.7473	67.7466	77.2532	124.326	82.6937	57.5704	75.1441	122.054	80.6943	155.01	60.0282	129.434	107.195	145.579	66.3299	42.1227	69.1118	65.4512	48.7029	21.0323	30.1141	46.0279	37.7261	28.6822	66.339	110	95	152	106	70
ENSG00000135114	33.3308	1.09513	0.218283	5.13158	2.87327e-07	0.000816568	OASL	protein_coding	35.5496	9.24909	19.5197	97.8173	8.11324	7.3333	6.7246	7.17407	10.4215	67.4444	15.2934	140.235	55.5784	54.1135	15.003	13.873	20.2121	28.4382	25.8573	19.3049	2.65751	18.842	18.4429	14.1884	1.33314	5.62084	21.1687	57.2228	19.7343	32.6915	39.3943	71.1057	30.0722	25.3464	31.2638	153.568	35	8	13	97	5
ENSG00000138821	938.734	1.09209	0.218748	5.08064	3.76169e-07	0.000816568	SLC39A8	protein_coding	367.752	374.133	500.869	229.35	306.903	374.227	400.769	442.606	1475.08	710.125	1590.86	2571.6	580.467	1576.64	364.303	561.639	1415.7	419.44	146.212	191.584	448.324	194.212	243.182	229.985	189.726	304.707	2776.26	346.547	348.49	4224.79	682.471	2988.82	653.428	433.179	4222.13	907.919	290	330	440	214	307
ENSG00000090339	818.745	0.954327	0.206176	4.90803	9.19962e-07	0.00135009	ICAM1	protein_coding	405.724	295.133	752.372	277.822	338.478	669.064	1366.66	410.51	1548.47	902.254	2610.41	1550.21	1696.69	1995.89	1543.84	610.926	1660.19	385.329	161.351	395.224	304.114	153.923	192.022	187.085	204.26	278.532	1062.65	463.434	655.064	1707.82	714.722	944.759	655.595	400.273	1061.04	912.985	344	259	685	269	343
ENSG00000169116	1061.37	0.881066	0.185752	4.82509	1.39942e-06	0.00173776	PARM1	protein_coding	365.163	1008	1355.55	287.306	941.612	878.502	197.003	889.024	741.856	533.222	1042.19	1906.8	4272.58	937.089	337.023	1874.07	1481.37	2031.03	347.586	1391.96	666.143	370.576	559.073	565.786	237.8	659.445	581.349	735.26	2046.49	845.763	2493.34	1176.87	698.422	1856.4	1043.21	854.281	316	871	1239	274	939
ENSG00000248905	646.301	1.00015	0.215601	4.59657	4.295e-06	0.00433339	FMN1	protein_coding	506.134	102.163	172.374	420.74	96.5667	119.936	754.248	116.9	119.445	1074.9	247.011	2305.62	144.604	228.977	498.064	197.715	246.733	295.329	569	233.387	748.504	532.211	164.435	459.274	544.954	235.865	788.556	1321.14	561.88	1781.08	990.566	1810.1	1879.47	642.864	1455.78	900.316	389	97	172	439	105
ENSG00000102524	485.334	0.953056	0.212733	4.50994	6.4847e-06	0.00559352	TNFSF13B	protein_coding	554.551	217.434	167.658	410.524	309.381	364.783	67.9507	386.2	205.404	994.263	326.747	1906.78	177.77	235.739	194.728	484.156	294.215	398.024	314.97	324.091	515.935	325.372	214.021	185.628	247.4	270.5	333.35	718.141	604.346	973.584	1070.08	688.437	1031.37	573.419	628.005	757.084	419	193	125	336	373
ENSG00000113645	46.4007	0.914353	0.217357	4.31528	1.59404e-05	0.0101946	WWC1	protein_coding	23.8418	26.7328	197.161	17.6699	15.1023	57.0801	49.3189	24.6082	33.5724	38.9044	86.1507	62.2288	70.3846	102.882	85.4503	26.7464	74.898	22.8693	31.6702	5.1942	16.242	37.5254	17.8888	18.8488	14.5615	3.63666	20.1002	32.034	12.9095	97.5161	45.4187	70.0478	45.0578	29.4431	46.3464	110.383	15	18	216	13	24
ENSG00000082074	5.926	1.04851	0.226431	4.30037	1.70511e-05	0.0101946	FYB1	protein_coding	4.75539	7.90774	1.4705	6.92294	0	0.593288	1.43364	1.40101	0.542116	7.76291	0	2.8379	1.0191	1.07777	4.76137	7.94998	1.11384	1.32887	0.874443	3.08469	5.58476	11.3768	0.700094	1.13824	3.47899	3.1886	4.97941	16.0918	16.0125	16.7072	7.44521	11.6328	7.1132	11.5078	18.1841	21.3568	6	4	1	7	0
ENSG00000047457	173.101	1.02011	0.226078	4.26094	2.0357e-05	0.0110618	CP	protein_coding	148.886	40.0001	4.19463	168.169	15.7743	27.5587	2.46322	35.6716	52.7531	396.618	23.3887	1711.7	79.1571	21.3885	10.1578	170.035	43.9485	79.7754	74.1625	81.4001	54.7645	107.601	51.7754	41.3979	59.0009	22.2292	67.1034	277.688	295.9	118.141	523.125	94.5415	347.327	225.173	141.086	617.588	113	26	2	203	20
ENSG00000155816	81.8709	0.902475	0.225736	4.25683	2.07342e-05	0.0110618	FMN2	protein_coding	52.2221	14.396	36.9029	32.271	8.87703	62.9901	239.801	17.1406	33.5692	164.124	26.2463	556.226	74.681	68.1663	270.908	115.063	72.8944	53.1579	35.8685	16.3317	11.3627	49.7677	16.3514	13.9219	37.8773	22.2497	32.1047	55.2068	19.9685	21.7041	177.563	75.2355	90.47	150.676	84.1042	136.951	32	33	49	29	25
ENSG00000224389	259.872	0.851162	0.214665	4.16449	3.12047e-05	0.0128589	C4B	protein_coding	78.7422	173.605	336.038	122.781	152.491	352.823	462.006	186.695	364.368	101.103	725.349	249.29	673.592	389.925	570.094	156.838	467.723	167.259	58.7401	289.241	125.683	71.8346	78.0038	93.4756	43.2946	92.7184	176.332	136.13	582.091	352.399	278.718	246.334	209.492	146.129	181.785	462.267	64	130	373	89	155
ENSG00000184557	1293.86	0.738503	0.186094	4.1209	3.77395e-05	0.0132441	SOCS3	protein_coding	623.942	1089.83	1114.08	466.095	872.624	1525.31	888.693	1324.75	2726.26	1148.95	2170.85	2174.11	4024.97	1741.11	953.524	1140.33	2308.59	1343.28	467.933	843.247	1078.91	398.652	481.243	398.727	537.098	723.856	1769.24	823.537	1413.81	1748.05	1824.21	1343.25	1268.38	929.726	1417.69	1474.04	544	942	1018	445	873
ENSG00000204642	105.538	0.651244	0.159251	4.09631	4.19793e-05	0.0141181	HLA-F	protein_coding	46.3463	61.4026	151.258	74.8237	91.0522	81.1841	111.196	63.2497	79.3143	89.7424	251.094	175.187	249.315	205.016	118.978	98.6491	143.314	100.788	69.9862	97.6928	90.1625	39.2282	74.0535	43.2217	40.4488	64.2112	70.1386	75.7984	105.027	152.099	165.395	122.907	84.9862	91.1415	102.986	117.977	38	60	137	83	76
ENSG00000167703	528.424	0.766597	0.192783	4.03622	5.43182e-05	0.0157358	SLC43A2	protein_coding	355.028	150.617	283.408	474.859	198.112	300.099	482.818	182.984	501.722	774.909	392.838	1793.02	430.537	395.044	543.728	318.74	409.177	276.67	330.773	264.502	523.17	468.821	216.884	362.75	283.971	251.921	1009.64	600.435	388.12	1342.61	734.186	1211.32	713.085	538.11	1005.39	513.271	316	151	234	422	201
ENSG00000136244	242.38	0.81792	0.223081	4.01804	5.86853e-05	0.0160568	IL6	protein_coding	41.8466	54.784	160.338	36.3114	69.1207	66.6863	121.649	116.138	568.266	92.3638	1286.63	286.53	769.226	1218.27	154.576	164.697	643.9	69.5593	45.8223	23.4237	124.075	44.6876	37.1748	45.604	23.8096	80.1197	289.091	64.5105	93.5659	814.971	164.461	319.587	81.7091	68.9184	263.288	219.961	42	49	160	31	69
ENSG00000223764	284.917	0.992282	0.224705	3.99642	6.43089e-05	0.0164784	AL645608.1	lincRNA	50.5867	160.094	23.0396	60.1162	249.183	47.754	33.8296	219.993	404.254	187.481	68.5564	1043.63	823.886	41.9683	124.028	463.031	123.501	414.561	74.2244	146.689	157.961	67.4538	174.853	115.294	54.9907	189.279	159.131	248.899	453.555	175.638	1316.12	168.15	271.586	758.621	230.654	954.421	46	145	22	60	253
ENSG00000132000	559.301	0.674693	0.17465	3.91325	9.10618e-05	0.0204168	PODNL1	protein_coding	138.657	413.722	889.364	112.52	403.015	1116.2	820.701	488.259	710.052	323.857	1183.72	489.407	952.802	1233.41	1219.19	439.197	1035.89	449.186	182.68	151.693	597.388	289.824	275.465	452.324	217.972	286.537	341.965	320.29	293.228	727.224	759.481	767.361	540.206	482.432	595.361	434.279	120	356	857	86	407
ENSG00000277778	16.2076	-0.801488	0.202731	-3.89944	9.64136e-05	0.0213206	PGM5P2	transcribed_unprocessed_pseudogene	20.722	16.1431	4.23764	17.3076	26.2503	14.7878	10.6998	19.9617	9.20717	12.1923	3.73232	7.05645	5.5014	11.1004	9.58752	10.5293	17.0235	12.7938	41.4694	33.1591	17.5188	20.5753	23.0831	19.6382	32.4191	17.689	34.5997	17.8666	20.9212	7.55621	14.8653	8.04917	19.6777	9.54037	3.58833	12.4241	15	14	5	19	34
ENSG00000187244	318.022	0.726469	0.193285	3.76503	0.000166532	0.0316273	BCAM	protein_coding	217.727	204.688	601.993	191.021	292.197	291.762	377.416	280.415	235.333	226.324	473.406	427.863	1424.51	616.972	798.756	290.916	378.898	223.678	123.002	90.9654	215.898	135.918	142.997	182.478	124.969	160.378	89.2213	125.607	171.751	218.194	415.578	318.278	240.403	204.917	206.453	727.904	202	166	543	181	301
ENSG00000148154	657.244	0.510201	0.13798	3.70319	0.000212905	0.0369562	UGCG	protein_coding	309.478	403.942	646.97	380.363	468.434	620.063	1201.28	573.457	1068.26	511.254	1096.6	902.427	1281.6	1253.68	1219.5	649.169	1124.97	570.044	329.292	417.648	469.993	369.47	317.782	454.738	395.178	332.939	674.058	451.932	555.045	787.501	690.213	825.171	675.442	487.539	710.691	434.673	277	360	608	359	481
ENSG00000102760	70.6502	-0.699765	0.213656	-3.69077	0.000223579	0.0375961	RGCC	protein_coding	83.4715	68.2631	276.144	41.8933	59.8761	169.041	84.7938	83.3058	131.141	36.8841	157.724	7.3062	140.266	251.247	49.748	43.2422	142.91	42.9526	44.1866	37.0814	59.8089	24.6591	24.9109	96.5468	58.7651	24.4793	88.4399	38.156	23.7082	27.2038	9.75175	37.7354	18.0694	13.6338	45.1714	0.888776	74	58	253	40	61
ENSG00000188158	108.966	-0.593964	0.168468	-3.64458	0.00026783	0.0428078	NHS	protein_coding	157.376	102.628	178.188	78.4682	82.6438	178.857	156.208	94.579	272.353	83.1275	152.596	57.6148	159.311	189.937	126.794	91.6833	237.027	77.5213	92.0352	39.0047	126.704	89.9329	61.3043	134.382	153.827	69.455	111.2	72.0194	19.4839	74.2767	30.4702	142.799	62.8396	28.4633	101.224	36.4399	90	93	172	79	86
ENSG00000158473	46.5143	0.741064	0.225134	3.61232	0.000303465	0.0475615	CD1D	protein_coding	0	60.2556	15.3177	2.09482	65.8607	11.1594	20.7784	59.4746	132.837	4.4985	24.9089	36.1251	235.966	23.4668	29.2026	140.977	64	129.257	2.5352	40.3277	33.6849	8.65811	16.1854	11.0855	3.02497	31.2895	15.5947	8.51902	111.061	42.9271	93.8561	30.7545	18.1269	96.2682	24.5233	29.9111	0	52	14	2	66
ENSG00000008517	552.086	0.773965	0.207088	3.54524	0.000392252	0.0575648	IL32	protein_coding	327.745	108.019	848.435	243.523	95.6359	459.119	791.87	179.422	631.351	466.439	1483.12	979.484	1129.83	1257.21	825.219	175.827	1112.75	113.049	178.464	103.183	503.75	189.74	137.417	221.855	194.093	163.548	843.286	251.842	126.862	1960.72	505.102	1264.22	355.826	167.145	977.859	502.144	309	80	748	216	103
ENSG00000129048	435.568	-0.713666	0.206765	-3.50584	0.000455171	0.0612319	ACKR4	protein_coding	962.669	229.82	70.0061	792.889	238.07	95.1764	92.4181	165.048	157.643	686.693	25.9851	237.808	61.7773	43.808	78.6409	174.472	72.164	163.752	1431.78	596.158	680.28	1081.17	774.623	596.778	1257.73	505.591	431.549	891.922	374.356	206.74	249.602	221.453	742.048	374.761	308.15	606.899	842	198	64	757	239
ENSG00000006210	34.6726	0.735253	0.225649	3.4214	0.000622987	0.0713254	CX3CL1	protein_coding	2.17007	13.0669	51.866	4.94831	10.3755	33.7382	43.1146	9.84004	64.7113	3.18299	192.976	15.5062	58.3746	126.775	71.0637	17.5285	120.448	17.3156	20.1759	4.22021	17.5387	2.04846	4.79223	3.50043	3.80939	2.18762	10.7294	11.048	17.4546	107.649	66.2604	79.3717	18.8012	1.92711	17.9804	1.71901	2	12	51	5	11
ENSG00000004776	17867.3	-0.562844	0.168917	-3.41286	0.000642842	0.0725692	HSPB6	protein_coding	28615.3	19114.2	4968.84	30000.5	15714.7	6961.27	16229.4	13574.5	5303.25	23185.8	4167	9889.65	3356	3569.95	13679	11458.6	4725.48	14601	37908.6	29945.3	20687.3	31367.3	28999	22607.2	37309.6	20448.3	19378	30526.8	22811	11519.4	17875.6	10088.4	26242.1	19918.6	9268.84	17208.9	25145	16413	4534	28607	15852
ENSG00000139734	88.9182	0.61027	0.183558	3.34832	0.000813031	0.083287	DIAPH3	protein_coding	48.0356	89.4071	105.254	68.831	76.9708	104.555	85.7078	70.4063	67.1411	128.2	115.879	284.433	89.694	106.258	138.584	103.199	142.957	143.849	56.0525	65.8714	41.5602	67.0669	33.8884	39.9604	48.6409	54.4961	42.7096	93.0506	72.3954	32.5779	132.787	49.4748	106.101	126.714	53.8792	114.469	42	77	98	65	77
ENSG00000112218	210.807	0.545682	0.166237	3.30353	0.000954745	0.0896073	GPR63	protein_coding	95.5382	185.584	269.364	131.971	268.933	297.201	84.2825	270.318	175.3	140.866	415.12	213.456	789.287	425.428	128.026	284.442	389.418	310.091	79.9651	123.09	152.08	98.7967	169.799	126.237	109.35	129.532	56.7127	129.05	213.913	188.551	314.563	187.662	201.417	219.463	133.948	80.2973	83	161	246	126	268
ENSG00000149380	458.298	-0.580817	0.175673	-3.29776	0.000974604	0.0900532	P4HA3	protein_coding	546.763	351.984	167.801	613.482	199.647	325.54	447.07	270.106	1192.73	407.385	248.519	235.919	114.957	199.442	497.053	210.488	359.224	243.76	885.925	430.28	780.42	793.623	620.057	685.351	751.084	543.797	605.911	651.719	341.249	399.923	352.232	362.811	432.09	443.568	461.446	325.356	481	304	156	590	204
ENSG00000180044	208.435	0.62722	0.193521	3.29729	0.000976232	0.0900532	C3orf80	protein_coding	169.742	212.884	136.797	126.736	124.941	220.841	532.17	240.776	514.652	171.046	205.818	456.178	329.026	152.524	404.966	257.672	297.889	293.683	49.4558	179.178	83.6618	70.4122	108.402	129.512	73.6971	126.243	116.159	110.798	182.433	97.6009	258.19	155.684	123.301	232.957	293.341	264.278	148	184	125	121	125
ENSG00000231298	62.2854	-0.721728	0.225035	-3.23602	0.0012121	0.103529	LINC00704	lincRNA	123.61	84.376	20.3322	159.938	47.5958	29.3049	12.1843	44.0747	7.00654	85.816	8.47365	28.0209	2.38189	9.19015	5.17299	62.6499	5.56597	63.8368	126.389	113.061	71.8462	184.876	126.099	109.295	105.989	73.8801	82.7094	90.5419	47.2854	33.3778	24.0703	21.2016	42.5391	64.9084	50.6424	74.0322	104	74	19	156	49
ENSG00000153993	769.316	-0.519098	0.164154	-3.15406	0.00161017	0.122608	SEMA3D	protein_coding	1419.44	385.782	454.373	1238.11	759.451	317.123	491.571	625.084	210.035	1091.16	240.864	562.47	280.85	268.285	353.577	487.143	265.101	360.18	1278.25	1057.61	610.57	1735.68	1574	992.054	1640.96	1491.75	377.916	985.494	732.464	313.47	1087.11	464.34	1108.88	1196.88	331.856	905.506	1306	337	386	1281	750
ENSG00000076706	116.581	0.494401	0.222181	3.13356	0.00172702	0.128476	MCAM	protein_coding	9.97703	32.4154	305.547	15.7331	29.6292	123.855	99.0491	15.4874	260.545	3.70322	410.25	59.801	1121.75	386.212	157.534	35.8893	231.88	36.8273	11.7657	7.365	51.0498	28.2093	42.8249	23.0507	8.21472	16.7538	24.8879	43.3671	21.7022	54.3906	45.4006	95.5919	14.3176	46.3842	60.335	265.223	14	11	318	6	45
ENSG00000160255	13.883	0.630367	0.226008	3.11749	0.00182395	0.132253	ITGB2	protein_coding	7.02134	3.25051	16.6436	1.65623	1.57992	6.5357	21.4838	4.94577	3.12165	11.5235	26.7907	28.6992	20.8434	65.3541	95.293	9.67498	20.2356	8.59551	1.25738	1.11147	5.40781	5.4122	7.20075	0.731167	2.04835	3.44981	8.38772	10.1927	2.14249	11.7856	26.8779	16.7655	8.17799	8.55765	15.0298	12.003	1	3	22	2	2
ENSG00000138316	2759.19	-0.560977	0.180542	-3.10369	0.00191124	0.135589	ADAMTS14	protein_coding	3205.63	2754.39	1857.05	3765.11	3555.54	2532.15	1035.42	3030.46	2014.46	2251.26	2387.82	1242.92	938.319	1553.95	414.105	2830.11	2107.91	1900.43	4952.73	3707.32	4398.82	4345.79	3843.06	3294.08	4708.23	4795.77	2855.98	3311.15	2591.32	2930.65	2605.96	1550.05	2738.48	3378.17	1995.15	1950.96	2786	2389	1696	3595	3545
ENSG00000108387	59.899	0.641736	0.213353	3.09895	0.00194205	0.136225	2004-09-01	protein_coding	12.0158	13.5091	115.85	11.1515	44.4021	126.691	40.5131	42.5064	103.934	23.823	129.919	55.6327	152.528	185.624	92.8035	58.4922	124	21.0628	22.8887	28.0561	51.805	13.7016	21.0683	53.2164	25.0261	14.0976	34.4772	28.233	22.4654	59.8099	104.527	97.0846	40.2166	23.7919	62.299	99.1404	13	11	95	11	44
ENSG00000148600	10.143	-0.643151	0.224665	-3.0807	0.00206515	0.141862	CDHR1	protein_coding	19.7913	6.30217	144.768	3.91774	9.29881	5.60116	3.73144	26.7802	5.19249	11.0869	6.72596	2.94505	3.77405	3.04433	6.29552	2.95118	7.89687	2.53902	16.8267	1.32684	17.5116	17.9462	8.71357	2.43586	3.55525	4.25222	1.31098	2.49513	1.07849	3.80027	2.60441	1.49967	2.24282	2.67772	0.927457	1.30002	10	5	208	4	7
ENSG00000103647	1147.79	-0.550175	0.179783	-3.04962	0.00229133	0.147304	CORO2B	protein_coding	2444.55	1081.7	463.497	2911.62	862.392	592.965	1097.05	802.01	324.846	1845.16	373.152	1146.33	355.225	300.005	972.359	723.288	421.915	722.2	1862.97	1753.19	1187.67	1850.59	2080.78	1687.7	2011.03	1129.21	1096.51	1552.11	1213.34	740.926	875.38	837.444	1259.15	872.53	943.651	926.16	2124	946	424	2789	856
ENSG00000139517	836.671	-0.587342	0.190491	-3.04105	0.00235754	0.149833	LNX2	protein_coding	1633.15	618.371	571.506	1451.69	522.34	673.27	261.107	527.426	316.31	1234.71	406.397	470.303	194.163	517.73	206.997	480.705	396.865	559.374	1600.23	791.273	1353.58	1752.48	1312.57	1806.76	1550.12	831.824	972.625	1293.38	588.004	712.039	498.778	931.624	1059.53	672.459	873.776	476.705	1420	536	522	1386	521
ENSG00000126950	575.721	-0.55565	0.188928	-2.98102	0.00287285	0.165041	TMEM35A	protein_coding	929.4	702.179	230.785	830.355	676.197	343.211	129.818	655.185	305.194	636.293	205.702	298.714	165.104	187.682	72.5273	542.129	310.228	559.868	1092.29	1408.89	696.326	645.83	995.89	570.609	1022.96	827.273	655.039	862.24	922.94	416.441	487.811	296.573	522.785	617.601	365.798	538.078	812	606	211	793	678
ENSG00000188916	62.8322	-0.642246	0.211434	-2.96356	0.00304103	0.168699	FAM196A	protein_coding	81.7931	39.4406	19.8689	53.7537	40.7428	27.821	15.6452	53.4616	13.7067	50.9903	15.0252	24.6415	10.7424	10.8371	21.5123	42.2038	25.3896	27.6285	99.6981	104.182	259.163	99.2281	50.669	158.656	100.856	100.826	117.654	84.7051	78.9943	127.217	20.1494	75.1492	71.2067	42.3037	38.081	58.0178	77	37	16	54	44
ENSG00000171992	1289.39	0.463256	0.158314	2.94831	0.00319521	0.170047	SYNPO	protein_coding	638.849	1252.47	2368.73	605.241	1039.76	2286.32	1712.66	1056.21	1568.5	944.873	2862.76	1208.37	1809.41	3262.58	2119.7	1252.2	2532.46	1484.06	621.852	717.855	862.219	1149.41	288.227	873.653	668.171	490.971	930.999	862.44	960.651	1220.06	925.668	1803.35	1250.12	713.666	1211.44	862.17	551	1086	2161	584	1036
ENSG00000228649	52.5157	0.547915	0.192408	2.94048	0.00327706	0.17065	SNHG26	processed_transcript	30.7161	18.7474	64.7875	25.767	35.5781	54.545	60.589	59.9511	97.2558	30.5707	109.106	34.312	94.1539	206.066	90.5678	47.3414	102.325	19.4607	19.2217	16.0193	26.6816	24.5895	23.9639	31.0629	36.1388	29.2933	62.3287	35.5421	20.13	66.5838	44.6212	69.0311	33.9797	43.4609	57.9214	68.1549	30	11	64	27	37
ENSG00000221955	654.847	0.471157	0.164382	2.9057	0.00366429	0.176575	SLC12A8	protein_coding	283.326	996.251	498.96	325.519	1203.91	758.486	1150.49	1034.57	890.303	317.312	1184.75	675.164	804.904	795.431	1350.51	1334.23	1029.59	1310.92	222.906	556.765	272.444	275.586	350.266	232.189	192.025	484.257	500.263	350.486	786.321	304.366	564.327	445.546	349.846	612.26	760.818	369.186	241	863	450	286	1114
ENSG00000239474	252.186	-0.717657	0.225283	-2.77339	0.00554755	0.214652	KLHL41	protein_coding	657.009	168.795	43.1141	992.505	153.465	60.0657	31.7312	124.295	21.1098	272.595	21.3379	76.8721	11.226	29.2501	13.0841	126.502	17.5486	81.2591	640.662	441.3	306.1	545.004	832.648	496.272	751.332	391.419	145.239	332.585	193.16	136.489	148.016	134.584	240.19	286.155	128.972	26.811	582	148	40	962	156
ENSG00000128262	104.808	0.509394	0.225928	2.77095	0.00558932	0.214652	POM121L9P	transcribed_unprocessed_pseudogene	17.2855	45.918	40.6191	4.73866	59.0634	88.4187	384.688	83.7589	185.763	29.5651	55.8972	179.986	639.778	85.905	520.066	142.951	171.312	92.8222	25.1259	23.2908	39.2882	5.89231	17.471	11.7526	9.15767	38.7285	78.0915	34.7362	55.6424	52.1481	241.342	53.1202	43.506	104.855	41.0838	69.3059	8	44	41	5	52
ENSG00000082196	1371.84	-0.681883	0.226622	-2.7618	0.00574839	0.21489	C1QTNF3	protein_coding	5255.26	581.277	244.722	3673.49	552.498	279.002	145.501	377.451	93.8046	2216.05	205.637	810.541	42.6285	186.615	166.744	326.699	123.329	365.242	4013.79	533.498	2720.56	5012.45	2320.7	2973.29	3709.8	1160.96	1242.36	2371.46	251.736	1245.74	347.223	1010.65	1822.26	788.595	731.767	1483.01	4738	517	233	3594	557
ENSG00000240801	153.356	0.496021	0.226342	2.75868	0.00580355	0.21489	AC132217.1	3prime_overlapping_ncRNA	21.7528	67.8571	604.287	16.9944	100.997	267.888	101.607	76.068	172.658	22.3331	756.557	19.4602	931.837	759.645	190.339	72.135	282.255	105.582	14.5375	56.8523	45.1899	16.5709	50.7955	38.8875	21.8746	17.8288	35.1466	21.3812	72.7113	95.4121	134.296	83.0183	65.5178	36.543	29.3999	114.588	21	54	563	16	110
ENSG00000176641	35.391	-0.514248	0.226581	-2.7416	0.00611402	0.220212	RNF152	protein_coding	6.88056	20.6271	63.9429	14.5933	64.4651	77.2259	76.5143	17.9219	54.2653	3.74004	17.981	23.7149	225.645	75.8672	108.483	26.5724	68.4459	10.2041	15.6622	25.2371	26.2706	19.4613	42.0424	9.24681	10.7575	37.9596	36.6984	5.66276	21.0732	4.53856	13.8384	10.8328	4.21464	8.74936	17.4652	7.27481	9	23	43	21	28
ENSG00000255690	3660.19	-0.567126	0.204999	-2.70565	0.00681717	0.232584	TRIL	protein_coding	5130.69	2539.78	3548.5	5157.35	4675.19	2182.88	1928.79	3572.8	1529.99	3064.52	2422.21	855.919	311.684	3652.22	1751.41	2794.77	1767.48	1523.17	6717.3	2857.17	6284.38	6265.33	7565.31	8391.04	7826.94	3619.66	3307.95	4196.05	1662.85	2948.94	3727.21	4672.2	5123.73	2909.54	2757.31	2524.67	4460	2202	3241	4924	4662
ENSG00000152580	261.455	0.636415	0.225864	2.68708	0.00720796	0.237851	IGSF10	protein_coding	129.849	121.876	35.7097	200.959	175.416	41.98	378.289	129.418	69.0723	295.344	57.1622	437.943	8.51697	41.4734	333.916	164.848	38.4549	130.421	162.655	243.666	370.335	320.166	214.338	247.983	241.634	182.867	141.016	300.105	445.01	511.396	847.661	606.057	428.362	227.937	476.104	654.449	107	115	30	197	144
ENSG00000162692	3035.76	0.506609	0.201607	2.67132	0.0075554	0.243447	VCAM1	protein_coding	689.559	3815.81	4525.61	413.22	3775.4	2884.31	4361.04	5160.25	3646.31	1207.92	6462.69	1739.05	6132.43	7414	3890.63	4804.7	6254.71	5709.79	987.687	3125.81	1581.24	674.495	1043.21	672.409	666.686	1639.89	3636.89	1336.98	3757.91	3563.91	3999.54	2488.4	1809.83	2314.97	1868.82	1231.3	607	3294	4131	397	3749
ENSG00000112559	14.7005	0.501716	0.226181	2.64059	0.00827607	0.252937	MDFI	protein_coding	4.43077	4.49634	28.4753	2.22016	18.9148	17.4803	66.8188	15.4558	15.8043	2.38075	13.6137	11.4225	73.2271	16.1618	89.9485	13.8701	11.1769	9.36575	0	0.792269	7.54259	1.65573	4.82136	6.47211	10.5728	3.2634	2.20557	5.70893	5.21906	14.6356	14.0657	6.34867	6.56082	7.96483	14.5219	1.60216	3	5	31	3	24
ENSG00000162894	48.0629	0.278202	0.223234	2.63615	0.00838537	0.253493	FCMR	protein_coding	2.78219	28.564	152.817	2.79895	17.482	113.362	18.1238	23.4926	248.65	0	205.233	10.2387	214.159	241.4	4.30622	22.0221	254.102	28.5754	0	1.47771	5.8621	0.49239	1.68888	2.51538	0	14.4182	13.4685	2.61799	6.79478	22.9517	25.7674	22.5395	6.33551	5.46952	9.7572	0	2	23	141	1	17
ENSG00000147234	23.1883	-0.558164	0.213293	-2.62648	0.00862721	0.257906	FRMPD3	protein_coding	8.01026	13.7381	7.61688	7.2853	22.9459	11.7336	5.17044	23.7535	4.6842	7.84008	17.2334	7.37307	13.792	4.66242	1.76766	23.5408	9.63125	10.5172	10.0913	74.677	24.8257	35.6111	103.102	26.7598	25.1621	71.9724	23.0461	11.6593	47.6259	19.4178	40.556	18.9216	7.21303	66.7025	26.1398	0	7	12	7	7	23
ENSG00000099869	24.2748	0.303796	0.225046	2.4933	0.0126561	0.296525	IGF2-AS	antisense_RNA	1.22975	14.8622	96.3641	0	7.63144	71.3704	20.8701	11.4654	57.5917	3.45872	134.404	0	127.707	106.072	31.8174	17.0723	75.9441	17.6011	0	1.14941	8.91748	1.10913	3.86841	1.89257	0	4.75758	0.996104	3.27544	6.33578	8.00277	15.5044	8.96265	5.57644	5.88716	2.19423	0	1	13	90	0	8
ENSG00000112936	3229.87	-0.42972	0.184703	-2.48643	0.0129031	0.299079	C7	protein_coding	5823.54	1568.83	317.498	3146.27	1216.21	439.081	2728.55	1434.51	311.76	4984.14	262.408	1335.37	97.2653	277.09	2431.37	801.364	230.633	931.93	12651	7218.02	1709.94	7548.57	4068.82	2173.07	7939.64	4624.27	1541.4	12217.5	6906.97	1114.07	2425.97	1341.43	5327.04	2520.79	673.954	5935.1	4943	1324	379	3560	1353
ENSG00000128606	3194.6	-0.521501	0.210313	-2.48615	0.0129132	0.299079	LRRC17	protein_coding	5939.41	5517.09	524.101	4983.28	5332.6	541.769	1342.68	6252.18	459.02	4165.16	308.232	1974.72	438.32	374.589	929.849	5173.2	326.787	4776.34	4538.75	6381.44	2088.47	4947.33	6907.74	2820.1	3719.71	7536.5	1825.82	3466.23	4311.39	945.442	2381.99	1350.56	2638.84	5196.16	1604.08	2985.75	5289	4802	479	4776	5410
ENSG00000185565	686.45	0.443626	0.177011	2.47875	0.0131844	0.300454	LSAMP	protein_coding	728.039	251.479	953.02	605.922	836.407	1004.66	1183.05	462.015	629.533	639.336	1489.96	833.864	860.874	1318.1	1408.45	500.577	1431.13	191.091	509.058	50.7977	857.207	449.215	411.699	398.336	588.907	317.401	169.078	567.555	66.2504	913.34	642.772	923.458	837.904	252.335	350.457	1078.92	441	252	953	465	713
ENSG00000160460	100.981	-0.541925	0.214288	-2.4717	0.0134471	0.302757	SPTBN4	protein_coding	70.0428	85.8035	58.4419	190.919	81.7594	30.2257	27.0591	57.0406	15.074	100.409	64.3928	48.0596	21.6867	67.1804	24.7802	63.2096	26.9355	52.0578	149.582	157.322	225.066	273.86	189.401	154.013	194.978	140.536	116.734	134.705	182.712	134.559	89.3785	78.0825	71.6562	165.804	65.655	26.1782	104	73	41	159	100
ENSG00000137809	5767.54	-0.424148	0.208588	-2.45397	0.0141288	0.308234	ITGA11	protein_coding	1819.38	4740.81	19325.8	1965.11	7208.05	13963.2	14647.8	5177.47	5033.35	1377.8	17151.7	355.694	4735.82	16805.3	14238.3	4085.29	11678.1	3759.16	1356.31	3528.31	7190.37	2216.67	3878.94	9110.94	2240.55	2919.46	2426.81	826.466	2363.01	5924.86	1467.08	6177.91	1318.3	1903.61	4134.32	579.361	1547	3981	18075	1950	6855
ENSG00000161381	1536.01	-0.535997	0.209376	-2.45105	0.0142441	0.308234	PLXDC1	protein_coding	2386.85	979.455	481.129	2964.67	1582.85	482.481	666.019	1298.35	124.667	1381.96	578.5	681.912	153.395	368.136	297.631	1065.83	229.089	633.762	3322.6	2652.08	1715.57	2764.31	5777.65	1594.49	2749.46	2697.43	1162.25	2018.36	2220.99	1129.01	3119.35	714.09	1438.41	2043.51	815.982	1004.31	2111	857	482	2885	1262
ENSG00000161249	278.952	0.530667	0.210982	2.39146	0.0167814	0.330078	DMKN	protein_coding	113.072	131.375	194.802	119.454	127.517	108.955	175.68	172.389	133.348	219.342	252.921	306.349	75.3788	166.607	95.6923	236.158	154.678	221.99	127.286	138.548	671.083	126.251	145.033	353.465	236.271	117.649	633.462	176.856	237.796	1608.03	289.039	719.883	226.477	213.148	790.091	226.183	89	107	138	106	133
ENSG00000183486	307.635	0.506596	0.214814	2.3776	0.0174255	0.33379	MX2	protein_coding	136.747	96.0459	501.027	359.435	70.9087	593.947	426.255	50.0913	373.585	346.663	636.901	581.939	497.858	1456.74	577.611	101.953	480.747	118.259	293.982	99.1422	132.376	154.333	79.3467	158.312	58.8118	31.0055	203.593	302.941	85.8966	370.286	68.0693	930.413	247.536	136.973	187.055	128.06	115	91	461	384	39
ENSG00000101057	21.3055	0.495662	0.225521	2.36133	0.0182097	0.337497	MYBL2	protein_coding	19.5052	6.94767	104.924	10.4805	8.99917	36.1078	11.4396	9.38806	21.2041	15.7626	58.5297	23.8473	69.2595	46.1771	32.8011	10.3572	40.5036	20.3746	15.2257	6.7236	11.9592	5.41895	5.06756	12.0311	5.04999	4.636	5.19067	23.451	4.93444	14.6483	25.7312	13.3904	6.34999	5.11356	12.7676	42.6985	17	6	96	10	9
ENSG00000131771	64.3747	-0.538634	0.22403	-2.32697	0.0199671	0.351504	PPP1R1B	protein_coding	59.8174	35.7775	492.617	29.5051	43.3687	34.526	23.3377	43.2361	2.28875	49.8613	37.408	14.1561	9.56477	25.5103	22.984	30.5674	11.3612	34.7043	188.442	62.1526	120.076	126.14	52.2018	88.8671	123.644	39.9207	52.2649	61.3507	46.7847	87.0253	18.1699	46.9975	80.5572	27.2478	29.4222	65.6316	57	35	452	32	48
ENSG00000165197	37.9317	-0.619774	0.226476	-2.32408	0.0201209	0.352291	VEGFD	protein_coding	51.175	19.7581	5.20657	47.2803	5.94305	3.65313	21.2302	8.00354	7.49017	20.1069	9.22248	4.1926	7.1206	3.75631	6.77726	3.53538	2.07103	6.6334	167.299	30.5371	171.221	69.0912	18.4575	124.987	48.9129	21.7226	123.888	78.8822	23.1532	79.749	10.089	64.6861	48.3861	13.1036	38.2197	0	52	20	1	53	7
ENSG00000167600	64.7423	0.487645	0.219915	2.31555	0.020583	0.353856	CYP2S1	protein_coding	28.7301	49.9957	352.215	25.5148	171.953	75.6743	16.3361	91.1059	97.3649	45.834	106.388	52.3234	264.124	70.683	4.17865	77.2375	106.146	85.6468	14.9479	17.5993	30.411	14.4725	12.7397	45.0848	13.4881	18.2011	45.3356	22.0946	34.1207	77.1903	49.6751	60.4621	13.5367	51.1907	35.9003	52.8213	23	55	382	31	128
ENSG00000115641	3322.63	0.365741	0.16388	2.29606	0.0216722	0.363673	FHL2	protein_coding	1685.89	4393.99	5082.1	1131.75	3543.59	4619.76	6034.8	4351.96	5354.62	2086.51	4980.33	2538.66	5619.35	5560.63	7215.02	4047.87	5387.04	4874.84	1458.61	2741.63	1780.4	1329.53	1723.78	1636.86	1274.23	2500.46	3312.68	2062.35	3655.63	2111.33	3197.83	2477.26	2161.9	2361.49	2861.16	2458.87	1465	3775	4688	1075	3624
ENSG00000170458	422.536	0.255921	0.214711	2.28751	0.022166	0.369259	CD14	protein_coding	29.8882	112.549	421.331	38.6462	28.729	840.602	243.127	56.202	2694.07	57.3508	1157.45	223.438	4192.28	1292.71	392.738	77.4993	1771.35	153.329	34.0005	62.9265	43.1881	27.5001	32.4596	36.2362	19.215	46.133	78.3704	62.9389	173.545	84.3401	90.8514	100.911	64.948	57.8036	115.52	297.111	29	102	417	38	32
ENSG00000168386	2955.67	0.382376	0.169558	2.27722	0.0227729	0.371881	FILIP1L	protein_coding	1399.5	2220.13	4377.84	1274.21	1411.91	5679.54	2888.56	2160.63	7023.65	2164.64	5132.56	3701.29	5730.62	7858.98	2867.74	2020.74	7908.51	2270.11	1633.96	1877.32	1586.95	1412.85	1008.81	1691.56	1274.59	1460.32	4222.41	2098.35	2336.29	2631.33	2293.18	3862.03	2148.04	1390.51	3689.64	1694.76	1221	1917	3993	1181	1421
ENSG00000176907	44.3121	0.367081	0.226139	2.27495	0.0229088	0.372482	C8orf4	protein_coding	8.00028	15.0948	50.3141	8.37928	6.97	26.5741	87.2165	18.8077	138.688	8.98975	165.645	30.3328	419.342	75.8828	156.346	24.9349	113.538	19.5071	2.53387	3.36205	8.69385	11.8902	13.1245	4.61032	6.04017	4.63911	11.473	8.51382	14.8299	30.2278	38.4642	13.5562	9.05973	20.5465	18.2036	0.904041	7	13	46	8	7
ENSG00000198759	48.6002	0.349996	0.222601	2.26077	0.0237732	0.37551	EGFL6	protein_coding	0	14.5819	279.356	1.01757	16.4897	73.0233	3.02842	68.6377	17.5863	2.17215	431.736	7.15938	63.0854	435.925	0.85483	51.1605	88.5726	20.6561	1.23165	3.26456	8.44499	3.13586	6.88276	0	0.97999	7.87946	4.01168	1.0347	11.9843	53.784	20.0724	25.4381	6.12629	8.9477	11.3467	0	0	13	264	1	17
ENSG00000102996	345.931	-0.45919	0.193833	-2.23057	0.0257098	0.389498	MMP15	protein_coding	388.605	308.138	445.577	595.967	197.434	177.316	81.1325	217.472	54.3128	377.346	224.319	293.969	163.944	145.467	84.372	231.157	97.0109	215.199	577.352	349.215	688.753	923.249	575.834	625.862	638.288	358.692	250.003	411.536	301.458	360.383	175.463	380.568	433.58	319.61	339.398	445.518	338	267	407	569	197
ENSG00000073350	36.4855	0.503486	0.226368	2.22867	0.0258359	0.389784	LLGL2	protein_coding	34.2835	54.4141	417.636	61.9601	29.4113	27.6351	27.6681	22.395	14.1202	52.2714	11.8371	26.6123	19.8163	10.9851	13.1148	28.0329	8.5285	16.6977	27.2211	15.2635	19.1437	14.1405	9.93069	9.97493	10.9045	24.3909	10.8508	57.4224	23.8256	10.3371	32.3938	12.2302	16.0378	31.1563	18.2118	92.6238	23	25	481	36	26
ENSG00000197301	110.032	0.455295	0.197877	2.21287	0.0269069	0.396978	AC090673.1	antisense_RNA	116.64	84.3894	25.3311	146.86	31.4549	44.2706	118.403	45.4347	25.4746	116.664	42.5332	140.023	8.70605	24.7201	167.589	70.6478	41.6566	47.7478	225.095	89.9733	71.0756	96.0566	71.6084	68.6768	162.142	112.419	142.738	292.908	106.966	129.083	82.4142	146.107	149.546	110.516	214.318	390.962	107	57	24	122	35
ENSG00000253837	8.80963	0.444693	0.225032	2.1369	0.0326058	0.420754	AC090197.1	processed_transcript	11.5289	10.4192	4.90526	7.04634	3.34795	17.1708	26.0527	11.7185	20.6826	7.55858	13.2636	4.5947	18.545	8.77443	27.4453	9.32316	13.7624	7.79626	2.84079	7.62601	2.43701	0.448801	6.45515	3.0343	4.51362	2.60113	1.17014	5.13875	6.93011	7.65237	7.73837	9.25562	11.173	8.18793	6.00776	0	9	8	4	6	3
ENSG00000167244	10251.2	0.397824	0.226394	2.1201	0.0339978	0.427976	IGF2	protein_coding	808.187	4120.01	37618.6	686.627	6321.53	17139.5	6596.85	5578.05	13281.2	1287.4	53480.3	1772.82	61773.8	53376.8	11663	6123.66	24549.8	6631.57	1066.92	2945.27	3333.5	1316.43	2191.54	2406.9	1519.39	1825.53	2195.92	1702.12	4753.56	6026.86	7650.41	5369.54	3908.14	2988.12	2221.39	2813.77	676	3378	34828	614	6372
ENSG00000177875	30.3295	0.413279	0.212961	2.11756	0.0342121	0.429461	CCDC184	protein_coding	6.87347	22.0087	54.7091	3.14222	20.9635	52.3758	17.6635	26.0791	75.0867	6.74868	77.9798	15.6035	152.189	69.6172	15.0485	33.158	54.2686	23.3102	1.26772	11.2013	21.7318	11.9074	23.2745	27.7225	5.04302	17.3807	23.8986	8.51992	30.8426	38.0525	21.7415	41.6153	9.06409	33.7782	29.8326	8.16123	6	19	50	3	21
ENSG00000103316	8.46313	-0.53165	0.225068	-2.10257	0.035503	0.433799	CRYM	protein_coding	6.55024	2.516	14.1526	19.1749	4.10833	1.88483	6.88674	5.11214	0	4.24534	1.47864	5.33575	1.74934	0	1.6972	1.50151	0.584585	3.53339	7.40765	7.26097	25.8826	22.2411	25.611	24.0525	18.2124	14.9332	4.48791	12.3069	1.78311	27.8373	3.53481	8.83627	6.1134	6.66788	6.99222	0	8	3	18	16	2
ENSG00000092068	1358.52	-0.345178	0.166313	-2.06868	0.0385757	0.442885	SLC7A8	protein_coding	2073.25	932.521	1093.22	2031.49	1183.69	1067.15	575.037	758.561	452.855	1938.97	812.412	877.041	283.705	735.727	547.718	806.148	685.282	753.222	2190.24	1477.19	2147.42	2338.81	2509.17	1876.96	2234.47	1594.97	1449.93	2104.88	1460.45	1419.82	1310.13	1339.9	1618.98	1432.04	1267.56	1525.65	1805	844	998	1902	1115
ENSG00000070159	25.4159	0.460005	0.221474	2.06555	0.0388712	0.444089	PTPN3	protein_coding	18.9484	22.3947	122.801	17.3138	32.0819	37.4473	60.7789	32.0387	51.6866	17.4044	38.7375	5.74847	41.9851	57.1187	54.4077	39.5122	48.2529	29.3634	7.19323	3.90132	7.57489	6.62574	9.75216	8.44662	5.67595	9.07193	1.79671	17.6656	4.47673	35.6251	14.7084	11.8552	10.3278	8.85206	8.26865	15.1333	17	24	133	12	37
ENSG00000149596	31.104	0.205618	0.218308	2.06513	0.0389109	0.444228	JPH2	protein_coding	0	12.7044	140.875	0.919443	6.85192	50.825	165.984	3.65251	7.59683	3.95595	183.468	2.1693	17.1889	117.396	200.678	7.81807	62.8313	2.5393	0	0	10.7807	5.71584	4.2274	16.108	5.76109	3.04662	2.71859	2.80814	2.15952	12.8617	7.83509	10.9384	8.48356	6.05542	17.5821	15.2051	0	9	142	1	7
ENSG00000112186	164.441	0.376519	0.191633	2.04401	0.040953	0.453122	CAP2	protein_coding	47.4274	97.5962	223.173	66.3611	145.293	211.147	217.036	121.634	296.689	60.97	369.147	98.2509	411.913	343.817	330.898	195.752	396.015	175.255	35.1251	156.529	203.422	32.3512	184.218	105.368	57.6564	63.3409	50.6377	73.5382	153.749	257.792	218.274	179.258	62.3635	129.789	113.619	34.4601	38	102	194	59	170
ENSG00000204616	37.9231	0.207081	0.216361	2.00263	0.0452174	0.46262	TRIM31	protein_coding	10.3484	61.3179	795.153	20.5701	58.7348	7.05391	16.4469	45.5906	3.27762	32.3538	3.79631	6.48564	18.0542	3.21615	2.81192	19.4718	3.99885	20.8124	30.2237	16.0906	11.6159	2.66819	17.087	2.83448	4.97091	9.53255	0	30.9493	14.1055	8.02017	7.22881	21.3053	8.8573	13.3744	24.5977	12.2767	11	54	783	18	52
ENSG00000171724	559.2	0.366177	0.182966	1.99134	0.0464437	0.4672	VAT1L	protein_coding	139.638	470.35	1681.27	137.702	761.487	2024.31	470.274	743.316	750.676	107.682	1444.03	159.052	1215.78	2015.96	571.187	751.112	1535.87	639.698	111.203	104.801	357.072	112.59	160.755	394.157	121.861	221.308	248.157	145.457	154.467	357.921	331.615	672.213	204.157	191.745	514.411	107.918	122	409	1542	132	752
ENSG00000104998	66.2549	0.375321	0.201201	1.98725	0.0468949	0.4672	IL27RA	protein_coding	27.5416	70.5338	99.597	12.5688	49.0076	91.9824	160.095	75.0167	107.28	45.0225	81.2513	63.3168	185.754	96.2047	170.229	72.3903	143.234	58.0949	21.5609	31.3522	56.497	20.5894	27.3695	46.2792	25.2505	40.5274	50.7726	38.3599	33.2676	68.3312	71.2603	76.0512	29.922	42.8747	53.0761	42.7163	24	61	91	12	49
ENSG00000078053	116.835	-0.238341	0.225461	-1.9584	0.0501828	0.474685	AMPH	protein_coding	34.6178	69.4405	279.953	3.54837	90.9942	173.183	251.137	117.872	370.628	9.40203	393.469	10.6861	436.881	285.962	240.964	66.8374	274.151	58.6062	29.382	57.0823	143.627	14.8332	87.0222	93.9694	8.43816	64.4636	83.8065	3.95575	47.6716	99.2125	35.2864	111.246	21.8791	50.1793	83.967	1.68764	11	62	262	4	98
ENSG00000113389	293.202	0.576582	0.222204	1.91798	0.0551136	0.488511	NPR3	protein_coding	85.2451	169.551	5.54489	89.5603	188.679	5.32513	64.505	141.496	66.2338	221.445	6.73663	479.847	9.02786	3.35301	168.294	314.458	11.0363	498.742	277.921	657.05	143.236	239.424	125.283	61.6062	202.149	351.359	224.207	499.708	1528.76	146.464	1320.51	175.112	483.279	1262.44	194.233	133.444	91	183	5	84	156
ENSG00000133110	3301.34	-0.24869	0.22645	-1.897	0.0578281	0.497877	POSTN	protein_coding	913.26	6263.45	1243.82	841.686	3304.41	1128.17	27310	6583.94	5031.98	600.828	1457.44	267.327	3426.41	1014.67	27735.6	4308.86	2684.55	8203.43	1066.36	2977.67	274.511	833.49	1380.06	203.724	388.888	1796.54	751.665	719.385	3001.51	150.42	550.815	197.464	487.378	1407.85	181.847	158.927	817	5470	1144	823	3382
ENSG00000153823	1833.55	-0.347874	0.184731	-1.87092	0.0613568	0.508531	PID1	protein_coding	2781.53	1768.55	881.945	2253.19	1626.88	889.534	399.894	1341.53	1592.36	2197.2	873.285	1221.64	443.965	910.033	513.579	1292.68	1068.54	1551.76	3293.9	2868.46	3094.62	2192.19	2525.79	2979.43	2727.11	1787.47	2798.68	2806.25	2421.3	2357.57	1328.99	2226.16	2251.73	1575.47	2042.42	1122.02	2265	1563	812	2040	1634
ENSG00000145824	21.4136	0.370609	0.219208	1.86546	0.0621171	0.509014	CXCL14	protein_coding	0	8.19575	7.71457	0	14.0375	8.63441	2.09214	4.21347	3.99584	3.3962	62.1789	9.08288	416.671	27.5916	1.77918	27.2399	29.4297	6.88773	2.55292	9.03554	5.4756	0	1.01669	5.57163	1.01391	8.18284	2.10417	2.1444	9.96721	5.8945	23.8393	10.0148	2.73845	35.232	12.9658	0	0	7	7	0	14
ENSG00000120162	139.982	-0.380104	0.202342	-1.83719	0.0661816	0.514381	MOB3B	protein_coding	189.967	72.6035	88.696	182.245	82.3052	46.5254	22.893	66.5295	119.457	135.244	71.5375	61.8218	140.409	60.2162	26.6776	81.3958	79.9747	58.7208	224.677	137.63	293.293	233.452	260.349	291.519	246.082	111.018	226.771	169.59	99.564	187.585	225.298	195.84	153.338	137.117	202.41	56.5894	165	63	81	174	82
ENSG00000102575	49.5287	0.421255	0.215657	1.81588	0.0693889	0.521483	ACP5	protein_coding	8.33761	19.1933	28.2856	21.288	20.0595	41.6774	5.47313	16.5579	5.87871	45.035	285.078	62.0316	36.3577	80.2071	10.9312	45.4214	59.2427	39.4439	36.0506	78.9096	103.976	54.0209	11.4568	29.1564	26.2684	19.9184	11.1466	27.682	77.6783	141.933	78.2281	69.1582	15.4712	25.3501	42.1985	103.93	9	22	34	17	16
ENSG00000183691	25.8371	0.358145	0.224564	1.80418	0.071203	0.523692	NOG	protein_coding	11.4316	6.96518	65.6294	6.28446	12.9476	57.4437	9.34529	8.35763	68.1372	5.61912	34.6461	35.2577	215.391	57.1071	7.95151	21.8123	61.6274	22.4237	2.53403	12.3269	8.69374	5.40542	3.02943	18.4453	5.03443	3.47902	9.38348	6.38582	9.88494	18.5279	5.91876	37.9612	22.6504	8.21561	43.8808	0	10	6	60	6	13
ENSG00000116106	319.451	0.316745	0.189458	1.77206	0.0763853	0.535978	EPHA4	protein_coding	244.168	425.155	335.131	288.024	722.146	237.01	356.265	670.677	266.336	316.667	353.042	328.284	281.004	419.314	329.878	863.585	291.398	875.849	213.912	297.412	88.0555	123.747	350.435	66.4345	197.35	320.517	43.8871	202.13	355.653	118.007	385.838	127.935	197.929	315.554	71.5742	419.929	201	499	397	212	818
ENSG00000142178	38.348	0.352967	0.225867	1.76494	0.0775744	0.538466	SIK1	protein_coding	26.8256	49.8122	123.495	9.22985	59.1981	50.0763	93.5059	59.5843	51.9995	0	175.722	2.90341	28.7576	97.8628	150.322	35.4494	66.239	42.4891	4.47322	17.7525	7.65842	0	6.2672	12.2607	8.91692	5.09737	19.1052	28.1169	27.0992	11.1896	61.707	5.59042	21.5837	6.27483	13.964	0	14	49	128	10	67
ENSG00000087510	32.5397	-0.346138	0.216145	-1.72328	0.0848386	0.5539	TFAP2C	protein_coding	7.35544	33.8952	88.2061	15.3483	78.0665	77.9323	35.2253	47.7184	67.2039	37.7377	57.545	8.642	104.448	95.99	35.7211	45.4731	82.2755	34.5974	12.7765	11.5193	12.9359	12.4604	23.2047	7.62775	19.4223	15.9087	13.2903	4.87912	15.8008	8.93967	11.7816	10.7784	14.1167	14.9638	6.80848	0.832146	7	32	88	16	67
ENSG00000113396	88.5359	0.216912	0.218706	1.71271	0.0867665	0.558705	SLC27A6	protein_coding	17.5602	6.02281	301.425	24.0618	49.0586	373.947	3.41082	29.9183	149.289	21.8783	351.774	45.9796	912.073	197.152	4.8457	56.1472	294.654	23.8371	5.50871	9.95802	9.84093	10.5393	10.0509	11.6994	12.5105	13.1222	25.3091	17.6613	9.84486	13.1716	27.2616	15.0619	20.2529	23.129	20.2597	69.0764	14	6	290	21	48
ENSG00000277586	695.215	-0.397715	0.226429	-1.68357	0.0922654	0.564998	NEFL	protein_coding	681.048	704.838	87.7565	388.554	548.192	215.756	57.5066	512.518	202.566	498.041	54.7165	238.471	49.3709	29.6184	43.5529	539.672	162.859	656.001	419.667	2286.21	1087.55	462.835	1014.74	1506.84	518.542	2594.22	1884.7	358.093	1706.3	672.687	302.862	648.805	345.624	1779.35	1406.19	361.486	591	591	84	416	607
ENSG00000203760	142.425	0.369034	0.213897	1.6831	0.0923558	0.564998	CENPW	protein_coding	138.756	62.4885	31.0676	131.174	106.138	38.7185	60.3244	76.9839	54.6662	190.203	48.8049	198.755	43.9351	43.1421	77.3359	84.0048	50.7968	83.7933	116.667	144.899	192.856	103.394	188.401	154.622	138.956	168.378	269.298	181.809	202.873	320.529	366.432	280.8	178.51	225.608	299.667	72.5234	129	53	32	124	112
ENSG00000188783	5841.96	-0.397281	0.223825	-1.6631	0.0962928	0.567914	PRELP	protein_coding	7212.97	3195.61	4290.05	8810.63	3568.98	3573.91	554.583	2614.99	1751.63	4818.56	3820.56	2521.72	244.851	4842.4	320.036	2419.06	3319.93	1763.6	12630.3	6829.41	11038.9	11070	8423.02	14894.6	12062	6387.83	8460.86	7878.22	3129.02	6513.14	6242.09	10195.8	6526.87	5372.6	8288.64	4723.22	6267	2772	3918	8412	3557
ENSG00000099998	473.11	0.350803	0.218766	1.65789	0.097339	0.568868	GGT5	protein_coding	236.043	208.98	200.761	141.199	179.87	177.638	2182.07	193.061	561.397	211.975	444.183	499.993	1446.32	530.7	4213.63	186.898	576.706	235.137	209.572	232.334	271.891	171.674	237.392	139.543	239.731	146.701	193.988	327.396	294.279	326.126	472.845	295.912	284.408	130.444	216.192	414.976	171	170	184	133	184
ENSG00000182240	437.464	0.306039	0.213086	1.61718	0.10584	0.585129	BACE2	protein_coding	144.173	159.139	1038.9	208.948	357.464	998.474	1199.99	221.66	553.966	123.661	1180.45	129.645	931.07	1374.78	1142.19	204.012	891.064	114.635	81.2629	17.2292	621.413	100.006	183.151	625.244	119.388	78.7461	234.055	98.7285	46.1913	729.063	99.2172	764.091	117.264	72.2964	432.803	354.317	118	141	1180	161	341
ENSG00000168078	13.0932	-0.333649	0.222833	-1.60006	0.109584	0.590918	PBK	protein_coding	10.7616	5.91194	27.486	10.6813	9.32239	13.6393	20.0492	14.1932	20.4742	8.89562	42.588	24.968	43.7082	32.4575	20.1199	5.28899	23.3082	9.09437	9.69362	2.85628	15.4664	11.6221	11.8163	4.70777	11.9909	5.33747	7.87903	11.7623	3.14741	5.9937	6.71335	2.6385	7.89075	4.35555	4.53612	0	10	6	28	12	11
ENSG00000126878	24.2212	-0.430872	0.226027	-1.59909	0.109801	0.590918	AIF1L	protein_coding	17.1344	12.9435	11.7199	11.7336	24.1522	2.9647	0.919965	17.05	5.71443	2.93357	2.87585	0.727885	3.53951	14.1512	1.51243	3.65739	3.57877	13.217	18.7902	23.3366	145.114	16.8166	78.6768	123.503	17.418	23.9408	14.91	19.0971	8.55659	81.612	8.60125	67.1186	4.01177	14.0585	16.4392	39.4345	9	13	12	13	28
ENSG00000169908	314.053	0.249574	0.223522	1.55896	0.119006	0.605268	TM4SF1	protein_coding	139.765	152.683	226.307	161.094	54.1575	293.425	1392.61	86.9275	487.551	155.657	184.538	456.383	3308.47	154.512	1253.88	150.579	294.855	218.39	89.0925	213.832	27.1148	73.9152	42.7738	28.8112	72.7096	61.3718	170.827	162.297	269.542	37.7344	137.989	53.5626	134.968	160.379	111.4	285.794	127	132	209	146	57
ENSG00000167081	3394.77	-0.286013	0.181487	-1.55667	0.11955	0.606693	PBX3	protein_coding	4659.34	2491.71	2075.3	4778.24	2552.52	2546.16	897.176	2998.54	1596.11	4202.89	1700.37	2535.07	568.903	1859.49	803.271	2353.04	1739.34	2339.9	6796.66	3347.68	4987.13	5750.02	4335.83	5301.99	5784.83	3521.02	4786.41	5769.09	3051.09	3620.55	2890.64	3989.27	4845.45	3223.63	4090.61	3422.46	4389	2198	1859	4485	2506
ENSG00000144191	76.3231	-0.429667	0.220067	-1.55289	0.120449	0.608382	CNGA3	protein_coding	56.1132	25.7541	21.832	61.4435	118.138	9.27796	0	47.578	7.66753	51.6408	26.6551	16.4473	2.93077	24.8435	0	51.4038	6.4725	24.9233	180.464	97.8757	222.017	305.812	73.8372	199.825	190.657	72.4526	98.034	110.78	39.3236	184.653	20.1382	137.626	104.691	38.5658	79.8026	37.9552	53	23	24	62	106
ENSG00000197977	59.1618	0.161446	0.224105	1.5524	0.120568	0.608382	ELOVL2	protein_coding	0	2.30878	295.58	0	18.0344	161.793	48.8837	17.6924	64.5652	1.12629	408.526	7.40951	137.821	579.53	47.0593	11.3549	227.199	7.7238	1.26882	0	8.69103	0	2.03062	1.85395	0	5.78597	7.23455	1.06607	0	23.4379	8.91983	13.5901	3.62809	4.07314	11.637	0	0	2	270	0	18
ENSG00000196557	151.333	-0.136946	0.216504	-1.54574	0.122168	0.609633	CACNA1H	protein_coding	12.2645	64.6383	599.631	40.3038	84.6658	296.807	470.816	45.0304	71.6962	6.83438	599.458	12.5964	1137.06	633.65	513.963	28.7304	241.822	19.2538	72.1256	20.4835	48.4525	32.1289	9.53277	52.562	14.0482	12.7164	71.4107	26.5135	8.44733	43.5619	27.3957	70.9922	19.2464	12.9123	20.7364	5.51819	8	15	715	19	68
ENSG00000138449	1511.97	-0.236307	0.157795	-1.52872	0.126334	0.614174	SLC40A1	protein_coding	1752.81	1240.16	980.509	1581.51	1442.67	844.003	1215.87	964.564	930.93	1512.53	640.925	863.955	576.077	313.748	870.425	1072.13	695.033	1309.79	2263.85	2419.69	2707.97	1437.91	3093.64	2071.53	1556.91	1716.69	2015.31	2149.23	2684.13	1805.14	2625.78	1422.35	1339.02	1882.61	1240.31	1191.04	1519	1067	906	1503	1448
ENSG00000144619	13.924	-0.150038	0.203833	-1.51497	0.129781	0.619248	CNTN4	protein_coding	0.802488	0	28.1232	0	6.66757	4.51961	81.7298	1.46036	27.0127	11.7307	39.701	2.05108	52.9572	40.2134	120.647	1.71219	36.2661	0	6.62826	0.782815	16.9867	0	4.90066	0.825247	0	2.72404	0	0.745024	0	4.47924	4.60031	1.26609	1.73068	0	0	0	1	0	29	0	1
ENSG00000170647	22.3961	-0.301169	0.214417	-1.48576	0.137341	0.628319	TMEM133	protein_coding	17.1535	11.6044	29.5349	24.0904	23.9124	36.8758	55.0392	17.7556	49.8944	26.9756	45.4755	17.2234	50.4041	35.9847	46.8406	18.6887	47.0227	11.6919	26.6098	6.72327	8.69357	20.5451	10.1016	22.1417	29.208	5.79756	10.4202	11.7086	11.1177	5.85147	23.6822	14.4637	9.06082	7.18471	14.9724	1.80946	15	10	27	23	24
ENSG00000168685	88.8247	0.261723	0.216128	1.47095	0.141306	0.630488	IL7R	protein_coding	65.5477	58.9438	97.3559	68.866	39.7946	53.8876	117.363	40.3878	532.633	78.4498	85.7634	182.421	230.952	156.619	115.386	56.0272	262.386	39.5651	19.7867	40.6226	27.1015	33.8868	37.0672	43.029	48.7799	24.7248	148.099	58.6849	67.3037	80.4208	32.4908	79.4761	62.5702	32.2618	61.4135	17.6229	69	34	63	65	25
ENSG00000187699	196.273	-0.340619	0.217254	-1.45432	0.145859	0.636106	C2orf88	protein_coding	208.467	109.043	183.468	299.911	99.2036	61.5269	134.443	104.569	21.8268	271.914	62.6553	243.403	22.2996	42.3075	95.3785	117.689	41.6356	152.515	317.679	366.978	372.292	325.626	369.837	384.873	347.373	124.667	223.738	251.737	329.033	217.275	146.189	263.871	200.811	205.341	239.841	106.396	198	90	161	286	111
ENSG00000162383	36.7286	0.306478	0.224699	1.43469	0.151376	0.642863	SLC1A7	protein_coding	0	41.2218	134.93	1.98386	32.9559	72.3088	7.82239	49.407	78.5229	11.7804	78.9219	19.6563	102.695	158.476	18.1888	67.2549	79.7084	55.5178	5.69992	39.6934	8.04224	10.2375	5.67199	4.15475	3.5853	14.3275	11.1793	7.86235	80.9049	6.54886	44.2834	19.7429	12.4142	24.4274	11.0825	1.01925	0	36	124	2	33
ENSG00000196136	164.266	-0.277669	0.222745	-1.41978	0.155671	0.647007	SERPINA3	protein_coding	186.668	114.256	54.6972	216.451	98.4519	23.3169	134.974	85.5645	26.7801	166.862	60.7323	63.6688	4.08284	43.7622	205.75	67.4877	24.7727	104.1	270.326	212.112	410.631	243.668	208.616	322.242	316.727	134.739	240.314	274.714	135.404	374.013	50.441	172.019	171.357	132.315	133.388	428.18	164	96	48	210	98
ENSG00000232679	11.657	-0.322275	0.221224	-1.39074	0.164305	0.654979	LINC01705	lincRNA	16.4129	1.21151	7.59584	26.2251	5.7171	15.8431	16.4278	7.5255	2.49586	14.3173	3.22529	11.1386	0	1.56826	3.40197	8.70575	1.65273	3.15424	24.9816	13.5474	9.81107	54.8445	4.85027	16.8782	6.82402	20.029	8.95996	22.0068	3.82609	4.81731	6.65937	7.09902	4.49539	14.208	14.0725	35.1234	15	1	7	25	6
ENSG00000167900	67.0023	0.28911	0.217143	1.37271	0.169842	0.660249	TK1	protein_coding	43.592	71.0729	208.812	29.5531	42.0654	80.2941	78.3696	22.5709	33.8282	63.4249	184.936	100.224	274.212	169.584	100.839	43.6176	94.9781	39.9681	31.5278	23.7322	37.8807	48.2348	35.0198	37.0875	48.1123	8.20479	30.0792	35.0958	17.7614	25.0737	87.5966	53.9231	27.0568	21.2572	34.6406	127.858	40	45	156	34	51
ENSG00000144649	207.595	-0.31398	0.223661	-1.35776	0.174541	0.663437	FAM198A	protein_coding	375.889	203.838	25.3183	316.426	101.389	31.8613	22.9374	165.823	39.6387	271.613	36.5225	94.9806	18.4301	16.9747	24.5198	115.2	22.8169	150.06	434.934	339.576	423.361	292.44	392.108	342.642	247.96	279.538	408.833	367.718	291.279	295.836	293.229	184.705	256.087	236.455	200.975	151.499	345	180	18	316	116
ENSG00000203805	40.0765	-0.078374	0.219142	-1.35364	0.175852	0.666209	PLPP4	protein_coding	0	23.1627	122.006	1.8312	16.388	80.7142	172.261	18.3753	96.4272	1.38738	146.593	2.239	109.644	169.252	296.389	31.9337	87.5433	48.8655	0	5.58909	1.35165	1.3301	0	1.10295	0	3.05147	0	0	0	0	0.855978	2.36128	0.790596	1.30928	0	0	0	21	131	2	19
ENSG00000198796	979.396	0.239398	0.182105	1.34589	0.178337	0.669299	ALPK2	protein_coding	324.591	1461.88	1623.22	260.003	926.736	1806.93	1200.17	1208.77	2385.84	297.608	2227.11	426.801	1998.43	1967.07	1332.3	1377.66	2258.15	1538.76	275.607	817.025	584.731	393.47	468.941	478.537	263.998	531.164	950.659	470.313	1146.38	1010.11	428.379	645.848	375.528	596.349	841.692	357.484	231	1499	1379	224	1023
ENSG00000041353	151.482	0.285995	0.221504	1.34239	0.17947	0.670419	RAB27B	protein_coding	124.863	173.923	67.8458	82.2574	54.5241	122.574	824.577	101.575	111.747	93.4408	133.962	351.812	337.715	153.801	654.078	121.336	194.703	198.14	55.3878	160.122	38.6636	93.821	41.5693	28.0116	38.0078	95.8566	76.4196	82.8433	271.747	52.8518	67.5712	33.2337	62.3196	147.571	63.4359	141.03	83	173	71	90	52
ENSG00000127507	25.2271	-0.175416	0.224259	-1.32309	0.185807	0.677083	ADGRE2	protein_coding	9.84799	25.4661	25.999	1.68191	16.0847	40.3289	52.802	55.5529	131.685	7.60786	58.7701	8.18538	79.5105	46.7918	46.0161	30.3875	100.043	23.1792	13.5806	5.39033	11.1148	0.581254	0	15.443	12.5143	20.1428	8.55469	0.570942	19.5138	2.54726	18.1906	4.5282	1.45703	8.31606	5.79106	0	8	25	43	3	17
ENSG00000133048	20191.4	0.0642839	0.219014	1.32059	0.186638	0.677319	CHI3L1	protein_coding	185.571	9960.31	29622.7	201.744	2824.43	56092.3	37226.8	6563.17	235856	508.223	100868	754.952	3871.99	59837.5	14619.8	7102.28	130167	11100.8	239.352	1596.34	1020.58	188.225	274.255	672.586	195.446	496.259	3396.33	323.654	1900.29	2637.26	761.427	2142.3	327.603	564.213	2340.66	448.29	164	8787	27713	190	2841
ENSG00000025423	22.9389	0.250456	0.226571	1.31978	0.186907	0.677423	HSD17B6	protein_coding	14.9523	8.02828	39.6369	20.4842	19.3525	62.7605	34.5534	5.61388	36.2922	6.4765	93.0392	5.01388	29.3919	87.2427	52.6031	27.4484	67.1767	15.018	12.2407	5.15403	9.05733	8.89368	20.2685	6.34092	6.15581	4.4471	6.42058	21.1721	16.8869	16.3652	13.1997	11.3989	11.5415	15.707	15.4657	0	10	9	49	11	8
ENSG00000117600	44.0545	-0.149284	0.21928	-1.29011	0.197013	0.687799	PLPPR4	protein_coding	3.0481	2.45539	65.1381	4.12409	39.4834	24.2095	570.067	10.2391	5.57709	0	57.2775	4.86527	52.9143	51.1766	547.599	17.2308	30.5066	8.21117	2.70051	3.57272	8.63255	3.46365	14.003	2.96041	8.61233	13.0685	1.09882	2.26904	4.84303	6.90402	5.85751	2.89275	4.46493	6.49599	0	0	3	2	64	4	40
ENSG00000108688	40.2117	-0.147609	0.217328	-1.28363	0.199271	0.69105	CCL7	protein_coding	4.38515	20.8645	49.0633	4.09844	10.4893	69.0131	44.4248	10.3626	751.786	10.9037	26.392	3.95186	70.6943	61.2732	26.3125	7.27613	107.776	7.91098	27.1198	7.70444	5.32104	7.31288	0.968588	2.65718	8.72422	5.71619	37.9354	13.4506	15.9452	1.89746	1.23301	5.25845	3.53066	2.74794	12.0262	1.09317	4	18	46	4	11
ENSG00000069188	461.405	-0.302423	0.222733	-1.27178	0.203453	0.69359	SDK2	protein_coding	287.523	404.616	268.167	288.277	622.345	232.895	3.53102	408.561	123.242	193.671	262.125	138.594	266.072	218.366	5.28389	351.302	174.602	368.957	226.393	1043.25	950.302	411.432	1023.51	1047.71	329.733	1226.12	745.905	125.816	624.861	552.986	636.22	701.512	213.07	927.456	673.555	532.611	258	381	270	307	637
ENSG00000110328	27.4977	0.242371	0.226585	1.2717	0.203479	0.69359	GALNT18	protein_coding	10.3158	26.6272	88.6361	7.33184	28.9668	42.9471	40.5289	47.9673	24.4868	13.5003	57.4068	17.2529	175.035	55.5359	47.8249	35.2086	40.4872	18.4359	5.07158	12.32	15.2118	5.41428	10.1248	13.8683	10.0905	11.5847	3.11448	10.6517	6.16606	10.7343	7.90971	12.6686	12.6911	10.2272	6.38528	47.1873	9	23	81	7	29
ENSG00000146592	336.942	-0.281538	0.213148	-1.271	0.203729	0.69359	CREB5	protein_coding	515.232	319.282	228.181	519.607	532.18	178.115	34.273	393.085	159.851	378.474	110.132	149.987	45.2983	90.5296	36.4701	374.493	114.63	249.808	530.289	529.988	355.958	586.26	430.691	443.526	557.339	695.572	261.467	343.009	320.797	372.034	315.642	242.059	412.681	523.189	238.642	541.138	536	268	123	644	509
ENSG00000095739	284.149	0.263138	0.211275	1.26655	0.205316	0.694992	BAMBI	protein_coding	187.47	289.078	596.11	151.881	449.145	557.278	257.518	349.962	142.624	168.575	828.202	168.894	1027.34	620.377	284.465	353.146	419.232	318.85	162.181	164.724	124.979	212.956	134.298	119.89	174.186	161.207	57.3393	184.113	175.477	179.417	165.72	118.403	232.852	160.234	84.5708	446.682	164	249	545	145	451
ENSG00000061337	35.5971	-0.153853	0.225991	-1.25795	0.208411	0.697232	LZTS1	protein_coding	5.44257	10.9063	97.6746	4.95365	14.3262	80.6071	292.452	11.2742	31.1467	7.21047	75.3533	7.95305	47.8913	55.7731	319.462	11.7015	55.0312	14.7824	7.20327	8.34275	7.19277	9.24106	7.16462	18.5495	6.70272	5.47044	3.90306	10.0876	8.14172	7.54529	2.81527	9.43184	18.9459	0.961454	4.991	0.862817	5	10	95	5	12
ENSG00000165072	122.322	-0.240125	0.21642	-1.22949	0.218887	0.703205	MAMDC2	protein_coding	101.1	108.565	123.697	127.783	104.145	197.013	469.008	88.4912	307.245	103.599	41.1746	74.069	469.597	130.612	394.062	72.2973	277.399	129.483	111.642	50.3755	57.5797	69.402	49.7267	50.0344	63.6895	67.1298	98.258	90.6029	45.551	21.482	35.6648	46.1969	38.0913	54.0089	65.6565	69.1752	88	94	113	122	104
ENSG00000131389	2324.79	0.232084	0.192941	1.22717	0.219758	0.703205	SLC6A6	protein_coding	1341.16	1838.16	3182.53	1423.91	1324.18	3546.93	3273.31	1577.37	4914.03	1707.05	3694.76	4207.01	7287.93	3897.41	5855.53	1898.16	5276.04	1879.54	1718.92	1542.11	909.804	1190.31	1017.38	947.37	1504.86	1043.26	1479.47	1726.39	1819.12	805.849	1890.79	1164.86	2339.94	1429.28	1404.82	1632.86	1235	1556	2981	1428	1410
ENSG00000169860	149.713	-0.279024	0.21671	-1.22149	0.221899	0.704525	P2RY1	protein_coding	166.96	66.8335	72.2721	144.539	227.873	29.2961	15.6094	124.733	23.574	135.25	48.7764	55.2321	136.337	46.1394	13.3402	124.654	37.1577	60.6339	178.985	198.049	464.921	147.682	321.404	296.193	245.092	245.154	103.059	154.663	95.8684	378.113	204.475	256.599	168.766	175.682	90.641	135.104	145	58	66	138	227
ENSG00000108691	1763.23	0.261134	0.22634	1.21961	0.222613	0.70546	CCL2	protein_coding	332.902	874.59	3616.56	173.115	577.003	3010.53	2606.7	842.477	9156.61	636.104	4686.4	695.202	5106.38	6044.56	2579.36	833.816	5482.75	922.252	958.538	421.265	803.277	496.059	148.805	509.041	590.307	286.082	1894.84	1257.42	550.091	1927.2	348.449	1661.45	1001.98	241.648	1592.59	610.052	296	734	3303	165	600
ENSG00000128422	21.2057	-0.18153	0.22651	-1.21543	0.224203	0.70628	KRT17	protein_coding	28.0809	14.8607	60.6679	6.16432	23.3495	79.6834	50.8669	26.714	37.1857	13.2078	8.49075	9.62401	85.9035	29.931	67.3617	11.4096	69.4571	15.4061	9.93242	1.10008	5.33083	7.40553	8.26857	12.6201	3.93843	12.5311	12.3478	9.38468	4.86154	0	7.7156	9.73578	10.656	7.09326	2.11682	0	26	13	60	6	24
ENSG00000106714	43.0098	-0.141846	0.226374	-1.20627	0.227712	0.708751	CNTNAP3	protein_coding	7.20654	62.2736	82.4735	15.6102	130.414	80.8895	57.7524	105.801	54.9807	4.85683	97.9498	21.474	117.282	94.3343	28.9743	116.815	65.1996	68.6688	30.2399	14.5956	15.2429	16.6746	30.9056	3.31791	7.2239	46.7125	11.3219	8.07736	24.6093	20.908	22.8231	7.02055	5.96488	59.0846	10.6762	0	7	68	93	9	118
ENSG00000151702	83.3705	0.197203	0.224035	1.18631	0.235499	0.715405	FLI1	protein_coding	13.5597	35.9342	178.425	52.0519	112.763	192.299	418.644	57.3256	120.539	7.00752	206.249	17.6276	189.407	216.308	492.845	66.0991	173.76	44.7553	9.47232	39.4418	31.9442	6.27141	14.5551	26.6114	15.2933	10.6263	16.1148	16.6983	4.75163	36.7973	23.3448	41.7779	43.3929	12.7908	33.7513	22.1026	13	41	229	14	158
ENSG00000102683	41.3365	-0.364353	0.226322	-1.17946	0.238216	0.717042	SGCG	protein_coding	69.5986	6.97901	7.65445	116.262	45.7182	3.4249	4.15102	8.36891	5.5583	64.0081	5.41176	73.6891	2.4355	1.56471	1.76389	14.5735	3.24687	6.84835	83.5805	24.6637	65.2099	75.5857	158.235	44.189	83.4411	113.734	9.41278	51.0563	27.2221	35.0871	68.9377	27.995	61.5846	64.8931	15.0458	36.984	61	6	7	111	46
ENSG00000163590	105.938	-0.303769	0.219228	-1.14484	0.252275	0.731173	PPM1L	protein_coding	148.437	51.1272	48.7925	234.427	53.2692	27.6938	45.6466	35.4735	23.3298	97.0926	76.6089	88.0909	40.9841	37.0493	51.3848	29.9637	29.0634	34.5205	131.762	100.187	169.011	143.023	423.993	192.272	228.006	151.704	38.0158	146.428	105.322	108.448	143.038	95.6632	143.038	227.58	75.8741	37.4397	126	37	49	266	38
ENSG00000163814	386.142	0.192877	0.22184	1.10361	0.26976	0.743125	CDCP1	protein_coding	178.09	264.497	843.092	86.7283	158.804	622.194	194.34	265.919	1684.42	192.455	802.323	179.292	1955.5	1106.75	143.109	254.107	1256.83	296.402	150.628	225.675	226.755	85.9391	37.4198	185.157	73.5942	107.539	467.199	212.074	251.098	292.102	93.0467	290.273	117.7	95.3457	341.013	163.711	119	228	806	90	172
ENSG00000158352	31.765	-0.192088	0.215253	-1.10304	0.27001	0.743125	SHROOM4	protein_coding	18.6853	13.0703	74.6617	10.943	39.6648	43.4032	102.562	18.1851	45.9883	17.3679	72.2379	16.4202	85.1894	62.1059	90.1314	15.4546	67.2328	29.5306	10.6861	0	39.5447	10.6337	20.0436	36.1602	11.2118	10.3106	33.2212	8.59792	4.64061	30.1242	19.5703	41.9174	9.48108	4.11227	29.7093	0.740851	20	14	76	12	37
ENSG00000016391	32.6393	0.25311	0.219649	1.10269	0.270161	0.743125	CHDH	protein_coding	43.585	28.3106	96.5066	15.8234	20.2274	14.0494	23.9436	20.9335	4.94479	22.7059	31.9259	10.8997	6.68193	8.36847	2.79989	35.1753	11.2045	12.7159	32.5775	33.4288	72.8009	13.7382	31.2973	46.2103	24.8694	30.7765	43.3855	44.5465	18.5644	67.434	16.8745	53.3664	33.7059	82.5694	66.3312	51.737	18	17	140	24	32
ENSG00000169744	271.857	-0.207203	0.204083	-1.08952	0.275923	0.7442	LDB2	protein_coding	70.1683	280.664	510.834	127.569	673.796	310.952	799.523	467.337	189.161	41.7377	380.603	77.8325	735.138	432.887	665.963	510.101	287.53	355.07	54.2702	184.477	250.132	55.8895	425.902	285.831	64.9415	215.496	44.2137	55.9163	111.672	164.993	363.658	178.781	58.2264	249.844	84.8369	20.8969	59	270	484	101	745
ENSG00000174939	110.818	0.207231	0.218609	1.08235	0.279098	0.746825	ASPHD1	protein_coding	34.6411	112.242	185.292	30.0607	82.686	199.204	132.242	102.255	341.122	38.7236	260.125	42.4995	391.479	193.85	168.908	120.374	356.038	123.728	57.7134	98.2866	39.7215	45.9929	31.5004	44.5506	34.3503	56.0274	68.5199	62.8252	74.7357	65.4392	60.4897	63.7791	52.5481	85.1991	58.4635	73.8421	32	98	161	32	86
ENSG00000170745	21.214	-0.14778	0.221376	-1.08146	0.279492	0.7473	KCNS3	protein_coding	18.8709	0.994779	66.5364	6.29626	6.85783	34.6543	43.7209	6.27092	16.2906	18.2723	65.105	35.9663	111.122	89.3404	62.6865	5.33922	57.5251	2.50239	11.9751	7.83573	3.73246	19.3161	3.47589	8.72889	9.52731	1.99013	1.78472	7.31644	8.36307	7.54096	8.48639	4.885	7.78377	0	1.83006	0.778685	13	1	63	7	8
ENSG00000128487	176.459	0.212542	0.226639	1.0776	0.281213	0.7484	SPECC1	protein_coding	9.70535	64.3092	524.757	7.07345	134.784	303.935	965.538	113.654	329.429	14.0705	653.139	12.043	330.032	550.59	947.716	109.527	381.916	137.936	28.1851	7.64825	57.19	10.1091	12.115	70.3367	43.9865	14.7286	57.7845	15.3286	25.0542	90.2076	39.7739	127.777	10.7204	20.4229	119.42	11.5807	10	59	472	8	156
ENSG00000106236	16.3286	-0.0942976	0.220785	-1.06026	0.289028	0.751575	NPTX2	protein_coding	5.41144	5.45949	97.806	2.96532	20.7505	35.6797	41.8884	6.88572	0.744947	4.24773	85.8699	0.775643	66.4169	93.0058	19.233	10.7428	29.7932	6.40333	5.98347	4.22731	6.15212	2.0445	4.78012	2.6189	1.90536	0	0.978826	2.01075	1.1633	5.52631	1.86701	10.8124	1.71115	0.964294	1.0031	0	5	5	91	3	22
ENSG00000146072	6886.71	-0.221825	0.207329	-1.02717	0.30434	0.761291	TNFRSF21	protein_coding	10045.4	5557.79	1818.22	9772.22	4478.08	1655.22	1186.55	5056.6	3296.29	7354.3	1440.02	4066.3	1639.48	986.242	606.164	4425.77	1324.74	5187.33	10928.2	12437.2	10012.4	11110.6	10164.2	11137	10201.2	10203.8	12030.5	9416.23	10768.7	8232.42	7392.33	8324.39	8627.63	10784.9	10315.1	5937.92	8744	4812	1661	9330	4472
ENSG00000129195	7.09561	0.134226	0.222031	0.999065	0.317763	0.768628	PIMREG	protein_coding	1.63768	5.02356	17.8558	0	5.90268	16.0891	22.5711	4.98184	5.38314	7.10355	38.5213	2.93914	27.9135	12.5849	18.7753	0.532186	15.8601	2.85233	2.03994	0	6.82674	0	1.5609	3.30379	6.9629	0	0	0	0.890297	6.11099	1.41386	3.41231	5.57912	5.09533	3.70737	2.01102	2	5	24	0	4
ENSG00000106069	216.301	-0.193141	0.225065	-0.99439	0.320033	0.768908	CHN2	protein_coding	452.746	112.472	106.922	394.966	192.393	31.4611	18.594	121.322	50.9561	407.3	26.0272	174.658	5.81439	31.1041	43.7116	100.342	19.4627	141.887	535.726	223.762	264.966	514.392	268.099	193.36	500.864	162.543	212.411	572.252	170.203	144.472	122.562	144.83	539.783	133.366	132.062	519.031	433	130	109	457	199
ENSG00000211448	20.203	-0.0114922	0.209473	0.98605	0.324109	0.770671	DIO2	protein_coding	0	15.5997	1.42877	1.33558	1.96423	26.9514	167.054	6.10436	67.7342	15.8579	17.6784	31.1431	46.0152	17.3542	213.303	4.70611	16.3393	19.5459	0.828117	0.730037	1.41741	8.40054	0.663406	1.21125	0	0	16.6061	2.08751	0.802016	6.83479	1.29489	4.57617	2.36774	1.98835	6.19184	1.19075	0	9	2	2	3
ENSG00000146374	898.554	0.23566	0.225477	0.985241	0.324506	0.771127	RSPO3	protein_coding	811.434	81.1889	98.1225	631.109	234.717	140.327	123.62	170.125	464.585	992.177	206.533	749.742	29.2934	151.935	79.0423	123.661	324.501	84.5587	1051.35	511.957	2381.61	747.406	951.485	1952.86	887.123	689.186	2592.5	1151.99	688.647	2873.58	1274.41	3215.57	1262.92	894.794	2747.46	976.423	723	69	90	609	218
ENSG00000184185	44.4987	-0.24019	0.216517	-0.979852	0.327159	0.772527	KCNJ12	protein_coding	33.6489	29.629	13.5829	32.2512	57.8304	10.7855	21.2043	46.9702	3.47363	22.9645	20.5989	17.3523	5.78501	14.3135	23.1957	31.9719	6.77164	21.3436	41.7654	61.4295	138.609	68.537	88.2682	129.919	34.0849	68.6693	42.5981	31.4488	49.0308	72.7107	48.3489	92.3697	55.9792	70.2535	50.6128	43.6449	33	29	14	29	48
ENSG00000176387	152.272	-0.189662	0.206976	-0.979463	0.327351	0.772527	HSD11B2	protein_coding	337.866	127.32	129.817	220.795	167.686	76.1725	41.1528	89.7803	152.975	241.96	47.3739	94.4401	43.8485	30.8736	20.4669	63.842	54.0352	66.9105	297.579	245.584	222.12	107.03	323.194	122.917	194.951	80.8956	262.132	216.42	160.528	117.599	454.673	74.8111	191.333	85.9917	76.4794	240.231	296	84	120	223	164
ENSG00000111859	149.814	0.190533	0.225996	0.975194	0.329464	0.77338	NEDD9	protein_coding	13.1314	127.853	239.13	12.7382	152.87	141.646	935.714	161.413	103.234	20.0377	202.768	32.4025	380.061	400.195	1020.12	161.622	219.232	139.287	40.8846	45.493	21.3423	27.4097	48.4677	44.0361	24.4995	99.5769	15.4569	37.2348	59.3114	26.2799	209.943	37.4092	30.5508	84.6363	26.6857	50.6437	12	118	233	13	163
ENSG00000145362	1368.14	-0.198725	0.207817	-0.962987	0.335554	0.777836	ANK2	protein_coding	2582.51	1328.98	232.806	2139.07	1032.08	512.751	392.56	985.089	363.87	2219.45	311.679	1611.92	160.726	297.478	278.197	1145.03	448.955	832.363	2902.34	1957.17	1871.43	1837.59	1913.5	1504.41	1932.73	1508.14	2162.6	2376.44	1332.11	1487.47	1503.28	1364.86	1539.9	1261.68	1613.66	2308.21	1975	985	194	2134	994
ENSG00000249992	1072.97	0.1619	0.21381	0.9602	0.336954	0.778165	TMEM158	protein_coding	566.727	1098.74	1999.35	372.878	434.006	2955.19	965.533	1003.27	6409.34	573.035	2212.84	494.244	1949.3	2700.52	513.08	791.923	3559.93	843.106	396.524	805.815	434.699	235.604	211.954	416.67	442.851	291.134	1191.62	518.237	826.93	582.088	277.077	529.532	416.725	266.187	640.7	699.487	496	946	1828	356	436
ENSG00000143196	2325.08	-0.242617	0.223484	-0.947085	0.343595	0.782542	DPT	protein_coding	3829.28	1299.92	278.895	4216.87	1429.15	215.098	926.03	796.443	80.8768	2131.31	296.624	1211.27	84.4954	275.374	662.214	834.706	235.242	657.917	3885.24	3319.77	6802.02	1867.33	5751	7343.02	3675.12	1568.29	3211.63	1886.62	1577.44	4101.71	1539.95	5561.45	2964.98	1043.46	4151.17	3990.83	3352	1119	255	4026	1436
ENSG00000181634	34.7247	-0.143898	0.226502	-0.898774	0.368773	0.794851	TNFSF15	protein_coding	5.59236	25.7451	339.38	4.06965	15.6015	17.9612	62.6722	26.2525	206.717	15.3275	50.1398	1.73287	23.7535	48.7668	61.431	28.322	63.5583	14.959	17.2629	11.956	9.49662	4.21925	10.8677	11.7249	3.93511	12.2363	50.0567	13.4694	14.3272	35.1372	5.78504	13.2113	4.40688	4.9324	13.3101	1.77344	5	23	314	4	16
ENSG00000166803	9.73522	-0.179099	0.226168	-0.886327	0.375441	0.797992	PCLAF	protein_coding	8.50042	6.05122	16.3153	6.63208	6.25759	17.4962	15.1636	7.40852	5.38305	10.7354	15.8648	14.6738	47.6928	21.5336	17.7872	11.9473	15.3904	8.53767	7.04579	4.96566	4.1482	8.33682	2.16082	3.56794	10.1684	5.94537	7.59728	8.83842	5.54547	1.3792	8.53556	2.84015	5.02921	4.76861	3.64466	2.57943	9	11	18	9	4
ENSG00000034053	414.247	0.128073	0.222995	0.867861	0.38547	0.802889	APBA2	protein_coding	70.5189	342.695	1048.87	45.5242	447.551	1044.75	764.051	364.86	1465.95	57.3391	1389.81	66.6651	1840.19	1479.13	929.169	372.937	1263.68	309.942	46.053	93.1898	41.8054	72.8259	133.636	62.4903	83.1853	105.397	50.2324	53.0613	129.73	62.7975	122.952	36.3688	57.6967	118.808	50.8398	288.213	47	315	1026	45	459
ENSG00000177570	64.529	0.142211	0.226569	0.867321	0.385766	0.802889	SAMD12	protein_coding	13.6381	27.0938	195.203	1.76366	58.3606	59.2437	44.3727	16.6361	111.55	4.2712	148.093	7.52998	248.715	610.508	38.4903	96.5475	165.107	26.9129	5.24013	17.3514	42.8872	12.4297	42.2528	14.6733	10.6916	6.81367	43.1679	20.7506	12.4124	64.6066	34.808	40.7654	20.5856	7.26085	42.3112	9.99922	8	24	162	4	59
ENSG00000072571	14.7621	-0.146726	0.226521	-0.850513	0.39504	0.80764	HMMR	protein_coding	5.72936	15.9719	17.9858	18.1545	7.9698	7.3574	28.7576	8.17347	26.6292	18.0111	30.0282	19.4139	74.5321	12.7975	40.2741	13.8957	36.7654	13.9949	18.4842	6.0108	5.20393	5.80363	3.61496	16.7757	5.76296	5.17812	6.37815	21.5295	0.87871	5.23308	6.35636	2.63878	12.6317	2.91192	6.8128	2.78904	7	8	20	12	6
ENSG00000145819	921.735	-0.20233	0.225281	-0.838714	0.40163	0.809004	ARHGAP26	protein_coding	1413.69	721.411	369.35	1344.41	1047.34	272.571	192.225	1015.6	95.6704	1158.49	241.931	593.718	34.7478	177.203	220.426	714.354	127.026	636.323	1352.14	1208.46	1703.03	1125.65	1747.95	1846.75	1326.88	1463.79	919.633	820.436	985.912	1133.43	1064.07	1028.47	903.3	1166.39	1185.32	1824.36	1364	750	396	1473	999
ENSG00000121898	9.43321	0.131819	0.213369	0.834992	0.403722	0.810037	CPXM2	protein_coding	0	0	25.947	0	0.791142	11.5551	57.5152	0	9.96036	2.61231	59.0719	0.650216	16.7473	55.9777	38.5657	0	24.2832	2.25294	0	0	1.71679	1.2572	1.60353	2.92813	0.798709	0	2.41048	0	0	10.0294	2.29582	6.4411	0	0	4.18436	0	0	0	30	0	1
ENSG00000101680	222.615	-0.133721	0.220568	-0.823496	0.410226	0.812804	LAMA1	protein_coding	85.0516	173.215	215.946	86.2707	303.067	125.797	2240.48	265.504	162.392	55.4887	125.636	50.0781	416.055	140.532	1355.15	273.212	183.242	179.092	74.3553	122.323	60.4007	80.7467	126.914	76.2192	109.245	110.455	89.0085	81.9028	105.839	120.124	128.816	44.9609	47.0216	126.393	51.1985	21.9975	59	198	181	74	221
ENSG00000163545	97.2856	0.209326	0.220333	0.810764	0.417501	0.815347	NUAK2	protein_coding	28.7143	72.7811	256.141	25.1376	52.0578	92.8981	168.456	88.5071	162.336	63.0536	268.708	75.7005	461.372	202.569	169.478	53.7222	172.286	84.106	53.2802	39.183	85.8276	32.527	34.4954	31.4956	32.3435	42.8285	74.4999	60.7525	64.0298	82.9929	93.1042	71.5518	72.5511	64.2248	66.7518	1.81979	25	63	234	24	52
ENSG00000102854	13.0155	0.055509	0.20909	0.803355	0.42177	0.817748	MSLN	protein_coding	4.9864	22.8934	258.791	23.8253	24.0517	2.82109	11.4168	7.07349	1.60852	8.91849	2.50903	2.63857	10.0167	1.39658	4.49421	5.73659	5.18317	9.36424	5.1529	2.59467	5.13458	0	6.21259	0.625618	3.14771	5.80615	0	3.03007	8.0731	1.97538	1.75185	4.85218	4.95398	0	6.32884	1.19298	5	11	277	9	13
ENSG00000169994	17.1654	-0.187198	0.224314	-0.756755	0.449197	0.827731	MYO7B	protein_coding	4.75685	17.0543	353.199	14.9416	18.7331	9.38062	6.57322	21.6537	2.72558	11.3	4.97363	4.05192	5.0512	1.72865	3.52565	3.98524	1.74739	6.4881	9.81609	5.61465	12.9892	5.1521	14.9559	5.60214	10.8796	4.05286	3.68714	5.30499	7.77995	10.49	7.88947	8.13973	4.2183	5.21629	2.32987	1.96635	5	16	339	13	15
ENSG00000146950	61.3843	0.0576758	0.203667	0.739964	0.459322	0.833221	SHROOM2	protein_coding	0.697193	18.7799	68.6107	0	13.0714	43.278	960.842	15.5132	24.0839	2.29037	59.2493	1.71638	159.652	61.026	672.465	2.79053	48.5713	10.9221	3.40804	0	5.44213	0	0.615847	1.68658	3.33604	1.39991	1.03451	2.32486	0.7439	2.12998	2.98051	0.548935	1.10817	2.03861	16.5654	0.913221	1	13	79	0	15
ENSG00000091972	11.5967	0.0677625	0.205691	0.738463	0.460233	0.833392	CD200	protein_coding	1.15166	0.846938	14.0842	0	5.82035	8.48539	98.0868	5.33637	5.77998	0	40.9502	3.94189	7.54601	31.6189	146.989	2.27324	18.8685	2.83379	0	2.74583	0.784095	1.09031	0.737613	0	0	2.53916	0	0	1.80326	2.95336	5.54901	2.18579	1.7301	0.749003	0	0	1	1	19	0	8
ENSG00000138311	12.6944	0.126792	0.22448	0.699523	0.484225	0.844005	ZNF365	protein_coding	2.50696	10.6976	6.62907	0	7.18379	19.5729	122.913	4.53007	3.37183	4.80019	17.3487	15.0381	16.6929	23.8836	106.257	6.25348	9.53692	8.94564	1.3995	2.23156	2.39733	5.03158	2.28656	4.68725	2.48866	4.15759	4.58745	1.79665	7.09704	2.46873	7.55475	9.16535	5.00251	5.81168	2.67313	0	2	11	7	0	6
ENSG00000121904	63.2379	0.0243159	0.225688	-0.697602	0.485426	0.844153	CSMD2	protein_coding	29.6006	26.6871	267.054	13.2642	20.0681	156.036	71.9069	69.8792	40.7626	26.0075	279.915	12.5376	146.008	298.422	67.8201	24.5749	179.21	12.2058	8.29059	10.8663	57.0992	17.634	19.521	62.004	21.2823	3.35006	31.1677	15.9336	0	127.249	10.0095	84.5268	12.0633	7.90828	43.8602	1.8408	34	37	232	19	26
ENSG00000072832	27.8283	-0.151946	0.226328	-0.68711	0.492014	0.845654	CRMP1	protein_coding	9.82322	3.52123	124.101	3.08375	13.4927	101.496	0	8.00823	47.1767	3.44098	123.911	0.780449	130.848	123.983	0	7.85379	84.8298	8.2731	4.03947	2.92571	33.001	1.25539	6.22721	31.8174	3.16023	6.59482	28.5274	2.02275	0	31.2169	13.3211	17.1865	5.82016	3.81178	15.3556	0.913429	9	3	120	3	13
ENSG00000149591	5837.24	0.103989	0.226133	0.640441	0.521886	0.859411	TAGLN	protein_coding	879.839	2190.96	14652	493.656	1014.42	7792.44	34885.1	1603.5	7707.49	1226.52	24108.2	1380.47	6604.45	15608	44601.1	1576.61	13006.5	2682.42	1505.85	1113.49	2249.03	1498.12	629.424	1260.84	1036.77	1013.54	2382.32	2293.97	1128.94	2489.69	1491.35	1954.2	1634.93	960.475	1721.45	1762.4	749	1836	13135	488	1064
ENSG00000104415	582.496	0.105467	0.225744	0.554264	0.579398	0.879131	WISP1	protein_coding	44.0579	375.826	1265.13	28.0657	364.572	1239.52	2158.64	328.884	2057.81	40.1469	1867.07	45.8057	1919.99	1863.63	2048.91	341.535	1844.21	375.748	34.1972	145.359	202.273	63.4164	40.7985	131.847	48.6562	119.774	423.644	42.6353	218.147	305.485	71.5114	343.595	40.5006	107.058	365.991	55.4182	25	336	1159	20	319
ENSG00000089472	520.266	0.112482	0.220222	0.547034	0.584356	0.880662	HEPH	protein_coding	117.621	354.748	1106.49	161.15	485.701	546.958	4004.44	467.882	511.131	138.861	1093.36	204.959	449.092	966.166	3686	393.695	771.992	266.235	117.674	52.7098	349.711	67.2946	202.388	314.258	77.7042	133.045	77.1655	80.2476	72.0668	275.678	350.608	330.92	116.412	118.993	176.009	90.2072	108	274	1257	156	487
ENSG00000102755	25.6893	-0.0285687	0.197674	-0.534978	0.592665	0.883754	FLT1	protein_coding	0	0.627556	60.5018	0.581296	16.8865	27.2468	32.9328	0.576952	20.2271	2.32901	41.0533	3.53574	546.205	64.4246	17.9523	9.60349	55.7806	4.09917	0	0	2.252	1.89391	4.09919	1.91142	0	0	2.16021	0	4.63252	0.532026	0.489774	0.447373	0.503558	0	1.33033	0	0	1	85	1	5
ENSG00000185052	125.525	0.0810191	0.226604	0.530936	0.595463	0.885254	SLC24A3	protein_coding	4.80136	69.9451	353.65	9.84786	60.6964	391.108	198.185	76.2781	219.304	8.23514	621.569	6.43562	251.216	434.129	396.293	99.3219	460.644	87.7163	22.5317	35.0837	84.0186	26.4982	46.6531	63.4034	16.9867	19.3454	46.5412	23.2785	46.4061	113.025	47.4526	46.0363	35.4428	37.8167	26.6509	32.3343	4	62	327	9	62
ENSG00000204442	329.338	-0.109045	0.207677	-0.503918	0.614319	0.891526	FAM155A	protein_coding	232.711	401.944	446.807	173.865	210.925	570.612	578.677	337.698	1119.9	262.663	455.282	252.349	887.69	479.369	579.232	361.39	792.213	434.631	255.182	344.59	106.45	254.18	87.5151	89.1787	178.322	136.426	295.539	222.961	289.955	96.7395	106.254	87.0636	182.395	189.75	182.14	173.56	202	349	408	166	210
ENSG00000108551	48.2067	0.110663	0.221557	0.495849	0.620001	0.893392	RASD1	protein_coding	23.9437	27.8422	87.3481	13.5938	18.8723	142.849	92.2346	21.9173	98.1899	34.7674	220.469	50.7162	64.0667	159.33	59.926	20.762	117.444	36.0757	17.7044	41.403	22.7845	23.7304	17.1219	24.8376	19.0843	20.8474	16.6801	20.1824	55.5501	35.0383	14.6219	15.3333	19.8955	16.4287	33.1917	30.6574	21	24	80	13	19
ENSG00000117643	919.744	0.0818213	0.167691	0.483387	0.628821	0.895162	MAN1C1	protein_coding	507.923	850.661	550.654	782.334	533.362	452.964	385.913	729.755	221.501	922.649	677.377	1362.71	239.88	514.705	366.617	622.496	348.04	817.586	1308.99	1248.77	1172.41	1103.44	1412.74	907.013	848.682	1457.51	1288.11	1406.7	1515.22	1172.34	1564.01	945.736	1269.51	1398.01	1104.17	1100.3	539	764	421	758	512
ENSG00000126861	161.778	-0.122947	0.221872	-0.482053	0.629768	0.895162	OMG	protein_coding	251.804	90.824	2.1691	275.089	40.7031	9.25095	33.8778	57.986	3.22822	382.451	7.51446	216.119	7.18668	1.90842	18.9796	70.8736	6.52284	117.792	640.492	305.608	74.6782	386.576	170.308	32.69	423.694	143.039	47.2011	736.384	263.317	75.2429	105.104	23.167	275.543	169.855	66.8009	290.018	226	77	2	264	42
ENSG00000050344	104.48	0.103387	0.225858	0.47822	0.632494	0.895685	NFE2L3	protein_coding	28.7308	34.034	312.834	14.9661	40.2476	86.8249	619.469	75.3035	64.6292	17.3508	222.566	19.6155	331.669	436.564	631.06	51.6467	212.548	44.4634	26.3024	25.9925	70.9716	14.7005	24.4724	12.4132	16.2522	22.739	20.027	65.2527	32.9811	40.9863	36.2772	31.5503	15.9075	17.2885	35.9302	6.72565	28	33	320	16	45
ENSG00000134028	138.919	0.118482	0.21874	0.460072	0.645464	0.899089	ADAMDEC1	protein_coding	12.4786	58.81	187.951	4.53132	114.228	131.95	19.2127	126.229	974.252	12.7239	884.257	66.6362	118.303	663.258	19.4319	174.587	735.748	94.1192	29.7375	46.083	23.2869	11.3379	29.6619	11.9936	28.4454	29.9246	30.3391	43.1939	45.8539	46.0995	71.8278	21.6523	28.9698	60.2225	42.8291	0.919226	10	46	166	5	119
ENSG00000154553	62.1408	-0.0823588	0.220294	-0.456703	0.647884	0.900223	PDLIM3	protein_coding	4.58655	34.3584	83.5147	12.3472	25.1356	83.0195	297.083	25.4552	186.656	3.11259	112.983	8.0704	629.996	111.156	318.116	17.7406	142.57	18.9073	2.45555	19.3539	4.2773	6.51264	11.3479	2.14378	4.61179	8.00746	10.3945	1.84199	15.509	7.69288	7.26478	4.50678	4.79764	7.24152	4.30052	0	7	24	93	8	33
ENSG00000123685	12.4926	0.072706	0.226551	0.423483	0.671943	0.909159	BATF3	protein_coding	2.65558	20.603	24.3067	5.20373	4.90306	31.6707	9.86417	6.27596	39.9344	1.19349	24.9413	4.33515	28.7153	37.0923	18.2397	21.0292	49.9064	13.0042	0.450808	7.62597	2.80672	2.62093	4.79173	8.48824	0.358677	9.00349	15.7064	5.31874	10.2952	9.23292	3.12479	11.2034	1.18493	8.08714	5.55945	0	2	18	24	4	5
ENSG00000280143	481.745	0.0502719	0.224919	0.42088	0.673843	0.910354	AP000892.3	TEC	52.931	181.036	1315	43.9904	122.379	750.15	2205.69	103.993	656.644	130.706	2297.67	102.994	723.84	1536.73	3012.14	111.346	1248.46	207.173	176.415	78.3356	255.282	130.254	54.8867	129.909	83.0026	89.0654	237.29	184.491	68.8626	203.187	115.075	156.815	127.918	99.623	102.38	247.17	46	157	1201	42	122
ENSG00000050767	41.2814	-0.0617842	0.219104	-0.419279	0.675012	0.910508	COL23A1	protein_coding	0	30.8131	270.394	1.15268	43.9415	106.53	2.28689	24.5861	151.979	3.71342	144.293	0.903745	295.716	213.407	1.43583	24.9577	87.4818	5.61306	0	2.46547	3.51832	1.19126	11.4496	10.4927	1.63565	8.92644	4.57442	1.17202	3.0321	3.16128	10.8753	6.96912	2.99251	1.12655	2.34534	0.997881	0	25	262	1	40
ENSG00000266964	307.296	-0.0813003	0.20401	-0.390122	0.696446	0.91598	FXYD1	protein_coding	317.356	245.792	117.001	453.981	396.022	87.9946	110.411	214.493	34.1251	367.332	111.937	235.367	77.5649	112.514	122.754	166.47	71.0398	181.663	436.5	316.633	566.855	542.865	570.245	489.177	516.773	257.77	268.382	419.047	276.679	481.91	636.898	526.666	504.1	294.553	214.126	319.652	293	211	106	432	407
ENSG00000140563	95.5746	0.0514388	0.22241	0.384432	0.700658	0.917174	MCTP2	protein_coding	18.4916	13.2466	151.662	10.1057	42.2432	216.528	195.596	18.2266	466.521	11.57	284.593	15.6037	815.638	281.008	203.837	34.2998	451.266	15.9616	6.22696	4.78947	14.2961	8.66826	6.84604	10.1089	10.651	0	29.6887	25.3253	5.18954	23.1657	7.75478	13.9879	2.69067	6.56089	17.6712	0.667446	8	20	179	12	32
ENSG00000112902	292.409	-0.0790946	0.224007	-0.363514	0.716221	0.922466	SEMA5A	protein_coding	161.682	113.094	907.095	82.7092	193.62	466.347	1379.27	164.045	428.09	60.0503	631.115	81.8141	1717.75	561.509	796.147	172.906	442.564	141.047	93.1541	162.719	134.922	69.8421	224.768	122.038	95.8308	87.0343	91.1567	69.1963	118.41	107.687	151.192	155.894	54.9995	114.509	106.223	66.3098	84	107	902	86	168
ENSG00000188778	24.5621	-0.0706393	0.225673	-0.35289	0.724171	0.925519	ADRB3	protein_coding	17.7966	20.5728	2.1217	13.198	38.7762	3.43093	0	17.1685	42.8184	14.1827	3.1502	7.97022	6.15138	0.758127	0	18.0434	4.7063	9.38549	33.1917	75.9733	25.2746	17.8559	42.2485	18.8397	34.2641	31.4263	65.2852	25.8203	57.3268	32.1406	77.7035	16.6735	19.3352	44.5279	14.4056	31.7127	16	18	2	13	40
ENSG00000261371	6.61775	-0.0705639	0.225105	-0.343111	0.731515	0.928442	PECAM1	protein_coding	3.11334	12.4618	3.94763	3.77584	8.14276	4.65949	33.7637	7.49424	54.5298	4.0632	0.976892	2.9719	11.7726	2.81921	15.2294	5.57061	10.192	9.54094	1.14406	5.04212	0	0.978691	1.83339	3.34737	3.65117	4.16875	2.78633	3.84528	3.32307	0.880564	0.894606	1.63438	4.08877	2.74556	2.84949	0	3	12	4	4	9
ENSG00000171517	83.8506	0.0684915	0.202672	0.316104	0.751923	0.936248	LPAR3	protein_coding	1.87761	50.1069	42.1558	1.72232	15.3966	88.7988	1.70685	27.9578	222.967	4.05263	46.1419	9.99248	2052.72	65.4585	0	40.8384	149.498	50.5632	0.975626	18.082	0	3.55285	3.37805	2.84939	0.777262	6.23217	20.3639	0	48.9004	3.00364	6.85505	1.48548	0	16.4691	12.3399	1.39932	1	49	39	1	20
ENSG00000069431	68.3394	0.0648108	0.213817	0.287149	0.773998	0.940933	ABCC9	protein_coding	111.615	38.0004	16.185	53.6734	36.8606	20.0638	125.751	17.5849	41.7399	59.4895	13.698	50.4476	15.0546	8.53365	59.9785	16.1206	21.6391	25.1547	87.0384	97.8965	109.852	104.104	97.1848	94.5584	92.6936	108.896	41.7638	117.16	97.215	101.794	123.076	105.065	111.892	80.5219	122.034	35.8833	56	32	16	51	36
ENSG00000182667	115.181	0.0458029	0.222832	-0.272723	0.785066	0.944502	NTM	protein_coding	17.6791	46.4609	124.492	15.2338	157.626	68.529	1354.08	35.08	38.4104	12.5951	202.55	32.4157	154.716	149.735	1240.89	24.1519	90.9436	24.4689	24.0835	9.03825	13.2221	38.5782	9.59122	16.5431	21.918	10.4518	11.2015	6.78304	9.05988	13.7794	7.18503	3.75205	45.4119	17.212	5.76045	92.8961	18	26	163	15	151
ENSG00000167676	112.457	0.0860258	0.22654	0.231224	0.817141	0.953692	PLIN4	protein_coding	43.9973	97.9771	6.60745	57.7396	54.13	23.3945	187.325	32.7461	22.4427	49.8709	6.5404	31.5004	12.3144	2.35945	59.0661	55.1089	12.1866	104.564	45.9566	373.796	202.406	57.875	273.595	143.859	61.61	241.822	85.5068	71.8684	538.206	225.963	255.501	99.7997	49.2741	278.156	110.889	72.5126	38	85	6	56	54
ENSG00000117525	1168.16	0.0319956	0.226271	0.224752	0.822172	0.954576	F3	protein_coding	287.362	561.827	1303.78	278.04	581.953	1758.03	577.105	759.996	2066.09	339.14	2367.15	521.268	18772.2	1931.82	651.064	809.597	1757.58	593.365	225.804	522.86	406.094	286.492	212.116	214.874	331.537	481.609	295.102	277.372	552.543	342.173	297.712	277.657	331.032	394.675	284.257	402.346	238	475	1184	262	602
ENSG00000146122	185.765	0.0371718	0.207753	-0.215947	0.829029	0.95716	DAAM2	protein_coding	16.8765	15.0571	506.504	12.3216	36.5235	294.128	962.76	28.1327	139.849	4.20652	689.556	8.46027	1420.04	594.025	1014.31	22.0164	443.095	23.1257	15.3979	33.4131	43.5869	16.2105	13.2844	21.6561	18.8978	16.9868	18.1906	10.9478	48.3258	52.4443	27.7816	47.6614	18.6261	25.5942	27.5509	0	6	14	468	12	39
ENSG00000115457	260.838	-0.0188671	0.223111	0.204701	0.837806	0.959094	IGFBP2	protein_coding	58.1359	218.841	138.493	95.9032	204.496	14.8223	3517.55	156.912	98.9715	68.2051	8.80989	23.3237	94.8111	8.93926	3711.41	112.845	18.565	133.12	64.8589	105.304	7.18573	25.581	71.7067	4.3813	39.2182	39.5235	8.26506	29.5888	86.7677	5.65724	68.9727	10.6429	36.709	24.1987	11.3726	66.0831	54	193	136	90	194
ENSG00000122641	355.374	0.0424435	0.226433	0.177771	0.858903	0.964409	INHBA	protein_coding	74.1782	141.679	325.798	60.3147	82.8858	219.579	2866.56	116.332	259.508	89.1157	477.307	144.569	884.461	396.177	4280.91	134.526	273.925	140.567	75.8365	94.1022	110.488	110.422	56.9861	122.337	57.4593	149.759	83.9641	65.3846	94.7752	106.285	148.802	137.169	83.8216	121.435	67.4935	138.552	54	119	274	62	66
ENSG00000175264	43.162	0.0239239	0.221609	-0.161391	0.871786	0.968108	CHST1	protein_coding	8.68582	44.4833	90.8297	14.873	42.0699	65.0904	127.471	45.3892	95.6068	19.175	72.8084	12.4496	159.922	151.528	130.121	36.9047	82.6226	42.2072	21.6082	16.962	11.3142	12.3058	21.0994	21.7565	12.6676	15.3497	13.7454	16.1366	25.5067	13.6569	17.2415	37.9819	23.2135	15.955	15.092	0	8	39	80	15	43
ENSG00000155962	217.549	0.0415331	0.203506	0.16014	0.87277	0.968237	CLIC2	protein_coding	270.279	129.369	73.3106	169.149	171.415	50.1791	41.954	149.574	36.9795	281.891	149.104	119.992	42.373	129.168	34.6246	133.34	93.3665	99.0902	276.356	287.836	307.059	212.272	415.57	317.643	278.389	346.967	316.478	292.841	276.93	426.754	356.094	377.355	218.906	248.207	342.085	358.851	258	126	78	173	168
ENSG00000275993	63.2685	0.0410782	0.223559	0.158917	0.873734	0.968365	CU639417.2	protein_coding	3.3659	16.8796	80.0995	24.7808	87.046	41.9938	329.799	25.3681	51.4215	21.979	155.401	16.8731	351.756	148.762	372.663	34.2101	75.6888	50.2597	24.7581	9.82557	24.3728	42.3419	7.92851	14.4768	12.8317	25.9558	21.1487	23.923	15.5988	25.7253	3.86933	18.5649	22.1223	21.8303	8.24405	65.8005	3	15	75	10	89
ENSG00000165757	2038.47	0.038621	0.213961	0.15162	0.879486	0.969447	JCAD	protein_coding	463.926	1634.57	4528.43	515.713	2592.74	4382.87	7783.73	2030.06	2562.94	488.429	4400.73	517.04	4094.83	5464.95	8315.97	2087.39	4601.06	1697.89	690.073	893.63	1296.48	647.248	478.16	1118.53	646.532	627.782	958.387	766.983	647.64	974.968	693.137	1520.04	680.707	693.989	1322.13	565.133	417	1414	4346	428	2688
ENSG00000114251	1717.78	-0.0274504	0.226083	-0.150361	0.88048	0.969717	WNT5A	protein_coding	309.091	540.019	3449.32	297.317	756.939	3273.49	2220.19	543.672	13837.2	292.701	5822.24	467.355	8760.22	5089.17	2058.16	497.634	5461.95	812.608	429.648	407.16	561.321	469.807	188.114	441.569	353.462	140.04	788.181	310.325	441.213	582.044	201.137	583.33	346.736	278.632	570.707	257.252	304	537	2675	302	573
ENSG00000169129	142.096	0.00314915	0.219943	-0.149414	0.881227	0.970231	AFAP1L2	protein_coding	38.1667	53.6282	389.743	25.4451	59.6376	225.241	90.6337	51.9488	731.433	17.0619	306.759	26.1892	1461.16	421.228	55.5687	40.9687	484.744	37.5613	28.6188	41.7631	34.3016	32.1412	15.5676	77.3325	23.4006	17.603	29.2606	23.6482	96.3892	32.8833	33.7117	37.7246	23.7676	8.78257	16.1495	25.28	22	47	391	28	69
ENSG00000142224	9.71311	-0.0150919	0.205579	-0.108507	0.913594	0.98029	IL19	protein_coding	0	13.2744	56.2001	0	7.89131	22.6337	3.57187	8.72094	49.6108	0	41.8281	0	9.20474	84.4219	0	4.71139	33.6666	3.53515	1.41439	0	2.63834	0	0	0	0	0	1.29157	0	1.51316	1.08849	0	0	0	0	2.45509	0	0	10	45	0	7
ENSG00000120149	241.273	0.0215463	0.16853	0.0902952	0.928053	0.984602	MSX2	protein_coding	162.956	509.693	528.672	132.071	497.656	313.948	167.997	648.173	284.509	161.655	272.31	151.814	196.528	455.329	104.154	640.231	266.166	551.81	109.402	158.887	133.828	82.5045	148.296	156.516	120.777	188.038	186.794	80.9584	180.626	178.564	265.118	136.53	110.168	161.374	170.555	71.2033	134	437	470	131	507
ENSG00000151388	412.297	-0.0242396	0.226611	-0.0883528	0.929596	0.985259	ADAMTS12	protein_coding	74.7354	432.278	746.425	59.3129	583.014	815.281	2019.32	395.147	1176.74	93.5745	908.908	35.0444	991.21	976.511	1825.99	447.292	958.271	317.456	106.777	58.706	178.144	77.6375	82.1286	186.666	65.7825	68.8596	208.65	87.9982	62.0897	170.382	161.767	160.126	29.913	43.684	130.065	106.802	60	396	877	56	639
ENSG00000105989	124.633	0.0599851	0.210638	0.0752704	0.94	0.987779	WNT2	protein_coding	7.43092	47.811	724.066	7.81448	56.9752	367.935	117.961	79.5147	127.549	9.28618	725.969	11.2025	685.07	727.72	138.247	56.2316	312.792	46.9361	1.57429	22.8448	4.05185	3.37093	17.0632	6.74015	0	28.992	3.89227	0	23.5619	5.47766	65.2228	5.71537	1.1258	39.6724	6.98325	0	2	50	802	5	71
ENSG00000168309	76.8497	-0.0205052	0.224846	-0.0536303	0.95723	0.991186	FAM107A	protein_coding	54.133	76.4839	19.9729	81.5647	66.7521	7.79648	11.6164	43.2089	18.575	58.754	9.82135	75.1347	2.21654	3.59634	2.41271	34.6546	11.7735	54.3427	62.0938	318.26	38.9791	42.2582	359.603	18.4712	94.6894	118.318	54.7478	106.02	236.904	36.2863	215.187	35.5232	71.5163	156.886	39.3881	128.647	52	67	3	81	72
ENSG00000099864	2792.23	-0.00935363	0.212753	0.0083077	0.993371	0.998817	PALM	protein_coding	2608.74	2006.18	1220.98	3061.71	3481.98	432.094	622.694	2099.42	248.596	2371.62	1408.63	1599.11	581.962	1327.29	886.011	2358.12	462.873	2102.01	3560.94	2959.83	5115.52	4295.44	4858.42	5286.32	3993.68	3350.47	2795.18	3174.88	2986.84	4816.71	4333.36	4558.51	4416.7	3897.45	3406.47	3833.74	2395	1839	1191	2967	3082
ENSG00000161896	23.671	0.0415837	0.222349	0.00168567	0.998655	0.999797	IP6K3	protein_coding	4.95265	12.0834	35.006	2.52362	12.9456	69.5505	8.34697	6.69244	61.382	5.42471	94.2856	7.91982	130.514	94.2282	20.0714	9.1452	109.214	11.5027	6.11024	12.2247	7.87262	7.43161	1.62683	5.33644	12.738	7.32217	8.33355	8.55553	23.8237	9.10157	11.9143	8.68465	4.36857	10.6744	10.2495	0	4	13	35	3	12
ENSG00000264672	5.03486	0.481742	0.223502	2.75522	0.00586532	NA	SEPT4-AS1	antisense_RNA	6.8982	0.936448	6.86162	3.03211	5.58896	10.9094	2.42686	0.839375	19.155	6.18102	14.5157	1.94219	18.149	20.5767	2.24726	3.35613	15.6589	2.1224	1.00619	1.7557	0.866331	0	1.58981	0	0.794385	0.92826	1.69427	3.40674	0	8.27787	6.10183	6.39557	1.44001	4.72543	0.875289	0	4	1	6	3	5
ENSG00000197953	5.78285	0.425176	0.202393	1.62665	0.103812	NA	AADACL2	protein_coding	3.36762	1.72118	0	4.18513	1.48426	1.26411	0	9.63061	0	3.89852	0	1.84725	0	0	0	0.399725	0	0	5.6121	3.31421	1.60616	4.78303	11.8835	5.6244	5.93598	12.011	4.64644	1.57118	20.133	18.4692	6.23063	11.9247	3.8462	6.10113	12.7784	43.9131	2	1	0	6	2
ENSG00000127472	5.26205	-0.150391	0.206177	-1.5244	0.127409	NA	PLA2G5	protein_coding	1.09475	0	8.43705	4.04461	0	4.93856	34.9987	3.04278	0.771983	1.0814	10.4386	0.786831	18.8562	14.354	52.2308	4.49693	8.14779	3.82018	1.22056	2.16732	1.04956	2.07697	3.86828	0.883677	1.27155	0	0	0	1.19995	0	0	0.869445	0.873201	1.00403	1.40812	0	1	0	8	4	0
ENSG00000143469	5.67762	-0.139909	0.201436	-0.901944	0.367087	NA	SYT14	protein_coding	0	2.28082	23.4293	2.44779	6.9165	15.3547	2.48173	1.8911	3.28269	0	43.5336	1.57188	36.9589	16.6754	1.95226	0.93671	16.7188	6.6543	4.17536	0	4.23883	0	0	3.65154	0	0	2.04387	0	0	0.444842	0.452211	0	0	0.922953	5.37829	0	0	1	26	1	3
ENSG00000264230	5.68688	0.126754	0.223695	0.748809	0.453973	NA	ANXA8L1	protein_coding	0	8.22773	12.4361	0.897568	5.14135	9.57542	4.98795	5.03207	4.0568	1.92894	14.9568	9.86382	31.2943	15.3448	6.83673	11.4842	4.85479	11.7943	0	1.91917	1.86213	0.928516	0	2.37908	4.68528	2.97707	4.44116	2.73919	0	0.836471	6.01283	5.4305	4.66192	3.50026	3.64022	0	0	7	12	1	6
ENSG00000219438	4.84747	0.0679459	0.207044	0.476254	0.633893	NA	FAM19A5	protein_coding	2.19299	1.01259	25.7938	0	5.17922	3.87783	7.78393	3.64144	1.48457	0	17.3975	0	28.1209	16.8435	21.8034	0	11.2932	6.29961	1.10087	0	1.01167	0	0	3.38981	1.93855	1.0096	0	0	1.07684	3.07695	0.445765	3.13956	3.52788	2.06689	0	0	1	1	21	0	6
[truncated: 31 more columns]

## Sheet: CAF_O_vs_NF_O_DESeq2
gene_id	baseMean	log2FoldChange	lfcSE	stat	pvalue	padj	gene_name	gene_biotype	P1_1_CAF_r1_normCounts	P2_1_CAF_r2_normCounts	P3_1_CAF_r3_normCounts	P1_2_CAF_r4_normCounts	P2_2_CAF_r5_normCounts	P3_2_CAF_r6_normCounts	P1_3_CAF_r7_normCounts	P2_3_CAF_r8_normCounts	P3_3_CAF_r9_normCounts	P1_1_CAF_o_r1_normCounts	P3_1_CAF_o_r3_normCounts	P1_2_CAF_o_r4_normCounts	P2_2_CAF_o_r5_normCounts	P3_2_CAF_o_r6_normCounts	P1_3_CAF_o_r7_normCounts	P2_3_CAF_o_r8_normCounts	P3_3_CAF_o_r9_normCounts	P2_1_CAF_o_r2_normCounts	P1_1_NF_r1_normCounts	P2_1_NF_r2_normCounts	P3_1_NF_r3_normCounts	P1_2_NF_r4_normCounts	P2_2_NF_r5_normCounts	P3_2_NF_r6_normCounts	P1_3_NF_r7_normCounts	P2_3_NF_r8_normCounts	P3_3_NF_r9_normCounts	P1_1_NF_o_r1_normCounts	P2_1_NF_o_r2_normCounts	P3_1_NF_o_r3_normCounts	P2_2_NF_o_r5_normCounts	P3_2_NF_o_r6_normCounts	P1_3_NF_o_r7_normCounts	P2_3_NF_o_r8_normCounts	P3_3_NF_o_r9_normCounts	P1_2_NF_o_r4_normCounts	P1_1_CAF_r1_rawCounts	P2_1_CAF_r2_rawCounts	P3_1_CAF_r3_rawCounts	P1_2_CAF_r4_rawCounts	P2_2_CAF_r5_rawCounts
ENSG00000203805	40.0765	1.80881	0.2206	-8.70456	3.18818e-18	3.08987e-14	PLPP4	protein_coding	0	23.1627	122.006	1.8312	16.388	80.7142	172.261	18.3753	96.4272	1.38738	146.593	2.239	109.644	169.252	296.389	31.9337	87.5433	48.8655	0	5.58909	1.35165	1.3301	0	1.10295	0	3.05147	0	0	0	0	0.855978	2.36128	0.790596	1.30928	0	0	0	21	131	2	19
ENSG00000112936	3229.87	-1.54209	0.184867	8.69593	3.43987e-18	3.08987e-14	C7	protein_coding	5823.54	1568.83	317.498	3146.27	1216.21	439.081	2728.55	1434.51	311.76	4984.14	262.408	1335.37	97.2653	277.09	2431.37	801.364	230.633	931.93	12651	7218.02	1709.94	7548.57	4068.82	2173.07	7939.64	4624.27	1541.4	12217.5	6906.97	1114.07	2425.97	1341.43	5327.04	2520.79	673.954	5935.1	4943	1324	379	3560	1353
ENSG00000087510	32.5397	1.59019	0.212839	-7.36509	1.77027e-13	1.0601e-09	TFAP2C	protein_coding	7.35544	33.8952	88.2061	15.3483	78.0665	77.9323	35.2253	47.7184	67.2039	37.7377	57.545	8.642	104.448	95.99	35.7211	45.4731	82.2755	34.5974	12.7765	11.5193	12.9359	12.4604	23.2047	7.62775	19.4223	15.9087	13.2903	4.87912	15.8008	8.93967	11.7816	10.7784	14.1167	14.9638	6.80848	0.832146	7	32	88	16	67
ENSG00000146374	898.554	-1.39543	0.225495	7.21951	5.21763e-13	2.34337e-09	RSPO3	protein_coding	811.434	81.1889	98.1225	631.109	234.717	140.327	123.62	170.125	464.585	992.177	206.533	749.742	29.2934	151.935	79.0423	123.661	324.501	84.5587	1051.35	511.957	2381.61	747.406	951.485	1952.86	887.123	689.186	2592.5	1151.99	688.647	2873.58	1274.41	3215.57	1262.92	894.794	2747.46	976.423	723	69	90	609	218
ENSG00000197977	59.1618	1.79635	0.225098	-7.09012	1.33999e-12	4.8146e-09	ELOVL2	protein_coding	0	2.30878	295.58	0	18.0344	161.793	48.8837	17.6924	64.5652	1.12629	408.526	7.40951	137.821	579.53	47.0593	11.3549	227.199	7.7238	1.26882	0	8.69103	0	2.03062	1.85395	0	5.78597	7.23455	1.06607	0	23.4379	8.91983	13.5901	3.62809	4.07314	11.637	0	0	2	270	0	18
ENSG00000146072	6886.71	-1.22297	0.207347	6.60126	4.07667e-11	8.13748e-08	TNFRSF21	protein_coding	10045.4	5557.79	1818.22	9772.22	4478.08	1655.22	1186.55	5056.6	3296.29	7354.3	1440.02	4066.3	1639.48	986.242	606.164	4425.77	1324.74	5187.33	10928.2	12437.2	10012.4	11110.6	10164.2	11137	10201.2	10203.8	12030.5	9416.23	10768.7	8232.42	7392.33	8324.39	8627.63	10784.9	10315.1	5937.92	8744	4812	1661	9330	4472
ENSG00000140563	95.5746	1.52611	0.222925	-6.44681	1.14229e-10	1.86557e-07	MCTP2	protein_coding	18.4916	13.2466	151.662	10.1057	42.2432	216.528	195.596	18.2266	466.521	11.57	284.593	15.6037	815.638	281.008	203.837	34.2998	451.266	15.9616	6.22696	4.78947	14.2961	8.66826	6.84604	10.1089	10.651	0	29.6887	25.3253	5.18954	23.1657	7.75478	13.9879	2.69067	6.56089	17.6712	0.667446	8	20	179	12	32
ENSG00000171724	559.2	1.21106	0.181946	-6.39979	1.55587e-10	2.24112e-07	VAT1L	protein_coding	139.638	470.35	1681.27	137.702	761.487	2024.31	470.274	743.316	750.676	107.682	1444.03	159.052	1215.78	2015.96	571.187	751.112	1535.87	639.698	111.203	104.801	357.072	112.59	160.755	394.157	121.861	221.308	248.157	145.457	154.467	357.921	331.615	672.213	204.157	191.745	514.411	107.918	122	409	1542	132	752
ENSG00000154553	62.1408	1.44942	0.221534	-6.39346	1.62174e-10	2.24112e-07	PDLIM3	protein_coding	4.58655	34.3584	83.5147	12.3472	25.1356	83.0195	297.083	25.4552	186.656	3.11259	112.983	8.0704	629.996	111.156	318.116	17.7406	142.57	18.9073	2.45555	19.3539	4.2773	6.51264	11.3479	2.14378	4.61179	8.00746	10.3945	1.84199	15.509	7.69288	7.26478	4.50678	4.79764	7.24152	4.30052	0	7	24	93	8	33
ENSG00000105989	124.633	1.14939	0.211018	-6.17821	6.48342e-10	7.76497e-07	WNT2	protein_coding	7.43092	47.811	724.066	7.81448	56.9752	367.935	117.961	79.5147	127.549	9.28618	725.969	11.2025	685.07	727.72	138.247	56.2316	312.792	46.9361	1.57429	22.8448	4.05185	3.37093	17.0632	6.74015	0	28.992	3.89227	0	23.5619	5.47766	65.2228	5.71537	1.1258	39.6724	6.98325	0	2	50	802	5	71
ENSG00000102755	25.6893	1.21523	0.199734	-6.06573	1.31357e-09	1.47489e-06	FLT1	protein_coding	0	0.627556	60.5018	0.581296	16.8865	27.2468	32.9328	0.576952	20.2271	2.32901	41.0533	3.53574	546.205	64.4246	17.9523	9.60349	55.7806	4.09917	0	0	2.252	1.89391	4.09919	1.91142	0	0	2.16021	0	4.63252	0.532026	0.489774	0.447373	0.503558	0	1.33033	0	0	1	85	1	5
ENSG00000197953	5.78285	-1.03895	0.204836	6.05139	1.43604e-09	1.51756e-06	AADACL2	protein_coding	3.36762	1.72118	0	4.18513	1.48426	1.26411	0	9.63061	0	3.89852	0	1.84725	0	0	0	0.399725	0	0	5.6121	3.31421	1.60616	4.78303	11.8835	5.6244	5.93598	12.011	4.64644	1.57118	20.133	18.4692	6.23063	11.9247	3.8462	6.10113	12.7784	43.9131	2	1	0	6	2
ENSG00000069431	68.3394	-1.19613	0.214625	6.00558	1.90645e-09	1.8026e-06	ABCC9	protein_coding	111.615	38.0004	16.185	53.6734	36.8606	20.0638	125.751	17.5849	41.7399	59.4895	13.698	50.4476	15.0546	8.53365	59.9785	16.1206	21.6391	25.1547	87.0384	97.8965	109.852	104.104	97.1848	94.5584	92.6936	108.896	41.7638	117.16	97.215	101.794	123.076	105.065	111.892	80.5219	122.034	35.8833	56	32	16	51	36
ENSG00000129048	435.568	-1.10183	0.207189	5.98364	2.18207e-09	1.96005e-06	ACKR4	protein_coding	962.669	229.82	70.0061	792.889	238.07	95.1764	92.4181	165.048	157.643	686.693	25.9851	237.808	61.7773	43.808	78.6409	174.472	72.164	163.752	1431.78	596.158	680.28	1081.17	774.623	596.778	1257.73	505.591	431.549	891.922	374.356	206.74	249.602	221.453	742.048	374.761	308.15	606.899	842	198	64	757	239
ENSG00000138449	1511.97	-0.913935	0.157983	5.84215	5.153e-09	3.95394e-06	SLC40A1	protein_coding	1752.81	1240.16	980.509	1581.51	1442.67	844.003	1215.87	964.564	930.93	1512.53	640.925	863.955	576.077	313.748	870.425	1072.13	695.033	1309.79	2263.85	2419.69	2707.97	1437.91	3093.64	2071.53	1556.91	1716.69	2015.31	2149.23	2684.13	1805.14	2625.78	1422.35	1339.02	1882.61	1240.31	1191.04	1519	1067	906	1503	1448
ENSG00000102760	70.6502	1.22873	0.212844	-5.83803	5.28219e-09	3.95394e-06	RGCC	protein_coding	83.4715	68.2631	276.144	41.8933	59.8761	169.041	84.7938	83.3058	131.141	36.8841	157.724	7.3062	140.266	251.247	49.748	43.2422	142.91	42.9526	44.1866	37.0814	59.8089	24.6591	24.9109	96.5468	58.7651	24.4793	88.4399	38.156	23.7082	27.2038	9.75175	37.7354	18.0694	13.6338	45.1714	0.888776	74	58	253	40	61
ENSG00000188158	108.966	0.940563	0.166754	-5.769	7.9745e-09	5.08087e-06	NHS	protein_coding	157.376	102.628	178.188	78.4682	82.6438	178.857	156.208	94.579	272.353	83.1275	152.596	57.6148	159.311	189.937	126.794	91.6833	237.027	77.5213	92.0352	39.0047	126.704	89.9329	61.3043	134.382	153.827	69.455	111.2	72.0194	19.4839	74.2767	30.4702	142.799	62.8396	28.4633	101.224	36.4399	90	93	172	79	86
ENSG00000133048	20191.4	1.33671	0.219017	-5.76426	8.2018e-09	5.08087e-06	CHI3L1	protein_coding	185.571	9960.31	29622.7	201.744	2824.43	56092.3	37226.8	6563.17	235856	508.223	100868	754.952	3871.99	59837.5	14619.8	7102.28	130167	11100.8	239.352	1596.34	1020.58	188.225	274.255	672.586	195.446	496.259	3396.33	323.654	1900.29	2637.26	761.427	2142.3	327.603	564.213	2340.66	448.29	164	8787	27713	190	2841
ENSG00000106236	16.3286	1.31774	0.222554	-5.69651	1.22287e-08	7.30498e-06	NPTX2	protein_coding	5.41144	5.45949	97.806	2.96532	20.7505	35.6797	41.8884	6.88572	0.744947	4.24773	85.8699	0.775643	66.4169	93.0058	19.233	10.7428	29.7932	6.40333	5.98347	4.22731	6.15212	2.0445	4.78012	2.6189	1.90536	0	0.978826	2.01075	1.1633	5.52631	1.86701	10.8124	1.71115	0.964294	1.0031	0	5	5	91	3	22
ENSG00000126861	161.778	-0.976952	0.222169	5.68251	1.32735e-08	7.45184e-06	OMG	protein_coding	251.804	90.824	2.1691	275.089	40.7031	9.25095	33.8778	57.986	3.22822	382.451	7.51446	216.119	7.18668	1.90842	18.9796	70.8736	6.52284	117.792	640.492	305.608	74.6782	386.576	170.308	32.69	423.694	143.039	47.2011	736.384	263.317	75.2429	105.104	23.167	275.543	169.855	66.8009	290.018	226	77	2	264	42
ENSG00000144649	207.595	-1.01355	0.223771	5.66542	1.46663e-08	7.98427e-06	FAM198A	protein_coding	375.889	203.838	25.3183	316.426	101.389	31.8613	22.9374	165.823	39.6387	271.613	36.5225	94.9806	18.4301	16.9747	24.5198	115.2	22.8169	150.06	434.934	339.576	423.361	292.44	392.108	342.642	247.96	279.538	408.833	367.718	291.279	295.836	293.229	184.705	256.087	236.455	200.975	151.499	345	180	18	316	116
ENSG00000197301	110.032	-1.0667	0.198521	5.60792	2.04767e-08	1.06219e-05	AC090673.1	antisense_RNA	116.64	84.3894	25.3311	146.86	31.4549	44.2706	118.403	45.4347	25.4746	116.664	42.5332	140.023	8.70605	24.7201	167.589	70.6478	41.6566	47.7478	225.095	89.9733	71.0756	96.0566	71.6084	68.6768	162.142	112.419	142.738	292.908	106.966	129.083	82.4142	146.107	149.546	110.516	214.318	390.962	107	57	24	122	35
ENSG00000188778	24.5621	-1.13926	0.226126	5.57673	2.45083e-08	1.22303e-05	ADRB3	protein_coding	17.7966	20.5728	2.1217	13.198	38.7762	3.43093	0	17.1685	42.8184	14.1827	3.1502	7.97022	6.15138	0.758127	0	18.0434	4.7063	9.38549	33.1917	75.9733	25.2746	17.8559	42.2485	18.8397	34.2641	31.4263	65.2852	25.8203	57.3268	32.1406	77.7035	16.6735	19.3352	44.5279	14.4056	31.7127	16	18	2	13	40
ENSG00000158352	31.765	1.13324	0.211842	-5.54832	2.88426e-08	1.40042e-05	SHROOM4	protein_coding	18.6853	13.0703	74.6617	10.943	39.6648	43.4032	102.562	18.1851	45.9883	17.3679	72.2379	16.4202	85.1894	62.1059	90.1314	15.4546	67.2328	29.5306	10.6861	0	39.5447	10.6337	20.0436	36.1602	11.2118	10.3106	33.2212	8.59792	4.64061	30.1242	19.5703	41.9174	9.48108	4.11227	29.7093	0.740851	20	14	76	12	37
ENSG00000155962	217.549	-1.08197	0.2039	5.50984	3.59153e-08	1.69795e-05	CLIC2	protein_coding	270.279	129.369	73.3106	169.149	171.415	50.1791	41.954	149.574	36.9795	281.891	149.104	119.992	42.373	129.168	34.6246	133.34	93.3665	99.0902	276.356	287.836	307.059	212.272	415.57	317.643	278.389	346.967	316.478	292.841	276.93	426.754	356.094	377.355	218.906	248.207	342.085	358.851	258	126	78	173	168
ENSG00000151702	83.3705	1.34584	0.22289	-5.46129	4.72696e-08	2.12299e-05	FLI1	protein_coding	13.5597	35.9342	178.425	52.0519	112.763	192.299	418.644	57.3256	120.539	7.00752	206.249	17.6276	189.407	216.308	492.845	66.0991	173.76	44.7553	9.47232	39.4418	31.9442	6.27141	14.5551	26.6114	15.2933	10.6263	16.1148	16.6983	4.75163	36.7973	23.3448	41.7779	43.3929	12.7908	33.7513	22.1026	13	41	229	14	158
ENSG00000170745	21.214	1.25628	0.222685	-5.44915	5.06097e-08	2.18618e-05	KCNS3	protein_coding	18.8709	0.994779	66.5364	6.29626	6.85783	34.6543	43.7209	6.27092	16.2906	18.2723	65.105	35.9663	111.122	89.3404	62.6865	5.33922	57.5251	2.50239	11.9751	7.83573	3.73246	19.3161	3.47589	8.72889	9.52731	1.99013	1.78472	7.31644	8.36307	7.54096	8.48639	4.885	7.78377	0	1.83006	0.778685	13	1	63	7	8
ENSG00000127507	25.2271	1.11042	0.225222	-5.42976	5.6429e-08	2.35755e-05	ADGRE2	protein_coding	9.84799	25.4661	25.999	1.68191	16.0847	40.3289	52.802	55.5529	131.685	7.60786	58.7701	8.18538	79.5105	46.7918	46.0161	30.3875	100.043	23.1792	13.5806	5.39033	11.1148	0.581254	0	15.443	12.5143	20.1428	8.55469	0.570942	19.5138	2.54726	18.1906	4.5282	1.45703	8.31606	5.79106	0	8	25	43	3	17
ENSG00000168078	13.0932	1.22086	0.219908	-5.39325	6.91956e-08	2.76244e-05	PBK	protein_coding	10.7616	5.91194	27.486	10.6813	9.32239	13.6393	20.0492	14.1932	20.4742	8.89562	42.588	24.968	43.7082	32.4575	20.1199	5.28899	23.3082	9.09437	9.69362	2.85628	15.4664	11.6221	11.8163	4.70777	11.9909	5.33747	7.87903	11.7623	3.14741	5.9937	6.71335	2.6385	7.89075	4.35555	4.53612	0	10	6	28	12	11
ENSG00000117643	919.744	-0.879239	0.167812	5.3577	8.42889e-08	3.15469e-05	MAN1C1	protein_coding	507.923	850.661	550.654	782.334	533.362	452.964	385.913	729.755	221.501	922.649	677.377	1362.71	239.88	514.705	366.617	622.496	348.04	817.586	1308.99	1248.77	1172.41	1103.44	1412.74	907.013	848.682	1457.51	1288.11	1406.7	1515.22	1172.34	1564.01	945.736	1269.51	1398.01	1104.17	1100.3	539	764	421	758	512
ENSG00000204442	329.338	1.08149	0.207361	-5.35072	8.76051e-08	3.21189e-05	FAM155A	protein_coding	232.711	401.944	446.807	173.865	210.925	570.612	578.677	337.698	1119.9	262.663	455.282	252.349	887.69	479.369	579.232	361.39	792.213	434.631	255.182	344.59	106.45	254.18	87.5151	89.1787	178.322	136.426	295.539	222.961	289.955	96.7395	106.254	87.0636	182.395	189.75	182.14	173.56	202	349	408	166	210
ENSG00000175264	43.162	1.2189	0.22021	-5.33933	9.32918e-08	3.35197e-05	CHST1	protein_coding	8.68582	44.4833	90.8297	14.873	42.0699	65.0904	127.471	45.3892	95.6068	19.175	72.8084	12.4496	159.922	151.528	130.121	36.9047	82.6226	42.2072	21.6082	16.962	11.3142	12.3058	21.0994	21.7565	12.6676	15.3497	13.7454	16.1366	25.5067	13.6569	17.2415	37.9819	23.2135	15.955	15.092	0	8	39	80	15	43
ENSG00000168309	76.8497	-1.07705	0.225101	5.32177	1.02762e-07	3.47061e-05	FAM107A	protein_coding	54.133	76.4839	19.9729	81.5647	66.7521	7.79648	11.6164	43.2089	18.575	58.754	9.82135	75.1347	2.21654	3.59634	2.41271	34.6546	11.7735	54.3427	62.0938	318.26	38.9791	42.2582	359.603	18.4712	94.6894	118.318	54.7478	106.02	236.904	36.2863	215.187	35.5232	71.5163	156.886	39.3881	128.647	52	67	3	81	72
ENSG00000061337	35.5971	1.25199	0.226362	-5.31895	1.04366e-07	3.47061e-05	LZTS1	protein_coding	5.44257	10.9063	97.6746	4.95365	14.3262	80.6071	292.452	11.2742	31.1467	7.21047	75.3533	7.95305	47.8913	55.7731	319.462	11.7015	55.0312	14.7824	7.20327	8.34275	7.19277	9.24106	7.16462	18.5495	6.70272	5.47044	3.90306	10.0876	8.14172	7.54529	2.81527	9.43184	18.9459	0.961454	4.991	0.862817	5	10	95	5	12
ENSG00000167676	112.457	-1.05825	0.226513	5.31241	1.08185e-07	3.47061e-05	PLIN4	protein_coding	43.9973	97.9771	6.60745	57.7396	54.13	23.3945	187.325	32.7461	22.4427	49.8709	6.5404	31.5004	12.3144	2.35945	59.0661	55.1089	12.1866	104.564	45.9566	373.796	202.406	57.875	273.595	143.859	61.61	241.822	85.5068	71.8684	538.206	225.963	255.501	99.7997	49.2741	278.156	110.889	72.5126	38	85	6	56	54
ENSG00000050767	41.2814	1.32545	0.220223	-5.28224	1.27613e-07	3.82094e-05	COL23A1	protein_coding	0	30.8131	270.394	1.15268	43.9415	106.53	2.28689	24.5861	151.979	3.71342	144.293	0.903745	295.716	213.407	1.43583	24.9577	87.4818	5.61306	0	2.46547	3.51832	1.19126	11.4496	10.4927	1.63565	8.92644	4.57442	1.17202	3.0321	3.16128	10.8753	6.96912	2.99251	1.12655	2.34534	0.997881	0	25	262	1	40
ENSG00000144619	13.924	1.10555	0.207421	-5.20839	1.90489e-07	5.51958e-05	CNTN4	protein_coding	0.802488	0	28.1232	0	6.66757	4.51961	81.7298	1.46036	27.0127	11.7307	39.701	2.05108	52.9572	40.2134	120.647	1.71219	36.2661	0	6.62826	0.782815	16.9867	0	4.90066	0.825247	0	2.72404	0	0.745024	0	4.47924	4.60031	1.26609	1.73068	0	0	0	1	0	29	0	1
ENSG00000004776	17867.3	-0.839046	0.168935	5.14658	2.65283e-07	6.82891e-05	HSPB6	protein_coding	28615.3	19114.2	4968.84	30000.5	15714.7	6961.27	16229.4	13574.5	5303.25	23185.8	4167	9889.65	3356	3569.95	13679	11458.6	4725.48	14601	37908.6	29945.3	20687.3	31367.3	28999	22607.2	37309.6	20448.3	19378	30526.8	22811	11519.4	17875.6	10088.4	26242.1	19918.6	9268.84	17208.9	25145	16413	4534	28607	15852
ENSG00000072571	14.7621	1.1488	0.226175	-5.12804	2.92777e-07	7.33772e-05	HMMR	protein_coding	5.72936	15.9719	17.9858	18.1545	7.9698	7.3574	28.7576	8.17347	26.6292	18.0111	30.0282	19.4139	74.5321	12.7975	40.2741	13.8957	36.7654	13.9949	18.4842	6.0108	5.20393	5.80363	3.61496	16.7757	5.76296	5.17812	6.37815	21.5295	0.87871	5.23308	6.35636	2.63878	12.6317	2.91192	6.8128	2.78904	7	8	20	12	6
ENSG00000128487	176.459	1.29427	0.226603	-5.08515	3.67336e-07	8.57038e-05	SPECC1	protein_coding	9.70535	64.3092	524.757	7.07345	134.784	303.935	965.538	113.654	329.429	14.0705	653.139	12.043	330.032	550.59	947.716	109.527	381.916	137.936	28.1851	7.64825	57.19	10.1091	12.115	70.3367	43.9865	14.7286	57.7845	15.3286	25.0542	90.2076	39.7739	127.777	10.7204	20.4229	119.42	11.5807	10	59	472	8	156
ENSG00000128422	21.2057	1.13163	0.22656	-5.07798	3.81459e-07	8.75668e-05	KRT17	protein_coding	28.0809	14.8607	60.6679	6.16432	23.3495	79.6834	50.8669	26.714	37.1857	13.2078	8.49075	9.62401	85.9035	29.931	67.3617	11.4096	69.4571	15.4061	9.93242	1.10008	5.33083	7.40553	8.26857	12.6201	3.93843	12.5311	12.3478	9.38468	4.86154	0	7.7156	9.73578	10.656	7.09326	2.11682	0	26	13	60	6	24
ENSG00000165757	2038.47	1.15954	0.213901	-5.05601	4.28124e-07	9.61406e-05	JCAD	protein_coding	463.926	1634.57	4528.43	515.713	2592.74	4382.87	7783.73	2030.06	2562.94	488.429	4400.73	517.04	4094.83	5464.95	8315.97	2087.39	4601.06	1697.89	690.073	893.63	1296.48	647.248	478.16	1118.53	646.532	627.782	958.387	766.983	647.64	974.968	693.137	1520.04	680.707	693.989	1322.13	565.133	417	1414	4346	428	2688
ENSG00000099869	24.2748	1.39698	0.226056	-5.0384	4.6945e-07	0.000101611	IGF2-AS	antisense_RNA	1.22975	14.8622	96.3641	0	7.63144	71.3704	20.8701	11.4654	57.5917	3.45872	134.404	0	127.707	106.072	31.8174	17.0723	75.9441	17.6011	0	1.14941	8.91748	1.10913	3.86841	1.89257	0	4.75758	0.996104	3.27544	6.33578	8.00277	15.5044	8.96265	5.57644	5.88716	2.19423	0	1	13	90	0	8
ENSG00000266964	307.296	-0.984374	0.204303	5.01049	5.42922e-07	0.000110836	FXYD1	protein_coding	317.356	245.792	117.001	453.981	396.022	87.9946	110.411	214.493	34.1251	367.332	111.937	235.367	77.5649	112.514	122.754	166.47	71.0398	181.663	436.5	316.633	566.855	542.865	570.245	489.177	516.773	257.77	268.382	419.047	276.679	481.91	636.898	526.666	504.1	294.553	214.126	319.652	293	211	106	432	407
ENSG00000099864	2792.23	-1.00074	0.212773	5.00658	5.54065e-07	0.00011184	PALM	protein_coding	2608.74	2006.18	1220.98	3061.71	3481.98	432.094	622.694	2099.42	248.596	2371.62	1408.63	1599.11	581.962	1327.29	886.011	2358.12	462.873	2102.01	3560.94	2959.83	5115.52	4295.44	4858.42	5286.32	3993.68	3350.47	2795.18	3174.88	2986.84	4816.71	4333.36	4558.51	4416.7	3897.45	3406.47	3833.74	2395	1839	1191	2967	3082
ENSG00000133110	3301.34	1.07784	0.226452	-5.00217	5.66889e-07	0.000113157	POSTN	protein_coding	913.26	6263.45	1243.82	841.686	3304.41	1128.17	27310	6583.94	5031.98	600.828	1457.44	267.327	3426.41	1014.67	27735.6	4308.86	2684.55	8203.43	1066.36	2977.67	274.511	833.49	1380.06	203.724	388.888	1796.54	751.665	719.385	3001.51	150.42	550.815	197.464	487.378	1407.85	181.847	158.927	817	5470	1144	823	3382
ENSG00000117600	44.0545	1.17182	0.220309	-4.99622	5.84635e-07	0.000114163	PLPPR4	protein_coding	3.0481	2.45539	65.1381	4.12409	39.4834	24.2095	570.067	10.2391	5.57709	0	57.2775	4.86527	52.9143	51.1766	547.599	17.2308	30.5066	8.21117	2.70051	3.57272	8.63255	3.46365	14.003	2.96041	8.61233	13.0685	1.09882	2.26904	4.84303	6.90402	5.85751	2.89275	4.46493	6.49599	0	0	3	2	64	4	40
ENSG00000016391	32.6393	-1.04406	0.22018	4.98282	6.26635e-07	0.000120521	CHDH	protein_coding	43.585	28.3106	96.5066	15.8234	20.2274	14.0494	23.9436	20.9335	4.94479	22.7059	31.9259	10.8997	6.68193	8.36847	2.79989	35.1753	11.2045	12.7159	32.5775	33.4288	72.8009	13.7382	31.2973	46.2103	24.8694	30.7765	43.3855	44.5465	18.5644	67.434	16.8745	53.3664	33.7059	82.5694	66.3312	51.737	18	17	140	24	32
ENSG00000196557	151.333	1.1557	0.216894	-4.9816	6.30614e-07	0.000120521	CACNA1H	protein_coding	12.2645	64.6383	599.631	40.3038	84.6658	296.807	470.816	45.0304	71.6962	6.83438	599.458	12.5964	1137.06	633.65	513.963	28.7304	241.822	19.2538	72.1256	20.4835	48.4525	32.1289	9.53277	52.562	14.0482	12.7164	71.4107	26.5135	8.44733	43.5619	27.3957	70.9922	19.2464	12.9123	20.7364	5.51819	8	15	715	19	68
ENSG00000169744	271.857	1.01719	0.20355	-4.97741	6.444e-07	0.00012186	LDB2	protein_coding	70.1683	280.664	510.834	127.569	673.796	310.952	799.523	467.337	189.161	41.7377	380.603	77.8325	735.138	432.887	665.963	510.101	287.53	355.07	54.2702	184.477	250.132	55.8895	425.902	285.831	64.9415	215.496	44.2137	55.9163	111.672	164.993	363.658	178.781	58.2264	249.844	84.8369	20.8969	59	270	484	101	745
ENSG00000114251	1717.78	1.22699	0.226091	-4.9689	6.73345e-07	0.000125275	WNT5A	protein_coding	309.091	540.019	3449.32	297.317	756.939	3273.49	2220.19	543.672	13837.2	292.701	5822.24	467.355	8760.22	5089.17	2058.16	497.634	5461.95	812.608	429.648	407.16	561.321	469.807	188.114	441.569	353.462	140.04	788.181	310.325	441.213	582.044	201.137	583.33	346.736	278.632	570.707	257.252	304	537	2675	302	573
ENSG00000151388	412.297	1.18124	0.22662	-4.95599	7.19645e-07	0.000131923	ADAMTS12	protein_coding	74.7354	432.278	746.425	59.3129	583.014	815.281	2019.32	395.147	1176.74	93.5745	908.908	35.0444	991.21	976.511	1825.99	447.292	958.271	317.456	106.777	58.706	178.144	77.6375	82.1286	186.666	65.7825	68.8596	208.65	87.9982	62.0897	170.382	161.767	160.126	29.913	43.684	130.065	106.802	60	396	877	56	639
ENSG00000131389	2324.79	0.968138	0.192847	-4.95032	7.40897e-07	0.000134447	SLC6A6	protein_coding	1341.16	1838.16	3182.53	1423.91	1324.18	3546.93	3273.31	1577.37	4914.03	1707.05	3694.76	4207.01	7287.93	3897.41	5855.53	1898.16	5276.04	1879.54	1718.92	1542.11	909.804	1190.31	1017.38	947.37	1504.86	1043.26	1479.47	1726.39	1819.12	805.849	1890.79	1164.86	2339.94	1429.28	1404.82	1632.86	1235	1556	2981	1428	1410
ENSG00000089472	520.266	1.14781	0.220042	-4.91522	8.86816e-07	0.000157739	HEPH	protein_coding	117.621	354.748	1106.49	161.15	485.701	546.958	4004.44	467.882	511.131	138.861	1093.36	204.959	449.092	966.166	3686	393.695	771.992	266.235	117.674	52.7098	349.711	67.2946	202.388	314.258	77.7042	133.045	77.1655	80.2476	72.0668	275.678	350.608	330.92	116.412	118.993	176.009	90.2072	108	274	1257	156	487
ENSG00000184185	44.4987	-1.02132	0.21781	4.91126	9.04945e-07	0.000159386	KCNJ12	protein_coding	33.6489	29.629	13.5829	32.2512	57.8304	10.7855	21.2043	46.9702	3.47363	22.9645	20.5989	17.3523	5.78501	14.3135	23.1957	31.9719	6.77164	21.3436	41.7654	61.4295	138.609	68.537	88.2682	129.919	34.0849	68.6693	42.5981	31.4488	49.0308	72.7107	48.3489	92.3697	55.9792	70.2535	50.6128	43.6449	33	29	14	29	48
ENSG00000142224	9.71311	1.04478	0.208663	-4.90863	9.17156e-07	0.000159968	IL19	protein_coding	0	13.2744	56.2001	0	7.89131	22.6337	3.57187	8.72094	49.6108	0	41.8281	0	9.20474	84.4219	0	4.71139	33.6666	3.53515	1.41439	0	2.63834	0	0	0	0	0	1.29157	0	1.51316	1.08849	0	0	0	0	2.45509	0	0	10	45	0	7
ENSG00000106714	43.0098	1.04484	0.226105	-4.8929	9.93615e-07	0.000171637	CNTNAP3	protein_coding	7.20654	62.2736	82.4735	15.6102	130.414	80.8895	57.7524	105.801	54.9807	4.85683	97.9498	21.474	117.282	94.3343	28.9743	116.815	65.1996	68.6688	30.2399	14.5956	15.2429	16.6746	30.9056	3.31791	7.2239	46.7125	11.3219	8.07736	24.6093	20.908	22.8231	7.02055	5.96488	59.0846	10.6762	0	7	68	93	9	118
ENSG00000170647	22.3961	1.04134	0.21161	-4.88727	1.02242e-06	0.000173913	TMEM133	protein_coding	17.1535	11.6044	29.5349	24.0904	23.9124	36.8758	55.0392	17.7556	49.8944	26.9756	45.4755	17.2234	50.4041	35.9847	46.8406	18.6887	47.0227	11.6919	26.6098	6.72327	8.69357	20.5451	10.1016	22.1417	29.208	5.79756	10.4202	11.7086	11.1177	5.85147	23.6822	14.4637	9.06082	7.18471	14.9724	1.80946	15	10	27	23	24
ENSG00000211448	20.203	1.01644	0.212585	-4.88348	1.04228e-06	0.000174996	DIO2	protein_coding	0	15.5997	1.42877	1.33558	1.96423	26.9514	167.054	6.10436	67.7342	15.8579	17.6784	31.1431	46.0152	17.3542	213.303	4.70611	16.3393	19.5459	0.828117	0.730037	1.41741	8.40054	0.663406	1.21125	0	0	16.6061	2.08751	0.802016	6.83479	1.29489	4.57617	2.36774	1.98835	6.19184	1.19075	0	9	2	2	3
ENSG00000121904	63.2379	1.0801	0.225399	-4.87404	1.09337e-06	0.000180206	CSMD2	protein_coding	29.6006	26.6871	267.054	13.2642	20.0681	156.036	71.9069	69.8792	40.7626	26.0075	279.915	12.5376	146.008	298.422	67.8201	24.5749	179.21	12.2058	8.29059	10.8663	57.0992	17.634	19.521	62.004	21.2823	3.35006	31.1677	15.9336	0	127.249	10.0095	84.5268	12.0633	7.90828	43.8602	1.8408	34	37	232	19	26
ENSG00000082074	5.926	-1.19055	0.225605	4.86163	1.16421e-06	0.00018376	FYB1	protein_coding	4.75539	7.90774	1.4705	6.92294	0	0.593288	1.43364	1.40101	0.542116	7.76291	0	2.8379	1.0191	1.07777	4.76137	7.94998	1.11384	1.32887	0.874443	3.08469	5.58476	11.3768	0.700094	1.13824	3.47899	3.1886	4.97941	16.0918	16.0125	16.7072	7.44521	11.6328	7.1132	11.5078	18.1841	21.3568	6	4	1	7	0
ENSG00000165072	122.322	1.06623	0.215928	-4.86162	1.16428e-06	0.00018376	MAMDC2	protein_coding	101.1	108.565	123.697	127.783	104.145	197.013	469.008	88.4912	307.245	103.599	41.1746	74.069	469.597	130.612	394.062	72.2973	277.399	129.483	111.642	50.3755	57.5797	69.402	49.7267	50.0344	63.6895	67.1298	98.258	90.6029	45.551	21.482	35.6648	46.1969	38.0913	54.0089	65.6565	69.1752	88	94	113	122	104
ENSG00000182667	115.181	1.0389	0.223214	-4.8529	1.21669e-06	0.000186819	NTM	protein_coding	17.6791	46.4609	124.492	15.2338	157.626	68.529	1354.08	35.08	38.4104	12.5951	202.55	32.4157	154.716	149.735	1240.89	24.1519	90.9436	24.4689	24.0835	9.03825	13.2221	38.5782	9.59122	16.5431	21.918	10.4518	11.2015	6.78304	9.05988	13.7794	7.18503	3.75205	45.4119	17.212	5.76045	92.8961	18	26	163	15	151
ENSG00000248905	646.301	-0.954893	0.215581	4.84657	1.25614e-06	0.00018797	FMN1	protein_coding	506.134	102.163	172.374	420.74	96.5667	119.936	754.248	116.9	119.445	1074.9	247.011	2305.62	144.604	228.977	498.064	197.715	246.733	295.329	569	233.387	748.504	532.211	164.435	459.274	544.954	235.865	788.556	1321.14	561.88	1781.08	990.566	1810.1	1879.47	642.864	1455.78	900.316	389	97	172	439	105
ENSG00000161381	1536.01	-0.958797	0.209452	4.84591	1.26032e-06	0.00018797	PLXDC1	protein_coding	2386.85	979.455	481.129	2964.67	1582.85	482.481	666.019	1298.35	124.667	1381.96	578.5	681.912	153.395	368.136	297.631	1065.83	229.089	633.762	3322.6	2652.08	1715.57	2764.31	5777.65	1594.49	2749.46	2697.43	1162.25	2018.36	2220.99	1129.01	3119.35	714.09	1438.41	2043.51	815.982	1004.31	2111	857	482	2885	1262
ENSG00000221955	654.847	0.797138	0.163708	-4.84334	1.27674e-06	0.000188006	SLC12A8	protein_coding	283.326	996.251	498.96	325.519	1203.91	758.486	1150.49	1034.57	890.303	317.312	1184.75	675.164	804.904	795.431	1350.51	1334.23	1029.59	1310.92	222.906	556.765	272.444	275.586	350.266	232.189	192.025	484.257	500.263	350.486	786.321	304.366	564.327	445.546	349.846	612.26	760.818	369.186	241	863	450	286	1114
ENSG00000127472	5.26205	1.08529	0.210395	-4.82593	1.39351e-06	0.00020189	PLA2G5	protein_coding	1.09475	0	8.43705	4.04461	0	4.93856	34.9987	3.04278	0.771983	1.0814	10.4386	0.786831	18.8562	14.354	52.2308	4.49693	8.14779	3.82018	1.22056	2.16732	1.04956	2.07697	3.86828	0.883677	1.27155	0	0	0	1.19995	0	0	0.869445	0.873201	1.00403	1.40812	0	1	0	8	4	0
ENSG00000034053	414.247	1.1081	0.223054	-4.78939	1.6729e-06	0.000236939	APBA2	protein_coding	70.5189	342.695	1048.87	45.5242	447.551	1044.75	764.051	364.86	1465.95	57.3391	1389.81	66.6651	1840.19	1479.13	929.169	372.937	1263.68	309.942	46.053	93.1898	41.8054	72.8259	133.636	62.4903	83.1853	105.397	50.2324	53.0613	129.73	62.7975	122.952	36.3688	57.6967	118.808	50.8398	288.213	47	315	1026	45	459
ENSG00000277586	695.215	-0.867835	0.226438	4.788	1.68452e-06	0.000236939	NEFL	protein_coding	681.048	704.838	87.7565	388.554	548.192	215.756	57.5066	512.518	202.566	498.041	54.7165	238.471	49.3709	29.6184	43.5529	539.672	162.859	656.001	419.667	2286.21	1087.55	462.835	1014.74	1506.84	518.542	2594.22	1884.7	358.093	1706.3	672.687	302.862	648.805	345.624	1779.35	1406.19	361.486	591	591	84	416	607
ENSG00000166803	9.73522	1.11363	0.223436	-4.7825	1.73129e-06	0.000241106	PCLAF	protein_coding	8.50042	6.05122	16.3153	6.63208	6.25759	17.4962	15.1636	7.40852	5.38305	10.7354	15.8648	14.6738	47.6928	21.5336	17.7872	11.9473	15.3904	8.53767	7.04579	4.96566	4.1482	8.33682	2.16082	3.56794	10.1684	5.94537	7.59728	8.83842	5.54547	1.3792	8.53556	2.84015	5.02921	4.76861	3.64466	2.57943	9	11	18	9	4
ENSG00000092068	1358.52	-0.777986	0.166487	4.77193	1.82468e-06	0.000250231	SLC7A8	protein_coding	2073.25	932.521	1093.22	2031.49	1183.69	1067.15	575.037	758.561	452.855	1938.97	812.412	877.041	283.705	735.727	547.718	806.148	685.282	753.222	2190.24	1477.19	2147.42	2338.81	2509.17	1876.96	2234.47	1594.97	1449.93	2104.88	1460.45	1419.82	1310.13	1339.9	1618.98	1432.04	1267.56	1525.65	1805	844	998	1902	1115
ENSG00000120149	241.273	0.802192	0.167224	-4.74262	2.10968e-06	0.000280744	MSX2	protein_coding	162.956	509.693	528.672	132.071	497.656	313.948	167.997	648.173	284.509	161.655	272.31	151.814	196.528	455.329	104.154	640.231	266.166	551.81	109.402	158.887	133.828	82.5045	148.296	156.516	120.777	188.038	186.794	80.9584	180.626	178.564	265.118	136.53	110.168	161.374	170.555	71.2033	134	437	470	131	507
ENSG00000145362	1368.14	-0.866522	0.207864	4.72178	2.33784e-06	0.000304343	ANK2	protein_coding	2582.51	1328.98	232.806	2139.07	1032.08	512.751	392.56	985.089	363.87	2219.45	311.679	1611.92	160.726	297.478	278.197	1145.03	448.955	832.363	2902.34	1957.17	1871.43	1837.59	1913.5	1504.41	1932.73	1508.14	2162.6	2376.44	1332.11	1487.47	1503.28	1364.86	1539.9	1261.68	1613.66	2308.21	1975	985	194	2134	994
ENSG00000152580	261.455	-0.956659	0.225869	4.70262	2.56838e-06	0.000326235	IGSF10	protein_coding	129.849	121.876	35.7097	200.959	175.416	41.98	378.289	129.418	69.0723	295.344	57.1622	437.943	8.51697	41.4734	333.916	164.848	38.4549	130.421	162.655	243.666	370.335	320.166	214.338	247.983	241.634	182.867	141.016	300.105	445.01	511.396	847.661	606.057	428.362	227.937	476.104	654.449	107	115	30	197	144
ENSG00000167081	3394.77	-0.821309	0.181537	4.70181	2.57865e-06	0.000326235	PBX3	protein_coding	4659.34	2491.71	2075.3	4778.24	2552.52	2546.16	897.176	2998.54	1596.11	4202.89	1700.37	2535.07	568.903	1859.49	803.271	2353.04	1739.34	2339.9	6796.66	3347.68	4987.13	5750.02	4335.83	5301.99	5784.83	3521.02	4786.41	5769.09	3051.09	3620.55	2890.64	3989.27	4845.45	3223.63	4090.61	3422.46	4389	2198	1859	4485	2506
ENSG00000203760	142.425	-0.953408	0.214071	4.68542	2.79381e-06	0.000341434	CENPW	protein_coding	138.756	62.4885	31.0676	131.174	106.138	38.7185	60.3244	76.9839	54.6662	190.203	48.8049	198.755	43.9351	43.1421	77.3359	84.0048	50.7968	83.7933	116.667	144.899	192.856	103.394	188.401	154.622	138.956	168.378	269.298	181.809	202.873	320.529	366.432	280.8	178.51	225.608	299.667	72.5234	129	53	32	124	112
ENSG00000198796	979.396	0.878263	0.181773	-4.67725	2.90751e-06	0.000351263	ALPK2	protein_coding	324.591	1461.88	1623.22	260.003	926.736	1806.93	1200.17	1208.77	2385.84	297.608	2227.11	426.801	1998.43	1967.07	1332.3	1377.66	2258.15	1538.76	275.607	817.025	584.731	393.47	468.941	478.537	263.998	531.164	950.659	470.313	1146.38	1010.11	428.379	645.848	375.528	596.349	841.692	357.484	231	1499	1379	224	1023
ENSG00000176387	152.272	-0.920093	0.2075	4.67406	2.95296e-06	0.000351325	HSD11B2	protein_coding	337.866	127.32	129.817	220.795	167.686	76.1725	41.1528	89.7803	152.975	241.96	47.3739	94.4401	43.8485	30.8736	20.4669	63.842	54.0352	66.9105	297.579	245.584	222.12	107.03	323.194	122.917	194.951	80.8956	262.132	216.42	160.528	117.599	454.673	74.8111	191.333	85.9917	76.4794	240.231	296	84	120	223	164
ENSG00000165197	37.9317	-0.907899	0.226134	4.64195	3.45132e-06	0.000387519	VEGFD	protein_coding	51.175	19.7581	5.20657	47.2803	5.94305	3.65313	21.2302	8.00354	7.49017	20.1069	9.22248	4.1926	7.1206	3.75631	6.77726	3.53538	2.07103	6.6334	167.299	30.5371	171.221	69.0912	18.4575	124.987	48.9129	21.7226	123.888	78.8822	23.1532	79.749	10.089	64.6861	48.3861	13.1036	38.2197	0	52	20	1	53	7
ENSG00000146950	61.3843	0.957247	0.204353	-4.63966	3.48976e-06	0.0003894	SHROOM2	protein_coding	0.697193	18.7799	68.6107	0	13.0714	43.278	960.842	15.5132	24.0839	2.29037	59.2493	1.71638	159.652	61.026	672.465	2.79053	48.5713	10.9221	3.40804	0	5.44213	0	0.615847	1.68658	3.33604	1.39991	1.03451	2.32486	0.7439	2.12998	2.98051	0.548935	1.10817	2.03861	16.5654	0.913221	1	13	79	0	15
ENSG00000143469	5.67762	1.03633	0.20707	-4.62959	3.66399e-06	0.000401363	SYT14	protein_coding	0	2.28082	23.4293	2.44779	6.9165	15.3547	2.48173	1.8911	3.28269	0	43.5336	1.57188	36.9589	16.6754	1.95226	0.93671	16.7188	6.6543	4.17536	0	4.23883	0	0	3.65154	0	0	2.04387	0	0	0.444842	0.452211	0	0	0.922953	5.37829	0	0	1	26	1	3
ENSG00000162894	48.0629	1.2813	0.223899	-4.60043	4.21629e-06	0.000450867	FCMR	protein_coding	2.78219	28.564	152.817	2.79895	17.482	113.362	18.1238	23.4926	248.65	0	205.233	10.2387	214.159	241.4	4.30622	22.0221	254.102	28.5754	0	1.47771	5.8621	0.49239	1.68888	2.51538	0	14.4182	13.4685	2.61799	6.79478	22.9517	25.7674	22.5395	6.33551	5.46952	9.7572	0	2	23	141	1	17
ENSG00000137809	5767.54	1.00166	0.208572	-4.58431	4.55491e-06	0.000481347	ITGA11	protein_coding	1819.38	4740.81	19325.8	1965.11	7208.05	13963.2	14647.8	5177.47	5033.35	1377.8	17151.7	355.694	4735.82	16805.3	14238.3	4085.29	11678.1	3759.16	1356.31	3528.31	7190.37	2216.67	3878.94	9110.94	2240.55	2919.46	2426.81	826.466	2363.01	5924.86	1467.08	6177.91	1318.3	1903.61	4134.32	579.361	1547	3981	18075	1950	6855
ENSG00000176907	44.3121	1.25947	0.226439	-4.58265	4.59119e-06	0.000482344	C8orf4	protein_coding	8.00028	15.0948	50.3141	8.37928	6.97	26.5741	87.2165	18.8077	138.688	8.98975	165.645	30.3328	419.342	75.8828	156.346	24.9349	113.538	19.5071	2.53387	3.36205	8.69385	11.8902	13.1245	4.61032	6.04017	4.63911	11.473	8.51382	14.8299	30.2278	38.4642	13.5562	9.05973	20.5465	18.2036	0.904041	7	13	46	8	7
ENSG00000104415	582.496	1.17127	0.225777	-4.5694	4.89116e-06	0.000504998	WISP1	protein_coding	44.0579	375.826	1265.13	28.0657	364.572	1239.52	2158.64	328.884	2057.81	40.1469	1867.07	45.8057	1919.99	1863.63	2048.91	341.535	1844.21	375.748	34.1972	145.359	202.273	63.4164	40.7985	131.847	48.6562	119.774	423.644	42.6353	218.147	305.485	71.5114	343.595	40.5006	107.058	365.991	55.4182	25	336	1159	20	319
ENSG00000050344	104.48	1.14508	0.226018	-4.5553	5.23099e-06	0.000530931	NFE2L3	protein_coding	28.7308	34.034	312.834	14.9661	40.2476	86.8249	619.469	75.3035	64.6292	17.3508	222.566	19.6155	331.669	436.564	631.06	51.6467	212.548	44.4634	26.3024	25.9925	70.9716	14.7005	24.4724	12.4132	16.2522	22.739	20.027	65.2527	32.9811	40.9863	36.2772	31.5503	15.9075	17.2885	35.9302	6.72565	28	33	320	16	45
ENSG00000078053	116.835	1.02972	0.22528	-4.50279	6.70657e-06	0.000635163	AMPH	protein_coding	34.6178	69.4405	279.953	3.54837	90.9942	173.183	251.137	117.872	370.628	9.40203	393.469	10.6861	436.881	285.962	240.964	66.8374	274.151	58.6062	29.382	57.0823	143.627	14.8332	87.0222	93.9694	8.43816	64.4636	83.8065	3.95575	47.6716	99.2125	35.2864	111.246	21.8791	50.1793	83.967	1.68764	11	62	262	4	98
ENSG00000070159	25.4159	0.992564	0.218408	-4.47408	7.67393e-06	0.000705111	PTPN3	protein_coding	18.9484	22.3947	122.801	17.3138	32.0819	37.4473	60.7789	32.0387	51.6866	17.4044	38.7375	5.74847	41.9851	57.1187	54.4077	39.5122	48.2529	29.3634	7.19323	3.90132	7.57489	6.62574	9.75216	8.44662	5.67595	9.07193	1.79671	17.6656	4.47673	35.6251	14.7084	11.8552	10.3278	8.85206	8.26865	15.1333	17	24	133	12	37
ENSG00000153993	769.316	-0.730781	0.164513	4.45416	8.42217e-06	0.000749031	SEMA3D	protein_coding	1419.44	385.782	454.373	1238.11	759.451	317.123	491.571	625.084	210.035	1091.16	240.864	562.47	280.85	268.285	353.577	487.143	265.101	360.18	1278.25	1057.61	610.57	1735.68	1574	992.054	1640.96	1491.75	377.916	985.494	732.464	313.47	1087.11	464.34	1108.88	1196.88	331.856	905.506	1306	337	386	1281	750
ENSG00000126878	24.2212	-0.888944	0.22554	4.45197	8.50872e-06	0.000752998	AIF1L	protein_coding	17.1344	12.9435	11.7199	11.7336	24.1522	2.9647	0.919965	17.05	5.71443	2.93357	2.87585	0.727885	3.53951	14.1512	1.51243	3.65739	3.57877	13.217	18.7902	23.3366	145.114	16.8166	78.6768	123.503	17.418	23.9408	14.91	19.0971	8.55659	81.612	8.60125	67.1186	4.01177	14.0585	16.4392	39.4345	9	13	12	13	28
ENSG00000176641	35.391	1.058	0.226613	-4.4291	9.46291e-06	0.000806434	RNF152	protein_coding	6.88056	20.6271	63.9429	14.5933	64.4651	77.2259	76.5143	17.9219	54.2653	3.74004	17.981	23.7149	225.645	75.8672	108.483	26.5724	68.4459	10.2041	15.6622	25.2371	26.2706	19.4613	42.0424	9.24681	10.7575	37.9596	36.6984	5.66276	21.0732	4.53856	13.8384	10.8328	4.21464	8.74936	17.4652	7.27481	9	23	43	21	28
ENSG00000143196	2325.08	-0.762989	0.22348	4.42752	9.53206e-06	0.000806434	DPT	protein_coding	3829.28	1299.92	278.895	4216.87	1429.15	215.098	926.03	796.443	80.8768	2131.31	296.624	1211.27	84.4954	275.374	662.214	834.706	235.242	657.917	3885.24	3319.77	6802.02	1867.33	5751	7343.02	3675.12	1568.29	3211.63	1886.62	1577.44	4101.71	1539.95	5561.45	2964.98	1043.46	4151.17	3990.83	3352	1119	255	4026	1436
ENSG00000169860	149.713	-0.870608	0.217039	4.38044	1.18438e-05	0.000954139	P2RY1	protein_coding	166.96	66.8335	72.2721	144.539	227.873	29.2961	15.6094	124.733	23.574	135.25	48.7764	55.2321	136.337	46.1394	13.3402	124.654	37.1577	60.6339	178.985	198.049	464.921	147.682	321.404	296.193	245.092	245.154	103.059	154.663	95.8684	378.113	204.475	256.599	168.766	175.682	90.641	135.104	145	58	66	138	227
ENSG00000112902	292.409	1.0909	0.223872	-4.33379	1.46562e-05	0.00113491	SEMA5A	protein_coding	161.682	113.094	907.095	82.7092	193.62	466.347	1379.27	164.045	428.09	60.0503	631.115	81.8141	1717.75	561.509	796.147	172.906	442.564	141.047	93.1541	162.719	134.922	69.8421	224.768	122.038	95.8308	87.0343	91.1567	69.1963	118.41	107.687	151.192	155.894	54.9995	114.509	106.223	66.3098	84	107	902	86	168
ENSG00000102683	41.3365	-0.645114	0.226206	4.32948	1.49462e-05	0.00113671	SGCG	protein_coding	69.5986	6.97901	7.65445	116.262	45.7182	3.4249	4.15102	8.36891	5.5583	64.0081	5.41176	73.6891	2.4355	1.56471	1.76389	14.5735	3.24687	6.84835	83.5805	24.6637	65.2099	75.5857	158.235	44.189	83.4411	113.734	9.41278	51.0563	27.2221	35.0871	68.9377	27.995	61.5846	64.8931	15.0458	36.984	61	6	7	111	46
ENSG00000146122	185.765	1.07125	0.207921	-4.3293	1.49587e-05	0.00113671	DAAM2	protein_coding	16.8765	15.0571	506.504	12.3216	36.5235	294.128	962.76	28.1327	139.849	4.20652	689.556	8.46027	1420.04	594.025	1014.31	22.0164	443.095	23.1257	15.3979	33.4131	43.5869	16.2105	13.2844	21.6561	18.8978	16.9868	18.1906	10.9478	48.3258	52.4443	27.7816	47.6614	18.6261	25.5942	27.5509	0	6	14	468	12	39
ENSG00000171517	83.8506	1.04963	0.203148	-4.32875	1.49958e-05	0.00113671	LPAR3	protein_coding	1.87761	50.1069	42.1558	1.72232	15.3966	88.7988	1.70685	27.9578	222.967	4.05263	46.1419	9.99248	2052.72	65.4585	0	40.8384	149.498	50.5632	0.975626	18.082	0	3.55285	3.37805	2.84939	0.777262	6.23217	20.3639	0	48.9004	3.00364	6.85505	1.48548	0	16.4691	12.3399	1.39932	1	49	39	1	20
ENSG00000106069	216.301	-0.813714	0.225143	4.27034	1.95173e-05	0.00136964	CHN2	protein_coding	452.746	112.472	106.922	394.966	192.393	31.4611	18.594	121.322	50.9561	407.3	26.0272	174.658	5.81439	31.1041	43.7116	100.342	19.4627	141.887	535.726	223.762	264.966	514.392	268.099	193.36	500.864	162.543	212.411	572.252	170.203	144.472	122.562	144.83	539.783	133.366	132.062	519.031	433	130	109	457	199
ENSG00000145819	921.735	-0.799067	0.225294	4.26926	1.9612e-05	0.00137093	ARHGAP26	protein_coding	1413.69	721.411	369.35	1344.41	1047.34	272.571	192.225	1015.6	95.6704	1158.49	241.931	593.718	34.7478	177.203	220.426	714.354	127.026	636.323	1352.14	1208.46	1703.03	1125.65	1747.95	1846.75	1326.88	1463.79	919.633	820.436	985.912	1133.43	1064.07	1028.47	903.3	1166.39	1185.32	1824.36	1364	750	396	1473	999
ENSG00000188916	62.8322	-0.867186	0.212976	4.24658	2.1706e-05	0.00148295	FAM196A	protein_coding	81.7931	39.4406	19.8689	53.7537	40.7428	27.821	15.6452	53.4616	13.7067	50.9903	15.0252	24.6415	10.7424	10.8371	21.5123	42.2038	25.3896	27.6285	99.6981	104.182	259.163	99.2281	50.669	158.656	100.856	100.826	117.654	84.7051	78.9943	127.217	20.1494	75.1492	71.2067	42.3037	38.081	58.0178	77	37	16	54	44
ENSG00000171992	1289.39	0.678526	0.157971	-4.24654	2.17097e-05	0.00148295	SYNPO	protein_coding	638.849	1252.47	2368.73	605.241	1039.76	2286.32	1712.66	1056.21	1568.5	944.873	2862.76	1208.37	1809.41	3262.58	2119.7	1252.2	2532.46	1484.06	621.852	717.855	862.219	1149.41	288.227	873.653	668.171	490.971	930.999	862.44	960.651	1220.06	925.668	1803.35	1250.12	713.666	1211.44	862.17	551	1086	2161	584	1036
ENSG00000117525	1168.16	1.16184	0.226279	-4.22141	2.42777e-05	0.00161536	F3	protein_coding	287.362	561.827	1303.78	278.04	581.953	1758.03	577.105	759.996	2066.09	339.14	2367.15	521.268	18772.2	1931.82	651.064	809.597	1757.58	593.365	225.804	522.86	406.094	286.492	212.116	214.874	331.537	481.609	295.102	277.372	552.543	342.173	297.712	277.657	331.032	394.675	284.257	402.346	238	475	1184	262	602
ENSG00000123685	12.4926	0.988413	0.226254	-4.16681	3.08887e-05	0.0019335	BATF3	protein_coding	2.65558	20.603	24.3067	5.20373	4.90306	31.6707	9.86417	6.27596	39.9344	1.19349	24.9413	4.33515	28.7153	37.0923	18.2397	21.0292	49.9064	13.0042	0.450808	7.62597	2.80672	2.62093	4.79173	8.48824	0.358677	9.00349	15.7064	5.31874	10.2952	9.23292	3.12479	11.2034	1.18493	8.08714	5.55945	0	2	18	24	4	5
ENSG00000121898	9.43321	1.07749	0.217119	-4.15403	3.26675e-05	0.0020103	CPXM2	protein_coding	0	0	25.947	0	0.791142	11.5551	57.5152	0	9.96036	2.61231	59.0719	0.650216	16.7473	55.9777	38.5657	0	24.2832	2.25294	0	0	1.71679	1.2572	1.60353	2.92813	0.798709	0	2.41048	0	0	10.0294	2.29582	6.4411	0	0	4.18436	0	0	0	30	0	1
ENSG00000167244	10251.2	1.19956	0.226393	-4.13221	3.59295e-05	0.00211631	IGF2	protein_coding	808.187	4120.01	37618.6	686.627	6321.53	17139.5	6596.85	5578.05	13281.2	1287.4	53480.3	1772.82	61773.8	53376.8	11663	6123.66	24549.8	6631.57	1066.92	2945.27	3333.5	1316.43	2191.54	2406.9	1519.39	1825.53	2195.92	1702.12	4753.56	6026.86	7650.41	5369.54	3908.14	2988.12	2221.39	2813.77	676	3378	34828	614	6372
ENSG00000146592	336.942	-0.790659	0.21333	4.12289	3.74149e-05	0.00218133	CREB5	protein_coding	515.232	319.282	228.181	519.607	532.18	178.115	34.273	393.085	159.851	378.474	110.132	149.987	45.2983	90.5296	36.4701	374.493	114.63	249.808	530.289	529.988	355.958	586.26	430.691	443.526	557.339	695.572	261.467	343.009	320.797	372.034	315.642	242.059	412.681	523.189	238.642	541.138	536	268	123	644	509
ENSG00000116106	319.451	0.746228	0.188662	-4.10993	3.95781e-05	0.00225721	EPHA4	protein_coding	244.168	425.155	335.131	288.024	722.146	237.01	356.265	670.677	266.336	316.667	353.042	328.284	281.004	419.314	329.878	863.585	291.398	875.849	213.912	297.412	88.0555	123.747	350.435	66.4345	197.35	320.517	43.8871	202.13	355.653	118.007	385.838	127.935	197.929	315.554	71.5742	419.929	201	499	397	212	818
ENSG00000113389	293.202	-0.782653	0.222201	4.10177	4.10002e-05	0.00230899	NPR3	protein_coding	85.2451	169.551	5.54489	89.5603	188.679	5.32513	64.505	141.496	66.2338	221.445	6.73663	479.847	9.02786	3.35301	168.294	314.458	11.0363	498.742	277.921	657.05	143.236	239.424	125.283	61.6062	202.149	351.359	224.207	499.708	1528.76	146.464	1320.51	175.112	483.279	1262.44	194.233	133.444	91	183	5	84	156
ENSG00000112218	210.807	0.686977	0.164273	-4.09209	4.275e-05	0.00237038	GPR63	protein_coding	95.5382	185.584	269.364	131.971	268.933	297.201	84.2825	270.318	175.3	140.866	415.12	213.456	789.287	425.428	128.026	284.442	389.418	310.091	79.9651	123.09	152.08	98.7967	169.799	126.237	109.35	129.532	56.7127	129.05	213.913	188.551	314.563	187.662	201.417	219.463	133.948	80.2973	83	161	246	126	268
ENSG00000069188	461.405	-0.788862	0.222791	4.0886	4.33982e-05	0.00239419	SDK2	protein_coding	287.523	404.616	268.167	288.277	622.345	232.895	3.53102	408.561	123.242	193.671	262.125	138.594	266.072	218.366	5.28389	351.302	174.602	368.957	226.393	1043.25	950.302	411.432	1023.51	1047.71	329.733	1226.12	745.905	125.816	624.861	552.986	636.22	701.512	213.07	927.456	673.555	532.611	258	381	270	307	637
ENSG00000091972	11.5967	1.03746	0.209331	-4.08835	4.34459e-05	0.00239419	CD200	protein_coding	1.15166	0.846938	14.0842	0	5.82035	8.48539	98.0868	5.33637	5.77998	0	40.9502	3.94189	7.54601	31.6189	146.989	2.27324	18.8685	2.83379	0	2.74583	0.784095	1.09031	0.737613	0	0	2.53916	0	0	1.80326	2.95336	5.54901	2.18579	1.7301	0.749003	0	0	1	1	19	0	8
ENSG00000275993	63.2685	0.978542	0.223821	-4.06991	4.70312e-05	0.00255015	CU639417.2	protein_coding	3.3659	16.8796	80.0995	24.7808	87.046	41.9938	329.799	25.3681	51.4215	21.979	155.401	16.8731	351.756	148.762	372.663	34.2101	75.6888	50.2597	24.7581	9.82557	24.3728	42.3419	7.92851	14.4768	12.8317	25.9558	21.1487	23.923	15.5988	25.7253	3.86933	18.5649	22.1223	21.8303	8.24405	65.8005	3	15	75	10	89
ENSG00000153823	1833.55	-0.719898	0.184804	4.05193	5.07967e-05	0.00264804	PID1	protein_coding	2781.53	1768.55	881.945	2253.19	1626.88	889.534	399.894	1341.53	1592.36	2197.2	873.285	1221.64	443.965	910.033	513.579	1292.68	1068.54	1551.76	3293.9	2868.46	3094.62	2192.19	2525.79	2979.43	2727.11	1787.47	2798.68	2806.25	2421.3	2357.57	1328.99	2226.16	2251.73	1575.47	2042.42	1122.02	2265	1563	812	2040	1634
ENSG00000115641	3322.63	0.665904	0.163771	-3.98939	6.62427e-05	0.00313171	FHL2	protein_coding	1685.89	4393.99	5082.1	1131.75	3543.59	4619.76	6034.8	4351.96	5354.62	2086.51	4980.33	2538.66	5619.35	5560.63	7215.02	4047.87	5387.04	4874.84	1458.61	2741.63	1780.4	1329.53	1723.78	1636.86	1274.23	2500.46	3312.68	2062.35	3655.63	2111.33	3197.83	2477.26	2161.9	2361.49	2861.16	2458.87	1465	3775	4688	1075	3624
ENSG00000108551	48.2067	0.9274	0.220581	-3.98321	6.79901e-05	0.00317258	RASD1	protein_coding	23.9437	27.8422	87.3481	13.5938	18.8723	142.849	92.2346	21.9173	98.1899	34.7674	220.469	50.7162	64.0667	159.33	59.926	20.762	117.444	36.0757	17.7044	41.403	22.7845	23.7304	17.1219	24.8376	19.0843	20.8474	16.6801	20.1824	55.5501	35.0383	14.6219	15.3333	19.8955	16.4287	33.1917	30.6574	21	24	80	13	19
ENSG00000177570	64.529	1.10026	0.226621	-3.97377	7.07441e-05	0.00327556	SAMD12	protein_coding	13.6381	27.0938	195.203	1.76366	58.3606	59.2437	44.3727	16.6361	111.55	4.2712	148.093	7.52998	248.715	610.508	38.4903	96.5475	165.107	26.9129	5.24013	17.3514	42.8872	12.4297	42.2528	14.6733	10.6916	6.81367	43.1679	20.7506	12.4124	64.6066	34.808	40.7654	20.5856	7.26085	42.3112	9.99922	8	24	162	4	59
ENSG00000219438	4.84747	0.969468	0.211685	-3.96422	7.36369e-05	0.00336612	FAM19A5	protein_coding	2.19299	1.01259	25.7938	0	5.17922	3.87783	7.78393	3.64144	1.48457	0	17.3975	0	28.1209	16.8435	21.8034	0	11.2932	6.29961	1.10087	0	1.01167	0	0	3.38981	1.93855	1.0096	0	0	1.07684	3.07695	0.445765	3.13956	3.52788	2.06689	0	0	1	1	21	0	6
ENSG00000134028	138.919	0.970333	0.218936	-3.94927	7.83908e-05	0.00349452	ADAMDEC1	protein_coding	12.4786	58.81	187.951	4.53132	114.228	131.95	19.2127	126.229	974.252	12.7239	884.257	66.6362	118.303	663.258	19.4319	174.587	735.748	94.1192	29.7375	46.083	23.2869	11.3379	29.6619	11.9936	28.4454	29.9246	30.3391	43.1939	45.8539	46.0995	71.8278	21.6523	28.9698	60.2225	42.8291	0.919226	10	46	166	5	119
ENSG00000185052	125.525	1.12214	0.22663	-3.94425	8.00492e-05	0.00355083	SLC24A3	protein_coding	4.80136	69.9451	353.65	9.84786	60.6964	391.108	198.185	76.2781	219.304	8.23514	621.569	6.43562	251.216	434.129	396.293	99.3219	460.644	87.7163	22.5317	35.0837	84.0186	26.4982	46.6531	63.4034	16.9867	19.3454	46.5412	23.2785	46.4061	113.025	47.4526	46.0363	35.4428	37.8167	26.6509	32.3343	4	62	327	9	62
ENSG00000239474	252.186	-0.546014	0.225238	3.93447	8.3381e-05	0.00365351	KLHL41	protein_coding	657.009	168.795	43.1141	992.505	153.465	60.0657	31.7312	124.295	21.1098	272.595	21.3379	76.8721	11.226	29.2501	13.0841	126.502	17.5486	81.2591	640.662	441.3	306.1	545.004	832.648	496.272	751.332	391.419	145.239	332.585	193.16	136.489	148.016	134.584	240.19	286.155	128.972	26.811	582	148	40	962	156
ENSG00000095739	284.149	0.816278	0.210928	-3.91313	9.11074e-05	0.00383313	BAMBI	protein_coding	187.47	289.078	596.11	151.881	449.145	557.278	257.518	349.962	142.624	168.575	828.202	168.894	1027.34	620.377	284.465	353.146	419.232	318.85	162.181	164.724	124.979	212.956	134.298	119.89	174.186	161.207	57.3393	184.113	175.477	179.417	165.72	118.403	232.852	160.234	84.5708	446.682	164	249	545	145	451
ENSG00000188783	5841.96	-0.758558	0.223829	3.88646	0.000101717	0.0040972	PRELP	protein_coding	7212.97	3195.61	4290.05	8810.63	3568.98	3573.91	554.583	2614.99	1751.63	4818.56	3820.56	2521.72	244.851	4842.4	320.036	2419.06	3319.93	1763.6	12630.3	6829.41	11038.9	11070	8423.02	14894.6	12062	6387.83	8460.86	7878.22	3129.02	6513.14	6242.09	10195.8	6526.87	5372.6	8288.64	4723.22	6267	2772	3918	8412	3557
ENSG00000196136	164.266	-0.785073	0.22289	3.88501	0.000102324	0.00409808	SERPINA3	protein_coding	186.668	114.256	54.6972	216.451	98.4519	23.3169	134.974	85.5645	26.7801	166.862	60.7323	63.6688	4.08284	43.7622	205.75	67.4877	24.7727	104.1	270.326	212.112	410.631	243.668	208.616	322.242	316.727	134.739	240.314	274.714	135.404	374.013	50.441	172.019	171.357	132.315	133.388	428.18	164	96	48	210	98
ENSG00000169129	142.096	1.01426	0.220117	-3.86914	0.000109222	0.00424369	AFAP1L2	protein_coding	38.1667	53.6282	389.743	25.4451	59.6376	225.241	90.6337	51.9488	731.433	17.0619	306.759	26.1892	1461.16	421.228	55.5687	40.9687	484.744	37.5613	28.6188	41.7631	34.3016	32.1412	15.5676	77.3325	23.4006	17.603	29.2606	23.6482	96.3892	32.8833	33.7117	37.7246	23.7676	8.78257	16.1495	25.28	22	47	391	28	69
ENSG00000163545	97.2856	0.858875	0.219778	-3.85841	0.000114128	0.00437893	NUAK2	protein_coding	28.7143	72.7811	256.141	25.1376	52.0578	92.8981	168.456	88.5071	162.336	63.0536	268.708	75.7005	461.372	202.569	169.478	53.7222	172.286	84.106	53.2802	39.183	85.8276	32.527	34.4954	31.4956	32.3435	42.8285	74.4999	60.7525	64.0298	82.9929	93.1042	71.5518	72.5511	64.2248	66.7518	1.81979	25	63	234	24	52
ENSG00000149591	5837.24	1.08726	0.226136	-3.8558	0.000115353	0.00440415	TAGLN	protein_coding	879.839	2190.96	14652	493.656	1014.42	7792.44	34885.1	1603.5	7707.49	1226.52	24108.2	1380.47	6604.45	15608	44601.1	1576.61	13006.5	2682.42	1505.85	1113.49	2249.03	1498.12	629.424	1260.84	1036.77	1013.54	2382.32	2293.97	1128.94	2489.69	1491.35	1954.2	1634.93	960.475	1721.45	1762.4	749	1836	13135	488	1064
ENSG00000163814	386.142	0.927528	0.221692	-3.84885	0.000118675	0.00446024	CDCP1	protein_coding	178.09	264.497	843.092	86.7283	158.804	622.194	194.34	265.919	1684.42	192.455	802.323	179.292	1955.5	1106.75	143.109	254.107	1256.83	296.402	150.628	225.675	226.755	85.9391	37.4198	185.157	73.5942	107.539	467.199	212.074	251.098	292.102	93.0467	290.273	117.7	95.3457	341.013	163.711	119	228	806	90	172
ENSG00000249992	1072.97	0.855533	0.213715	-3.8474	0.00011938	0.00446803	TMEM158	protein_coding	566.727	1098.74	1999.35	372.878	434.006	2955.19	965.533	1003.27	6409.34	573.035	2212.84	494.244	1949.3	2700.52	513.08	791.923	3559.93	843.106	396.524	805.815	434.699	235.604	211.954	416.67	442.851	291.134	1191.62	518.237	826.93	582.088	277.077	529.532	416.725	266.187	640.7	699.487	496	946	1828	356	436
ENSG00000148154	657.244	0.531015	0.137172	-3.84373	0.000121177	0.00448855	UGCG	protein_coding	309.478	403.942	646.97	380.363	468.434	620.063	1201.28	573.457	1068.26	511.254	1096.6	902.427	1281.6	1253.68	1219.5	649.169	1124.97	570.044	329.292	417.648	469.993	369.47	317.782	454.738	395.178	332.939	674.058	451.932	555.045	787.501	690.213	825.171	675.442	487.539	710.691	434.673	277	360	608	359	481
ENSG00000129195	7.09561	0.953757	0.22499	-3.839	0.000123535	0.00454776	PIMREG	protein_coding	1.63768	5.02356	17.8558	0	5.90268	16.0891	22.5711	4.98184	5.38314	7.10355	38.5213	2.93914	27.9135	12.5849	18.7753	0.532186	15.8601	2.85233	2.03994	0	6.82674	0	1.5609	3.30379	6.9629	0	0	0	0.890297	6.11099	1.41386	3.41231	5.57912	5.09533	3.70737	2.01102	2	5	24	0	4
ENSG00000280143	481.745	1.06066	0.224956	-3.83748	0.000124303	0.00455947	AP000892.3	TEC	52.931	181.036	1315	43.9904	122.379	750.15	2205.69	103.993	656.644	130.706	2297.67	102.994	723.84	1536.73	3012.14	111.346	1248.46	207.173	176.415	78.3356	255.282	130.254	54.8867	129.909	83.0026	89.0654	237.29	184.491	68.8626	203.187	115.075	156.815	127.918	99.623	102.38	247.17	46	157	1201	42	122
ENSG00000110328	27.4977	0.909749	0.226341	-3.83252	0.000126838	0.00461127	GALNT18	protein_coding	10.3158	26.6272	88.6361	7.33184	28.9668	42.9471	40.5289	47.9673	24.4868	13.5003	57.4068	17.2529	175.035	55.5359	47.8249	35.2086	40.4872	18.4359	5.07158	12.32	15.2118	5.41428	10.1248	13.8683	10.0905	11.5847	3.11448	10.6517	6.16606	10.7343	7.90971	12.6686	12.6911	10.2272	6.38528	47.1873	9	23	81	7	29
ENSG00000198759	48.6002	1.18451	0.223567	-3.80582	0.000141334	0.00495911	EGFL6	protein_coding	0	14.5819	279.356	1.01757	16.4897	73.0233	3.02842	68.6377	17.5863	2.17215	431.736	7.15938	63.0854	435.925	0.85483	51.1605	88.5726	20.6561	1.23165	3.26456	8.44499	3.13586	6.88276	0	0.97999	7.87946	4.01168	1.0347	11.9843	53.784	20.0724	25.4381	6.12629	8.9477	11.3467	0	0	13	264	1	17
ENSG00000120162	139.982	-0.739748	0.202997	3.80296	0.000142979	0.00499535	MOB3B	protein_coding	189.967	72.6035	88.696	182.245	82.3052	46.5254	22.893	66.5295	119.457	135.244	71.5375	61.8218	140.409	60.2162	26.6776	81.3958	79.9747	58.7208	224.677	137.63	293.293	233.452	260.349	291.519	246.082	111.018	226.771	169.59	99.564	187.585	225.298	195.84	153.338	137.117	202.41	56.5894	165	63	81	174	82
ENSG00000082196	1371.84	-0.611032	0.22662	3.8024	0.000143302	0.00499535	C1QTNF3	protein_coding	5255.26	581.277	244.722	3673.49	552.498	279.002	145.501	377.451	93.8046	2216.05	205.637	810.541	42.6285	186.615	166.744	326.699	123.329	365.242	4013.79	533.498	2720.56	5012.45	2320.7	2973.29	3709.8	1160.96	1242.36	2371.46	251.736	1245.74	347.223	1010.65	1822.26	788.595	731.767	1483.01	4738	517	233	3594	557
ENSG00000167900	67.0023	0.847447	0.215931	-3.79819	0.000145759	0.00503571	TK1	protein_coding	43.592	71.0729	208.812	29.5531	42.0654	80.2941	78.3696	22.5709	33.8282	63.4249	184.936	100.224	274.212	169.584	100.839	43.6176	94.9781	39.9681	31.5278	23.7322	37.8807	48.2348	35.0198	37.0875	48.1123	8.20479	30.0792	35.0958	17.7614	25.0737	87.5966	53.9231	27.0568	21.2572	34.6406	127.858	40	45	156	34	51
ENSG00000108688	40.2117	0.666593	0.217832	-3.79696	0.000146479	0.00505084	CCL7	protein_coding	4.38515	20.8645	49.0633	4.09844	10.4893	69.0131	44.4248	10.3626	751.786	10.9037	26.392	3.95186	70.6943	61.2732	26.3125	7.27613	107.776	7.91098	27.1198	7.70444	5.32104	7.31288	0.968588	2.65718	8.72422	5.71619	37.9354	13.4506	15.9452	1.89746	1.23301	5.25845	3.53066	2.74794	12.0262	1.09317	4	18	46	4	11
ENSG00000112186	164.441	0.727322	0.190447	-3.75636	0.000172401	0.00566214	CAP2	protein_coding	47.4274	97.5962	223.173	66.3611	145.293	211.147	217.036	121.634	296.689	60.97	369.147	98.2509	411.913	343.817	330.898	195.752	396.015	175.255	35.1251	156.529	203.422	32.3512	184.218	105.368	57.6564	63.3409	50.6377	73.5382	153.749	257.792	218.274	179.258	62.3635	129.789	113.619	34.4601	38	102	194	59	170
ENSG00000168386	2955.67	0.64636	0.169446	-3.75367	0.000174265	0.00570982	FILIP1L	protein_coding	1399.5	2220.13	4377.84	1274.21	1411.91	5679.54	2888.56	2160.63	7023.65	2164.64	5132.56	3701.29	5730.62	7858.98	2867.74	2020.74	7908.51	2270.11	1633.96	1877.32	1586.95	1412.85	1008.81	1691.56	1274.59	1460.32	4222.41	2098.35	2336.29	2631.33	2293.18	3862.03	2148.04	1390.51	3689.64	1694.76	1221	1917	3993	1181	1421
ENSG00000264230	5.68688	0.927012	0.225524	-3.72896	0.00019227	0.00608913	ANXA8L1	protein_coding	0	8.22773	12.4361	0.897568	5.14135	9.57542	4.98795	5.03207	4.0568	1.92894	14.9568	9.86382	31.2943	15.3448	6.83673	11.4842	4.85479	11.7943	0	1.91917	1.86213	0.928516	0	2.37908	4.68528	2.97707	4.44116	2.73919	0	0.836471	6.01283	5.4305	4.66192	3.50026	3.64022	0	0	7	12	1	6
ENSG00000161896	23.671	0.981669	0.223989	-3.72863	0.00019252	0.00608913	IP6K3	protein_coding	4.95265	12.0834	35.006	2.52362	12.9456	69.5505	8.34697	6.69244	61.382	5.42471	94.2856	7.91982	130.514	94.2282	20.0714	9.1452	109.214	11.5027	6.11024	12.2247	7.87262	7.43161	1.62683	5.33644	12.738	7.32217	8.33355	8.55553	23.8237	9.10157	11.9143	8.68465	4.36857	10.6744	10.2495	0	4	13	35	3	12
ENSG00000072832	27.8283	1.06933	0.226532	-3.69574	0.000219244	0.00657548	CRMP1	protein_coding	9.82322	3.52123	124.101	3.08375	13.4927	101.496	0	8.00823	47.1767	3.44098	123.911	0.780449	130.848	123.983	0	7.85379	84.8298	8.2731	4.03947	2.92571	33.001	1.25539	6.22721	31.8174	3.16023	6.59482	28.5274	2.02275	0	31.2169	13.3211	17.1865	5.82016	3.81178	15.3556	0.913429	9	3	120	3	13
ENSG00000163590	105.938	-0.742797	0.219711	3.6897	0.000224523	0.00665523	PPM1L	protein_coding	148.437	51.1272	48.7925	234.427	53.2692	27.6938	45.6466	35.4735	23.3298	97.0926	76.6089	88.0909	40.9841	37.0493	51.3848	29.9637	29.0634	34.5205	131.762	100.187	169.011	143.023	423.993	192.272	228.006	151.704	38.0158	146.428	105.322	108.448	143.038	95.6632	143.038	227.58	75.8741	37.4397	126	37	49	266	38
ENSG00000122877	85.3565	0.626608	0.173017	-3.68343	0.000230116	0.0067771	EGR2	protein_coding	116.632	101.49	175.696	102.579	64.6861	101.394	202.993	89.5248	78.4741	85.2756	108.974	38.7473	67.7466	77.2532	124.326	82.6937	57.5704	75.1441	122.054	80.6943	155.01	60.0282	129.434	107.195	145.579	66.3299	42.1227	69.1118	65.4512	48.7029	21.0323	30.1141	46.0279	37.7261	28.6822	66.339	110	95	152	106	70
ENSG00000144191	76.3231	-0.594621	0.219915	3.6308	0.000282541	0.00789402	CNGA3	protein_coding	56.1132	25.7541	21.832	61.4435	118.138	9.27796	0	47.578	7.66753	51.6408	26.6551	16.4473	2.93077	24.8435	0	51.4038	6.4725	24.9233	180.464	97.8757	222.017	305.812	73.8372	199.825	190.657	72.4526	98.034	110.78	39.3236	184.653	20.1382	137.626	104.691	38.5658	79.8026	37.9552	53	23	24	62	106
ENSG00000102996	345.931	-0.66036	0.194186	3.62074	0.000293758	0.00808173	MMP15	protein_coding	388.605	308.138	445.577	595.967	197.434	177.316	81.1325	217.472	54.3128	377.346	224.319	293.969	163.944	145.467	84.372	231.157	97.0109	215.199	577.352	349.215	688.753	923.249	575.834	625.862	638.288	358.692	250.003	411.536	301.458	360.383	175.463	380.568	433.58	319.61	339.398	445.518	338	267	407	569	197
ENSG00000174939	110.818	0.847532	0.218038	-3.60292	0.000314668	0.00844995	ASPHD1	protein_coding	34.6411	112.242	185.292	30.0607	82.686	199.204	132.242	102.255	341.122	38.7236	260.125	42.4995	391.479	193.85	168.908	120.374	356.038	123.728	57.7134	98.2866	39.7215	45.9929	31.5004	44.5506	34.3503	56.0274	68.5199	62.8252	74.7357	65.4392	60.4897	63.7791	52.5481	85.1991	58.4635	73.8421	32	98	161	32	86
ENSG00000182240	437.464	0.77544	0.212705	-3.58777	0.000333521	0.00885037	BACE2	protein_coding	144.173	159.139	1038.9	208.948	357.464	998.474	1199.99	221.66	553.966	123.661	1180.45	129.645	931.07	1374.78	1142.19	204.012	891.064	114.635	81.2629	17.2292	621.413	100.006	183.151	625.244	119.388	78.7461	234.055	98.7285	46.1913	729.063	99.2172	764.091	117.264	72.2964	432.803	354.317	118	141	1180	161	341
ENSG00000168685	88.8247	0.789847	0.214969	-3.5626	0.000367204	0.00941285	IL7R	protein_coding	65.5477	58.9438	97.3559	68.866	39.7946	53.8876	117.363	40.3878	532.633	78.4498	85.7634	182.421	230.952	156.619	115.386	56.0272	262.386	39.5651	19.7867	40.6226	27.1015	33.8868	37.0672	43.029	48.7799	24.7248	148.099	58.6849	67.3037	80.4208	32.4908	79.4761	62.5702	32.2618	61.4135	17.6229	69	34	63	65	25
ENSG00000240801	153.356	1.04439	0.226226	-3.5608	0.000369725	0.0094291	AC132217.1	3prime_overlapping_ncRNA	21.7528	67.8571	604.287	16.9944	100.997	267.888	101.607	76.068	172.658	22.3331	756.557	19.4602	931.837	759.645	190.339	72.135	282.255	105.582	14.5375	56.8523	45.1899	16.5709	50.7955	38.8875	21.8746	17.8288	35.1466	21.3812	72.7113	95.4121	134.296	83.0183	65.5178	36.543	29.3999	114.588	21	54	563	16	110
ENSG00000187699	196.273	-0.662126	0.2175	3.54267	0.000396095	0.0098421	C2orf88	protein_coding	208.467	109.043	183.468	299.911	99.2036	61.5269	134.443	104.569	21.8268	271.914	62.6553	243.403	22.2996	42.3075	95.3785	117.689	41.6356	152.515	317.679	366.978	372.292	325.626	369.837	384.873	347.373	124.667	223.738	251.737	329.033	217.275	146.189	263.871	200.811	205.341	239.841	106.396	198	90	161	286	111
ENSG00000170458	422.536	0.985277	0.214796	-3.54119	0.000398327	0.00987027	CD14	protein_coding	29.8882	112.549	421.331	38.6462	28.729	840.602	243.127	56.202	2694.07	57.3508	1157.45	223.438	4192.28	1292.71	392.738	77.4993	1771.35	153.329	34.0005	62.9265	43.1881	27.5001	32.4596	36.2362	19.215	46.133	78.3704	62.9389	173.545	84.3401	90.8514	100.911	64.948	57.8036	115.52	297.111	29	102	417	38	32
ENSG00000126950	575.721	-0.632234	0.189204	3.52528	0.000423036	0.0103259	TMEM35A	protein_coding	929.4	702.179	230.785	830.355	676.197	343.211	129.818	655.185	305.194	636.293	205.702	298.714	165.104	187.682	72.5273	542.129	310.228	559.868	1092.29	1408.89	696.326	645.83	995.89	570.609	1022.96	827.273	655.039	862.24	922.94	416.441	487.811	296.573	522.785	617.601	365.798	538.078	812	606	211	793	678
ENSG00000041353	151.482	0.76395	0.221136	-3.50556	0.000455643	0.0109098	RAB27B	protein_coding	124.863	173.923	67.8458	82.2574	54.5241	122.574	824.577	101.575	111.747	93.4408	133.962	351.812	337.715	153.801	654.078	121.336	194.703	198.14	55.3878	160.122	38.6636	93.821	41.5693	28.0116	38.0078	95.8566	76.4196	82.8433	271.747	52.8518	67.5712	33.2337	62.3196	147.571	63.4359	141.03	83	173	71	90	52
ENSG00000111859	149.814	0.898826	0.22609	-3.49607	0.000472166	0.0112202	NEDD9	protein_coding	13.1314	127.853	239.13	12.7382	152.87	141.646	935.714	161.413	103.234	20.0377	202.768	32.4025	380.061	400.195	1020.12	161.622	219.232	139.287	40.8846	45.493	21.3423	27.4097	48.4677	44.0361	24.4995	99.5769	15.4569	37.2348	59.3114	26.2799	209.943	37.4092	30.5508	84.6363	26.6857	50.6437	12	118	233	13	163
ENSG00000138311	12.6944	0.884969	0.225801	-3.49544	0.000473278	0.0112318	ZNF365	protein_coding	2.50696	10.6976	6.62907	0	7.18379	19.5729	122.913	4.53007	3.37183	4.80019	17.3487	15.0381	16.6929	23.8836	106.257	6.25348	9.53692	8.94564	1.3995	2.23156	2.39733	5.03158	2.28656	4.68725	2.48866	4.15759	4.58745	1.79665	7.09704	2.46873	7.55475	9.16535	5.00251	5.81168	2.67313	0	2	11	7	0	6
ENSG00000142178	38.348	0.815266	0.226103	-3.46465	0.000530918	0.0122036	SIK1	protein_coding	26.8256	49.8122	123.495	9.22985	59.1981	50.0763	93.5059	59.5843	51.9995	0	175.722	2.90341	28.7576	97.8628	150.322	35.4494	66.239	42.4891	4.47322	17.7525	7.65842	0	6.2672	12.2607	8.91692	5.09737	19.1052	28.1169	27.0992	11.1896	61.707	5.59042	21.5837	6.27483	13.964	0	14	49	128	10	67
ENSG00000101680	222.615	0.834541	0.220318	-3.43879	0.000584322	0.0131175	LAMA1	protein_coding	85.0516	173.215	215.946	86.2707	303.067	125.797	2240.48	265.504	162.392	55.4887	125.636	50.0781	416.055	140.532	1355.15	273.212	183.242	179.092	74.3553	122.323	60.4007	80.7467	126.914	76.2192	109.245	110.455	89.0085	81.9028	105.839	120.124	128.816	44.9609	47.0216	126.393	51.1985	21.9975	59	198	181	74	221
ENSG00000122641	355.374	0.976784	0.22646	-3.43761	0.000586864	0.0131362	INHBA	protein_coding	74.1782	141.679	325.798	60.3147	82.8858	219.579	2866.56	116.332	259.508	89.1157	477.307	144.569	884.461	396.177	4280.91	134.526	273.925	140.567	75.8365	94.1022	110.488	110.422	56.9861	122.337	57.4593	149.759	83.9641	65.3846	94.7752	106.285	148.802	137.169	83.8216	121.435	67.4935	138.552	54	119	274	62	66
ENSG00000185565	686.45	0.573214	0.176536	-3.41186	0.000645213	0.0141013	LSAMP	protein_coding	728.039	251.479	953.02	605.922	836.407	1004.66	1183.05	462.015	629.533	639.336	1489.96	833.864	860.874	1318.1	1408.45	500.577	1431.13	191.091	509.058	50.7977	857.207	449.215	411.699	398.336	588.907	317.401	169.078	567.555	66.2504	913.34	642.772	923.458	837.904	252.335	350.457	1078.92	441	252	953	465	713
ENSG00000108691	1763.23	0.792392	0.226334	-3.40347	0.000665363	0.0144537	CCL2	protein_coding	332.902	874.59	3616.56	173.115	577.003	3010.53	2606.7	842.477	9156.61	636.104	4686.4	695.202	5106.38	6044.56	2579.36	833.816	5482.75	922.252	958.538	421.265	803.277	496.059	148.805	509.041	590.307	286.082	1894.84	1257.42	550.091	1927.2	348.449	1661.45	1001.98	241.648	1592.59	610.052	296	734	3303	165	600
ENSG00000104998	66.2549	0.699562	0.198809	-3.39676	0.000681897	0.0146886	IL27RA	protein_coding	27.5416	70.5338	99.597	12.5688	49.0076	91.9824	160.095	75.0167	107.28	45.0225	81.2513	63.3168	185.754	96.2047	170.229	72.3903	143.234	58.0949	21.5609	31.3522	56.497	20.5894	27.3695	46.2792	25.2505	40.5274	50.7726	38.3599	33.2676	68.3312	71.2603	76.0512	29.922	42.8747	53.0761	42.7163	24	61	91	12	49
ENSG00000147234	23.1883	-0.752147	0.216243	3.38712	0.000706317	0.0150343	FRMPD3	protein_coding	8.01026	13.7381	7.61688	7.2853	22.9459	11.7336	5.17044	23.7535	4.6842	7.84008	17.2334	7.37307	13.792	4.66242	1.76766	23.5408	9.63125	10.5172	10.0913	74.677	24.8257	35.6111	103.102	26.7598	25.1621	71.9724	23.0461	11.6593	47.6259	19.4178	40.556	18.9216	7.21303	66.7025	26.1398	0	7	12	7	7	23
ENSG00000232679	11.657	-0.696522	0.223354	3.3026	0.000957927	0.0180768	LINC01705	lincRNA	16.4129	1.21151	7.59584	26.2251	5.7171	15.8431	16.4278	7.5255	2.49586	14.3173	3.22529	11.1386	0	1.56826	3.40197	8.70575	1.65273	3.15424	24.9816	13.5474	9.81107	54.8445	4.85027	16.8782	6.82402	20.029	8.95996	22.0068	3.82609	4.81731	6.65937	7.09902	4.49539	14.208	14.0725	35.1234	15	1	7	25	6
ENSG00000113396	88.5359	1.01012	0.219047	-3.2717	0.00106903	0.0192489	SLC27A6	protein_coding	17.5602	6.02281	301.425	24.0618	49.0586	373.947	3.41082	29.9183	149.289	21.8783	351.774	45.9796	912.073	197.152	4.8457	56.1472	294.654	23.8371	5.50871	9.95802	9.84093	10.5393	10.0509	11.6994	12.5105	13.1222	25.3091	17.6613	9.84486	13.1716	27.2616	15.0619	20.2529	23.129	20.2597	69.0764	14	6	290	21	48
ENSG00000187244	318.022	0.645629	0.192494	-3.27165	0.00106922	0.0192489	BCAM	protein_coding	217.727	204.688	601.993	191.021	292.197	291.762	377.416	280.415	235.333	226.324	473.406	427.863	1424.51	616.972	798.756	290.916	378.898	223.678	123.002	90.9654	215.898	135.918	142.997	182.478	124.969	160.378	89.2213	125.607	171.751	218.194	415.578	318.278	240.403	204.917	206.453	727.904	202	166	543	181	301
ENSG00000160460	100.981	-0.668587	0.214866	3.26129	0.00110906	0.0195904	SPTBN4	protein_coding	70.0428	85.8035	58.4419	190.919	81.7594	30.2257	27.0591	57.0406	15.074	100.409	64.3928	48.0596	21.6867	67.1804	24.7802	63.2096	26.9355	52.0578	149.582	157.322	225.066	273.86	189.401	154.013	194.978	140.536	116.734	134.705	182.712	134.559	89.3785	78.0825	71.6562	165.804	65.655	26.1782	104	73	41	159	100
ENSG00000181634	34.7247	0.699191	0.226583	-3.22546	0.00125769	0.0214367	TNFSF15	protein_coding	5.59236	25.7451	339.38	4.06965	15.6015	17.9612	62.6722	26.2525	206.717	15.3275	50.1398	1.73287	23.7535	48.7668	61.431	28.322	63.5583	14.959	17.2629	11.956	9.49662	4.21925	10.8677	11.7249	3.93511	12.2363	50.0567	13.4694	14.3272	35.1372	5.78504	13.2113	4.40688	4.9324	13.3101	1.77344	5	23	314	4	16
ENSG00000128606	3194.6	-0.5002	0.210337	3.22075	0.00127857	0.0216693	LRRC17	protein_coding	5939.41	5517.09	524.101	4983.28	5332.6	541.769	1342.68	6252.18	459.02	4165.16	308.232	1974.72	438.32	374.589	929.849	5173.2	326.787	4776.34	4538.75	6381.44	2088.47	4947.33	6907.74	2820.1	3719.71	7536.5	1825.82	3466.23	4311.39	945.442	2381.99	1350.56	2638.84	5196.16	1604.08	2985.75	5289	4802	479	4776	5410
ENSG00000139517	836.671	-0.579316	0.190661	3.21848	0.00128872	0.0216945	LNX2	protein_coding	1633.15	618.371	571.506	1451.69	522.34	673.27	261.107	527.426	316.31	1234.71	406.397	470.303	194.163	517.73	206.997	480.705	396.865	559.374	1600.23	791.273	1353.58	1752.48	1312.57	1806.76	1550.12	831.824	972.625	1293.38	588.004	712.039	498.778	931.624	1059.53	672.459	873.776	476.705	1420	536	522	1386	521
ENSG00000145824	21.4136	0.918339	0.220896	-3.19325	0.0014068	0.0228716	CXCL14	protein_coding	0	8.19575	7.71457	0	14.0375	8.63441	2.09214	4.21347	3.99584	3.3962	62.1789	9.08288	416.671	27.5916	1.77918	27.2399	29.4297	6.88773	2.55292	9.03554	5.4756	0	1.01669	5.57163	1.01391	8.18284	2.10417	2.1444	9.96721	5.8945	23.8393	10.0148	2.73845	35.232	12.9658	0	0	7	7	0	14
ENSG00000161249	278.952	-0.747042	0.211022	3.18912	0.00142708	0.0230969	DMKN	protein_coding	113.072	131.375	194.802	119.454	127.517	108.955	175.68	172.389	133.348	219.342	252.921	306.349	75.3788	166.607	95.6923	236.158	154.678	221.99	127.286	138.548	671.083	126.251	145.033	353.465	236.271	117.649	633.462	176.856	237.796	1608.03	289.039	719.883	226.477	213.148	790.091	226.183	89	107	138	106	133
ENSG00000162692	3035.76	0.666563	0.201547	-3.12938	0.00175177	0.0265798	VCAM1	protein_coding	689.559	3815.81	4525.61	413.22	3775.4	2884.31	4361.04	5160.25	3646.31	1207.92	6462.69	1739.05	6132.43	7414	3890.63	4804.7	6254.71	5709.79	987.687	3125.81	1581.24	674.495	1043.21	672.409	666.686	1639.89	3636.89	1336.98	3757.91	3563.91	3999.54	2488.4	1809.83	2314.97	1868.82	1231.3	607	3294	4131	397	3749
ENSG00000103316	8.46313	-0.593173	0.223817	3.10232	0.00192011	0.0280746	CRYM	protein_coding	6.55024	2.516	14.1526	19.1749	4.10833	1.88483	6.88674	5.11214	0	4.24534	1.47864	5.33575	1.74934	0	1.6972	1.50151	0.584585	3.53339	7.40765	7.26097	25.8826	22.2411	25.611	24.0525	18.2124	14.9332	4.48791	12.3069	1.78311	27.8373	3.53481	8.83627	6.1134	6.66788	6.99222	0	8	3	18	16	2
ENSG00000183486	307.635	0.687506	0.214475	-3.08173	0.00205799	0.0294596	MX2	protein_coding	136.747	96.0459	501.027	359.435	70.9087	593.947	426.255	50.0913	373.585	346.663	636.901	581.939	497.858	1456.74	577.611	101.953	480.747	118.259	293.982	99.1422	132.376	154.333	79.3467	158.312	58.8118	31.0055	203.593	302.941	85.8966	370.286	68.0693	930.413	247.536	136.973	187.055	128.06	115	91	461	384	39
ENSG00000149380	458.298	-0.520467	0.176103	3.06691	0.00216286	0.0306918	P4HA3	protein_coding	546.763	351.984	167.801	613.482	199.647	325.54	447.07	270.106	1192.73	407.385	248.519	235.919	114.957	199.442	497.053	210.488	359.224	243.76	885.925	430.28	780.42	793.623	620.057	685.351	751.084	543.797	605.911	651.719	341.249	399.923	352.232	362.811	432.09	443.568	461.446	325.356	481	304	156	590	204
ENSG00000162383	36.7286	0.707215	0.225106	-3.02492	0.00248695	0.0338018	SLC1A7	protein_coding	0	41.2218	134.93	1.98386	32.9559	72.3088	7.82239	49.407	78.5229	11.7804	78.9219	19.6563	102.695	158.476	18.1888	67.2549	79.7084	55.5178	5.69992	39.6934	8.04224	10.2375	5.67199	4.15475	3.5853	14.3275	11.1793	7.86235	80.9049	6.54886	44.2834	19.7429	12.4142	24.4274	11.0825	1.01925	0	36	124	2	33
ENSG00000139734	88.9182	0.547378	0.180665	-3.00114	0.00268974	0.0355564	DIAPH3	protein_coding	48.0356	89.4071	105.254	68.831	76.9708	104.555	85.7078	70.4063	67.1411	128.2	115.879	284.433	89.694	106.258	138.584	103.199	142.957	143.849	56.0525	65.8714	41.5602	67.0669	33.8884	39.9604	48.6409	54.4961	42.7096	93.0506	72.3954	32.5779	132.787	49.4748	106.101	126.714	53.8792	114.469	42	77	98	65	77
ENSG00000183691	25.8371	0.705098	0.225151	-2.99501	0.00274434	0.0359364	NOG	protein_coding	11.4316	6.96518	65.6294	6.28446	12.9476	57.4437	9.34529	8.35763	68.1372	5.61912	34.6461	35.2577	215.391	57.1071	7.95151	21.8123	61.6274	22.4237	2.53403	12.3269	8.69374	5.40542	3.02943	18.4453	5.03443	3.47902	9.38348	6.38582	9.88494	18.5279	5.91876	37.9612	22.6504	8.21561	43.8808	0	10	6	60	6	13
ENSG00000231298	62.2854	-0.468451	0.225276	2.9777	0.00290425	0.0372122	LINC00704	lincRNA	123.61	84.376	20.3322	159.938	47.5958	29.3049	12.1843	44.0747	7.00654	85.816	8.47365	28.0209	2.38189	9.19015	5.17299	62.6499	5.56597	63.8368	126.389	113.061	71.8462	184.876	126.099	109.295	105.989	73.8801	82.7094	90.5419	47.2854	33.3778	24.0703	21.2016	42.5391	64.9084	50.6424	74.0322	104	74	19	156	49
ENSG00000025423	22.9389	0.764364	0.226627	-2.95676	0.00310894	0.0388711	HSD17B6	protein_coding	14.9523	8.02828	39.6369	20.4842	19.3525	62.7605	34.5534	5.61388	36.2922	6.4765	93.0392	5.01388	29.3919	87.2427	52.6031	27.4484	67.1767	15.018	12.2407	5.15403	9.05733	8.89368	20.2685	6.34092	6.15581	4.4471	6.42058	21.1721	16.8869	16.3652	13.1997	11.3989	11.5415	15.707	15.4657	0	10	9	49	11	8
ENSG00000112559	14.7005	0.775264	0.224527	-2.95553	0.00312131	0.0389406	MDFI	protein_coding	4.43077	4.49634	28.4753	2.22016	18.9148	17.4803	66.8188	15.4558	15.8043	2.38075	13.6137	11.4225	73.2271	16.1618	89.9485	13.8701	11.1769	9.36575	0	0.792269	7.54259	1.65573	4.82136	6.47211	10.5728	3.2634	2.20557	5.70893	5.21906	14.6356	14.0657	6.34867	6.56082	7.96483	14.5219	1.60216	3	5	31	3	24
ENSG00000261371	6.61775	0.627648	0.225988	-2.93886	0.00329422	0.0403963	PECAM1	protein_coding	3.11334	12.4618	3.94763	3.77584	8.14276	4.65949	33.7637	7.49424	54.5298	4.0632	0.976892	2.9719	11.7726	2.81921	15.2294	5.57061	10.192	9.54094	1.14406	5.04212	0	0.978691	1.83339	3.34737	3.65117	4.16875	2.78633	3.84528	3.32307	0.880564	0.894606	1.63438	4.08877	2.74556	2.84949	0	3	12	4	4	9
ENSG00000169908	314.053	0.783272	0.223578	-2.93662	0.00331808	0.0405782	TM4SF1	protein_coding	139.765	152.683	226.307	161.094	54.1575	293.425	1392.61	86.9275	487.551	155.657	184.538	456.383	3308.47	154.512	1253.88	150.579	294.855	218.39	89.0925	213.832	27.1148	73.9152	42.7738	28.8112	72.7096	61.3718	170.827	162.297	269.542	37.7344	137.989	53.5626	134.968	160.379	111.4	285.794	127	132	209	146	57
ENSG00000047457	173.101	-0.372111	0.2261	2.84117	0.00449485	0.0498149	CP	protein_coding	148.886	40.0001	4.19463	168.169	15.7743	27.5587	2.46322	35.6716	52.7531	396.618	23.3887	1711.7	79.1571	21.3885	10.1578	170.035	43.9485	79.7754	74.1625	81.4001	54.7645	107.601	51.7754	41.3979	59.0009	22.2292	67.1034	277.688	295.9	118.141	523.125	94.5415	347.327	225.173	141.086	617.588	113	26	2	203	20
ENSG00000103647	1147.79	-0.470218	0.179925	2.83834	0.00453494	0.0501047	CORO2B	protein_coding	2444.55	1081.7	463.497	2911.62	862.392	592.965	1097.05	802.01	324.846	1845.16	373.152	1146.33	355.225	300.005	972.359	723.288	421.915	722.2	1862.97	1753.19	1187.67	1850.59	2080.78	1687.7	2011.03	1129.21	1096.51	1552.11	1213.34	740.926	875.38	837.444	1259.15	872.53	943.651	926.16	2124	946	424	2789	856
ENSG00000101057	21.3055	0.64185	0.22445	-2.83188	0.00462751	0.0506292	MYBL2	protein_coding	19.5052	6.94767	104.924	10.4805	8.99917	36.1078	11.4396	9.38806	21.2041	15.7626	58.5297	23.8473	69.2595	46.1771	32.8011	10.3572	40.5036	20.3746	15.2257	6.7236	11.9592	5.41895	5.06756	12.0311	5.04999	4.636	5.19067	23.451	4.93444	14.6483	25.7312	13.3904	6.34999	5.11356	12.7676	42.6985	17	6	96	10	9
ENSG00000136244	242.38	0.717559	0.222725	-2.82312	0.00475589	0.0513459	IL6	protein_coding	41.8466	54.784	160.338	36.3114	69.1207	66.6863	121.649	116.138	568.266	92.3638	1286.63	286.53	769.226	1218.27	154.576	164.697	643.9	69.5593	45.8223	23.4237	124.075	44.6876	37.1748	45.604	23.8096	80.1197	289.091	64.5105	93.5659	814.971	164.461	319.587	81.7091	68.9184	263.288	219.961	42	49	160	31	69
ENSG00000102524	485.334	-0.515583	0.212669	2.76539	0.00568555	0.057728	TNFSF13B	protein_coding	554.551	217.434	167.658	410.524	309.381	364.783	67.9507	386.2	205.404	994.263	326.747	1906.78	177.77	235.739	194.728	484.156	294.215	398.024	314.97	324.091	515.935	325.372	214.021	185.628	247.4	270.5	333.35	718.141	604.346	973.584	1070.08	688.437	1031.37	573.419	628.005	757.084	419	193	125	336	373
ENSG00000138316	2759.19	-0.473298	0.180596	2.72686	0.00639402	0.062288	ADAMTS14	protein_coding	3205.63	2754.39	1857.05	3765.11	3555.54	2532.15	1035.42	3030.46	2014.46	2251.26	2387.82	1242.92	938.319	1553.95	414.105	2830.11	2107.91	1900.43	4952.73	3707.32	4398.82	4345.79	3843.06	3294.08	4708.23	4795.77	2855.98	3311.15	2591.32	2930.65	2605.96	1550.05	2738.48	3378.17	1995.15	1950.96	2786	2389	1696	3595	3545
ENSG00000090339	818.745	0.566682	0.205937	-2.67786	0.00740941	0.0687197	ICAM1	protein_coding	405.724	295.133	752.372	277.822	338.478	669.064	1366.66	410.51	1548.47	902.254	2610.41	1550.21	1696.69	1995.89	1543.84	610.926	1660.19	385.329	161.351	395.224	304.114	153.923	192.022	187.085	204.26	278.532	1062.65	463.434	655.064	1707.82	714.722	944.759	655.595	400.273	1061.04	912.985	344	259	685	269	343
ENSG00000264672	5.03486	0.687388	0.225869	-2.60827	0.00910013	0.0779133	SEPT4-AS1	antisense_RNA	6.8982	0.936448	6.86162	3.03211	5.58896	10.9094	2.42686	0.839375	19.155	6.18102	14.5157	1.94219	18.149	20.5767	2.24726	3.35613	15.6589	2.1224	1.00619	1.7557	0.866331	0	1.58981	0	0.794385	0.92826	1.69427	3.40674	0	8.27787	6.10183	6.39557	1.44001	4.72543	0.875289	0	4	1	6	3	5
ENSG00000255690	3660.19	-0.51615	0.205021	2.60189	0.00927128	0.0789377	TRIL	protein_coding	5130.69	2539.78	3548.5	5157.35	4675.19	2182.88	1928.79	3572.8	1529.99	3064.52	2422.21	855.919	311.684	3652.22	1751.41	2794.77	1767.48	1523.17	6717.3	2857.17	6284.38	6265.33	7565.31	8391.04	7826.94	3619.66	3307.95	4196.05	1662.85	2948.94	3727.21	4672.2	5123.73	2909.54	2757.31	2524.67	4460	2202	3241	4924	4662
ENSG00000177875	30.3295	0.608787	0.209523	-2.59339	0.00950363	0.0803667	CCDC184	protein_coding	6.87347	22.0087	54.7091	3.14222	20.9635	52.3758	17.6635	26.0791	75.0867	6.74868	77.9798	15.6035	152.189	69.6172	15.0485	33.158	54.2686	23.3102	1.26772	11.2013	21.7318	11.9074	23.2745	27.7225	5.04302	17.3807	23.8986	8.51992	30.8426	38.0525	21.7415	41.6153	9.06409	33.7782	29.8326	8.16123	6	19	50	3	21
ENSG00000204642	105.538	0.407707	0.155543	-2.57737	0.00995544	0.0828391	HLA-F	protein_coding	46.3463	61.4026	151.258	74.8237	91.0522	81.1841	111.196	63.2497	79.3143	89.7424	251.094	175.187	249.315	205.016	118.978	98.6491	143.314	100.788	69.9862	97.6928	90.1625	39.2282	74.0535	43.2217	40.4488	64.2112	70.1386	75.7984	105.027	152.099	165.395	122.907	84.9862	91.1415	102.986	117.977	38	60	137	83	76
ENSG00000099998	473.11	0.685177	0.218607	-2.53455	0.011259	0.0899371	GGT5	protein_coding	236.043	208.98	200.761	141.199	179.87	177.638	2182.07	193.061	561.397	211.975	444.183	499.993	1446.32	530.7	4213.63	186.898	576.706	235.137	209.572	232.334	271.891	171.674	237.392	139.543	239.731	146.701	193.988	327.396	294.279	326.126	472.845	295.912	284.408	130.444	216.192	414.976	171	170	184	133	184
ENSG00000160255	13.883	0.692738	0.226553	-2.51998	0.0117361	0.0922306	ITGB2	protein_coding	7.02134	3.25051	16.6436	1.65623	1.57992	6.5357	21.4838	4.94577	3.12165	11.5235	26.7907	28.6992	20.8434	65.3541	95.293	9.67498	20.2356	8.59551	1.25738	1.11147	5.40781	5.4122	7.20075	0.731167	2.04835	3.44981	8.38772	10.1927	2.14249	11.7856	26.8779	16.7655	8.17799	8.55765	15.0298	12.003	1	3	22	2	2
ENSG00000149596	31.104	0.89187	0.219658	-2.50893	0.0121099	0.0940569	JPH2	protein_coding	0	12.7044	140.875	0.919443	6.85192	50.825	165.984	3.65251	7.59683	3.95595	183.468	2.1693	17.1889	117.396	200.678	7.81807	62.8313	2.5393	0	0	10.7807	5.71584	4.2274	16.108	5.76109	3.04662	2.71859	2.80814	2.15952	12.8617	7.83509	10.9384	8.48356	6.05542	17.5821	15.2051	0	9	142	1	7
ENSG00000131771	64.3747	-0.500404	0.224415	2.45	0.0142855	0.104879	PPP1R1B	protein_coding	59.8174	35.7775	492.617	29.5051	43.3687	34.526	23.3377	43.2361	2.28875	49.8613	37.408	14.1561	9.56477	25.5103	22.984	30.5674	11.3612	34.7043	188.442	62.1526	120.076	126.14	52.2018	88.8671	123.644	39.9207	52.2649	61.3507	46.7847	87.0253	18.1699	46.9975	80.5572	27.2478	29.4222	65.6316	57	35	452	32	48
ENSG00000180044	208.435	0.453365	0.192535	-2.35832	0.0183577	0.122555	C3orf80	protein_coding	169.742	212.884	136.797	126.736	124.941	220.841	532.17	240.776	514.652	171.046	205.818	456.178	329.026	152.524	404.966	257.672	297.889	293.683	49.4558	179.178	83.6618	70.4122	108.402	129.512	73.6971	126.243	116.159	110.798	182.433	97.6009	258.19	155.684	123.301	232.957	293.341	264.278	148	184	125	121	125
ENSG00000253837	8.80963	0.53522	0.222535	-2.32883	0.0198683	0.129236	AC090197.1	processed_transcript	11.5289	10.4192	4.90526	7.04634	3.34795	17.1708	26.0527	11.7185	20.6826	7.55858	13.2636	4.5947	18.545	8.77443	27.4453	9.32316	13.7624	7.79626	2.84079	7.62601	2.43701	0.448801	6.45515	3.0343	4.51362	2.60113	1.17014	5.13875	6.93011	7.65237	7.73837	9.25562	11.173	8.18793	6.00776	0	9	8	4	6	3
ENSG00000228649	52.5157	0.473889	0.18843	-2.31427	0.0206532	0.132489	SNHG26	processed_transcript	30.7161	18.7474	64.7875	25.767	35.5781	54.545	60.589	59.9511	97.2558	30.5707	109.106	34.312	94.1539	206.066	90.5678	47.3414	102.325	19.4607	19.2217	16.0193	26.6816	24.5895	23.9639	31.0629	36.1388	29.2933	62.3287	35.5421	20.13	66.5838	44.6212	69.0311	33.9797	43.4609	57.9214	68.1549	30	11	64	27	37
ENSG00000128262	104.808	0.64707	0.226054	-2.29322	0.0218353	0.13735	POM121L9P	transcribed_unprocessed_pseudogene	17.2855	45.918	40.6191	4.73866	59.0634	88.4187	384.688	83.7589	185.763	29.5651	55.8972	179.986	639.778	85.905	520.066	142.951	171.312	92.8222	25.1259	23.2908	39.2882	5.89231	17.471	11.7526	9.15767	38.7285	78.0915	34.7362	55.6424	52.1481	241.342	53.1202	43.506	104.855	41.0838	69.3059	8	44	41	5	52
ENSG00000167600	64.7423	0.568885	0.21903	-2.28888	0.022086	0.138394	CYP2S1	protein_coding	28.7301	49.9957	352.215	25.5148	171.953	75.6743	16.3361	91.1059	97.3649	45.834	106.388	52.3234	264.124	70.683	4.17865	77.2375	106.146	85.6468	14.9479	17.5993	30.411	14.4725	12.7397	45.0848	13.4881	18.2011	45.3356	22.0946	34.1207	77.1903	49.6751	60.4621	13.5367	51.1907	35.9003	52.8213	23	55	382	31	128
ENSG00000148600	10.143	0.430602	0.224684	-2.26909	0.0232629	0.143172	CDHR1	protein_coding	19.7913	6.30217	144.768	3.91774	9.29881	5.60116	3.73144	26.7802	5.19249	11.0869	6.72596	2.94505	3.77405	3.04433	6.29552	2.95118	7.89687	2.53902	16.8267	1.32684	17.5116	17.9462	8.71357	2.43586	3.55525	4.25222	1.31098	2.49513	1.07849	3.80027	2.60441	1.49967	2.24282	2.67772	0.927457	1.30002	10	5	208	4	7
ENSG00000132000	559.301	0.411569	0.173994	-2.26391	0.0235798	0.14419	PODNL1	protein_coding	138.657	413.722	889.364	112.52	403.015	1116.2	820.701	488.259	710.052	323.857	1183.72	489.407	952.802	1233.41	1219.19	439.197	1035.89	449.186	182.68	151.693	597.388	289.824	275.465	452.324	217.972	286.537	341.965	320.29	293.228	727.224	759.481	767.361	540.206	482.432	595.361	434.279	120	356	857	86	407
ENSG00000006210	34.6726	0.501737	0.226176	-2.12991	0.0331788	0.177651	CX3CL1	protein_coding	2.17007	13.0669	51.866	4.94831	10.3755	33.7382	43.1146	9.84004	64.7113	3.18299	192.976	15.5062	58.3746	126.775	71.0637	17.5285	120.448	17.3156	20.1759	4.22021	17.5387	2.04846	4.79223	3.50043	3.80939	2.18762	10.7294	11.048	17.4546	107.649	66.2604	79.3717	18.8012	1.92711	17.9804	1.71901	2	12	51	5	11
ENSG00000076706	116.581	0.724053	0.222497	-2.12135	0.0338921	0.179871	MCAM	protein_coding	9.97703	32.4154	305.547	15.7331	29.6292	123.855	99.0491	15.4874	260.545	3.70322	410.25	59.801	1121.75	386.212	157.534	35.8893	231.88	36.8273	11.7657	7.365	51.0498	28.2093	42.8249	23.0507	8.21472	16.7538	24.8879	43.3671	21.7022	54.3906	45.4006	95.5919	14.3176	46.3842	60.335	265.223	14	11	318	6	45
ENSG00000167703	528.424	-0.386145	0.192591	2.09245	0.0363985	0.186349	SLC43A2	protein_coding	355.028	150.617	283.408	474.859	198.112	300.099	482.818	182.984	501.722	774.909	392.838	1793.02	430.537	395.044	543.728	318.74	409.177	276.67	330.773	264.502	523.17	468.821	216.884	362.75	283.971	251.921	1009.64	600.435	388.12	1342.61	734.186	1211.32	713.085	538.11	1005.39	513.271	316	151	234	422	201
ENSG00000115457	260.838	0.741949	0.223232	-1.88183	0.0598595	0.250666	IGFBP2	protein_coding	58.1359	218.841	138.493	95.9032	204.496	14.8223	3517.55	156.912	98.9715	68.2051	8.80989	23.3237	94.8111	8.93926	3711.41	112.845	18.565	133.12	64.8589	105.304	7.18573	25.581	71.7067	4.3813	39.2182	39.5235	8.26506	29.5888	86.7677	5.65724	68.9727	10.6429	36.709	24.1987	11.3726	66.0831	54	193	136	90	194
ENSG00000184557	1293.86	0.338129	0.185909	-1.76442	0.0776615	0.289458	SOCS3	protein_coding	623.942	1089.83	1114.08	466.095	872.624	1525.31	888.693	1324.75	2726.26	1148.95	2170.85	2174.11	4024.97	1741.11	953.524	1140.33	2308.59	1343.28	467.933	843.247	1078.91	398.652	481.243	398.727	537.098	723.856	1769.24	823.537	1413.81	1748.05	1824.21	1343.25	1268.38	929.726	1417.69	1474.04	544	942	1018	445	873
ENSG00000223764	284.917	-0.341765	0.224646	1.6016	0.109245	0.351969	AL645608.1	lincRNA	50.5867	160.094	23.0396	60.1162	249.183	47.754	33.8296	219.993	404.254	187.481	68.5564	1043.63	823.886	41.9683	124.028	463.031	123.501	414.561	74.2244	146.689	157.961	67.4538	174.853	115.294	54.9907	189.279	159.131	248.899	453.555	175.638	1316.12	168.15	271.586	758.621	230.654	954.421	46	145	22	60	253
ENSG00000008517	552.086	0.31568	0.206791	-1.59679	0.110312	0.35382	IL32	protein_coding	327.745	108.019	848.435	243.523	95.6359	459.119	791.87	179.422	631.351	466.439	1483.12	979.484	1129.83	1257.21	825.219	175.827	1112.75	113.049	178.464	103.183	503.75	189.74	137.417	221.855	194.093	163.548	843.286	251.842	126.862	1960.72	505.102	1264.22	355.826	167.145	977.859	502.144	309	80	748	216	103
ENSG00000108387	59.899	0.386182	0.211401	-1.57128	0.116117	0.365012	2004-09-01	protein_coding	12.0158	13.5091	115.85	11.1515	44.4021	126.691	40.5131	42.5064	103.934	23.823	129.919	55.6327	152.528	185.624	92.8035	58.4922	124	21.0628	22.8887	28.0561	51.805	13.7016	21.0683	53.2164	25.0261	14.0976	34.4772	28.233	22.4654	59.8099	104.527	97.0846	40.2166	23.7919	62.299	99.1404	13	11	95	11	44
ENSG00000204616	37.9231	-0.137745	0.216786	1.49363	0.135272	0.394568	TRIM31	protein_coding	10.3484	61.3179	795.153	20.5701	58.7348	7.05391	16.4469	45.5906	3.27762	32.3538	3.79631	6.48564	18.0542	3.21615	2.81192	19.4718	3.99885	20.8124	30.2237	16.0906	11.6159	2.66819	17.087	2.83448	4.97091	9.53255	0	30.9493	14.1055	8.02017	7.22881	21.3053	8.8573	13.3744	24.5977	12.2767	11	54	783	18	52
ENSG00000073350	36.4855	-0.329671	0.226288	1.45451	0.145806	0.409987	LLGL2	protein_coding	34.2835	54.4141	417.636	61.9601	29.4113	27.6351	27.6681	22.395	14.1202	52.2714	11.8371	26.6123	19.8163	10.9851	13.1148	28.0329	8.5285	16.6977	27.2211	15.2635	19.1437	14.1405	9.93069	9.97493	10.9045	24.3909	10.8508	57.4224	23.8256	10.3371	32.3938	12.2302	16.0378	31.1563	18.2118	92.6238	23	25	481	36	26
ENSG00000224389	259.872	0.261677	0.21417	-1.11101	0.266565	0.558567	C4B	protein_coding	78.7422	173.605	336.038	122.781	152.491	352.823	462.006	186.695	364.368	101.103	725.349	249.29	673.592	389.925	570.094	156.838	467.723	167.259	58.7401	289.241	125.683	71.8346	78.0038	93.4756	43.2946	92.7184	176.332	136.13	582.091	352.399	278.718	246.334	209.492	146.129	181.785	462.267	64	130	373	89	155
ENSG00000277778	16.2076	-0.212422	0.207061	1.05895	0.289622	0.582194	PGM5P2	transcribed_unprocessed_pseudogene	20.722	16.1431	4.23764	17.3076	26.2503	14.7878	10.6998	19.9617	9.20717	12.1923	3.73232	7.05645	5.5014	11.1004	9.58752	10.5293	17.0235	12.7938	41.4694	33.1591	17.5188	20.5753	23.0831	19.6382	32.4191	17.689	34.5997	17.8666	20.9212	7.55621	14.8653	8.04917	19.6777	9.54037	3.58833	12.4241	15	14	5	19	34
ENSG00000155816	81.8709	0.342298	0.225392	-1.05855	0.289804	0.582363	FMN2	protein_coding	52.2221	14.396	36.9029	32.271	8.87703	62.9901	239.801	17.1406	33.5692	164.124	26.2463	556.226	74.681	68.1663	270.908	115.063	72.8944	53.1579	35.8685	16.3317	11.3627	49.7677	16.3514	13.9219	37.8773	22.2497	32.1047	55.2068	19.9685	21.7041	177.563	75.2355	90.47	150.676	84.1042	136.951	32	33	49	29	25
ENSG00000125730	5267.23	-0.347332	0.226611	1.01282	0.311146	0.602277	C3	protein_coding	615.848	719.085	1369.6	305.142	800.98	929.875	4797.15	1395.16	12268.4	1966.19	10862.5	6200.45	5049.15	12924.6	5343.94	1460.16	11016.2	1003.27	358.981	967.162	2361.46	457.682	688.209	757.97	496.517	805.128	7079.04	1567.62	1987.5	31947.7	4426.48	25801.4	2742.49	1788.13	18972.1	7386.92	616	682	1273	252	717
ENSG00000113645	46.4007	0.20644	0.216168	-0.998129	0.318217	0.608944	WWC1	protein_coding	23.8418	26.7328	197.161	17.6699	15.1023	57.0801	49.3189	24.6082	33.5724	38.9044	86.1507	62.2288	70.3846	102.882	85.4503	26.7464	74.898	22.8693	31.6702	5.1942	16.242	37.5254	17.8888	18.8488	14.5615	3.63666	20.1002	32.034	12.9095	97.5161	45.4187	70.0478	45.0578	29.4431	46.3464	110.383	15	18	216	13	24
ENSG00000135114	33.3308	-0.167783	0.216688	0.970322	0.331886	0.621079	OASL	protein_coding	35.5496	9.24909	19.5197	97.8173	8.11324	7.3333	6.7246	7.17407	10.4215	67.4444	15.2934	140.235	55.5784	54.1135	15.003	13.873	20.2121	28.4382	25.8573	19.3049	2.65751	18.842	18.4429	14.1884	1.33314	5.62084	21.1687	57.2228	19.7343	32.6915	39.3943	71.1057	30.0722	25.3464	31.2638	153.568	35	8	13	97	5
ENSG00000158473	46.5143	0.274717	0.22456	-0.753435	0.451188	0.71878	CD1D	protein_coding	0	60.2556	15.3177	2.09482	65.8607	11.1594	20.7784	59.4746	132.837	4.4985	24.9089	36.1251	235.966	23.4668	29.2026	140.977	64	129.257	2.5352	40.3277	33.6849	8.65811	16.1854	11.0855	3.02497	31.2895	15.5947	8.51902	111.061	42.9271	93.8561	30.7545	18.1269	96.2682	24.5233	29.9111	0	52	14	2	66
ENSG00000169116	1061.37	0.157368	0.185508	-0.693472	0.488014	0.742625	PARM1	protein_coding	365.163	1008	1355.55	287.306	941.612	878.502	197.003	889.024	741.856	533.222	1042.19	1906.8	4272.58	937.089	337.023	1874.07	1481.37	2031.03	347.586	1391.96	666.143	370.576	559.073	565.786	237.8	659.445	581.349	735.26	2046.49	845.763	2493.34	1176.87	698.422	1856.4	1043.21	854.281	316	871	1239	274	939
ENSG00000121858	147.165	-0.139301	0.204982	0.625338	0.531749	0.771264	TNFSF10	protein_coding	72.5635	62.8004	92.3215	68.5545	66.4881	106.526	144.808	64.7626	674.262	156.788	138.766	232.366	191.376	157.448	174.696	84.0506	295.069	100.123	65.1932	118.682	50.6219	30.0418	48.5242	88.6693	36.1347	39.8312	182.531	128.271	289.138	133.223	214.91	301.051	94.3637	93.6963	246.292	252.998	67	62	98	76	50
ENSG00000102854	13.0155	0.14416	0.208362	-0.603689	0.54605	0.781594	MSLN	protein_coding	4.9864	22.8934	258.791	23.8253	24.0517	2.82109	11.4168	7.07349	1.60852	8.91849	2.50903	2.63857	10.0167	1.39658	4.49421	5.73659	5.18317	9.36424	5.1529	2.59467	5.13458	0	6.21259	0.625618	3.14771	5.80615	0	3.03007	8.0731	1.97538	1.75185	4.85218	4.95398	0	6.32884	1.19298	5	11	277	9	13
ENSG00000138821	938.734	-0.214372	0.218675	0.531495	0.595076	0.813625	SLC39A8	protein_coding	367.752	374.133	500.869	229.35	306.903	374.227	400.769	442.606	1475.08	710.125	1590.86	2571.6	580.467	1576.64	364.303	561.639	1415.7	419.44	146.212	191.584	448.324	194.212	243.182	229.985	189.726	304.707	2776.26	346.547	348.49	4224.79	682.471	2988.82	653.428	433.179	4222.13	907.919	290	330	440	214	307
ENSG00000169994	17.1654	-0.0838735	0.225187	0.478966	0.631963	0.835102	MYO7B	protein_coding	4.75685	17.0543	353.199	14.9416	18.7331	9.38062	6.57322	21.6537	2.72558	11.3	4.97363	4.05192	5.0512	1.72865	3.52565	3.98524	1.74739	6.4881	9.81609	5.61465	12.9892	5.1521	14.9559	5.60214	10.8796	4.05286	3.68714	5.30499	7.77995	10.49	7.88947	8.13973	4.2183	5.21629	2.32987	1.96635	5	16	339	13	15
ENSG00000102575	49.5287	0.0540851	0.2148	-0.182348	0.85531	0.943372	ACP5	protein_coding	8.33761	19.1933	28.2856	21.288	20.0595	41.6774	5.47313	16.5579	5.87871	45.035	285.078	62.0316	36.3577	80.2071	10.9312	45.4214	59.2427	39.4439	36.0506	78.9096	103.976	54.0209	11.4568	29.1564	26.2684	19.9184	11.1466	27.682	77.6783	141.933	78.2281	69.1582	15.4712	25.3501	42.1985	103.93	9	22	34	17	16
[truncated: 31 more columns]

## Sheet: Induced_genes_upon_coculture
	Gene Name
1	ACP5
2	PARM1
3	CXCL14
4	DIAPH3
5	ITGB2
6	FMN2
7	SOCS3
8	IL32
9	HLA−F
10	IL6
11	UGCG
12	ICAM1
13	SEPT4
14	TNFSF10
15	C4B
16	OASL
17	C3
18	SLC39A8
19	AL645608.1
20	CD1D
