# Supplementary material for: Mimicking Tumor Cell Heterogeneity of Colorectal Cancer in a Patient-derived Organoid-Fibroblast Model
Source: Cell Mol Gastroenterol Hepatol. 2023 Mar 2;15(6):1391–419. doi: 10.1016/j.jcmgh.2023.02.014 (PMC10141529; doi:10.1016/j.jcmgh.2023.02.014)
Supplement: Supplementary Table 5 [file mmc5.xlsx]

## Sheet: Omin_vs_ENAS_DESeq2_marker_
gene_id	baseMean	log2FoldChange	lfcSE	stat	pvalue	padj	gene_name	gene_biotype	P1_1_O_caf_r1_normCounts	P2_1_O_caf_r2_normCounts	P3_1_O_caf_r3_normCounts	P1_2_O_caf_r4_normCounts	P2_2_O_caf_r5_normCounts	P3_2_O_caf_r6_normCounts	P1_3_O_caf_r7_normCounts	P2_3_O_caf_r8_normCounts	P3_3_O_caf_r9_normCounts	P1_1_O_enas_r1_normCounts	P2_1_O_enas_r2_normCounts	P3_1_O_enas_r3_normCounts	P1_2_O_enas_r4_normCounts	P2_2_O_enas_r5_normCounts	P3_2_O_enas_r6_normCounts	P1_3_O_enas_r7_normCounts	P2_3_O_enas_r8_normCounts	P3_3_O_enas_r9_normCounts	P1_1_O_min_r1_normCounts	P2_1_O_min_r2_normCounts	P3_1_O_min_r3_normCounts	P1_2_O_min_r4_normCounts	P2_2_O_min_r5_normCounts	P3_2_O_min_r6_normCounts	P1_3_O_min_r7_normCounts	P2_3_O_min_r8_normCounts	P3_3_O_min_r9_normCounts	P1_1_O_nf_r1_normCounts	P2_1_O_nf_r2_normCounts	P3_1_O_nf_r3_normCounts	P1_2_O_nf_r4_normCounts	P2_2_O_nf_r5_normCounts	P3_2_O_nf_r6_normCounts	P1_3_O_nf_r7_normCounts	P2_3_O_nf_r8_normCounts	P3_3_O_nf_r9_normCounts	P1_1_O_caf_r1_rawCounts	P2_1_O_caf_r2_rawCounts	P3_1_O_caf_r3_rawCounts	P1_2_O_caf_r4_rawCounts	P2_2_O_caf_r5_rawCounts
ENSG00000074696	3748.4	-0.436323	0.0468525	-9.31369	1.23472e-20	2.16497e-18	HACD3	protein_coding	3920.03	4505.53	2979.72	3156.3	4107.62	3260.88	4186.25	4737.55	2888.77	4302.32	4623.06	3487.31	4301.34	4528.38	4054.63	4726.46	4385.86	3469.41	3639.76	3866.6	2515.85	3208.28	3271.23	2483.9	3449.26	3532.5	2249.25	4239.29	4498.97	3063.32	3760.37	4203.32	3350.84	4123.52	4640.72	3224.09	3901	4703	3163	3644	3395
ENSG00000091138	10993.3	2.01629	0.285608	8.97343	2.8742e-19	3.90168e-17	SLC26A3	protein_coding	3720.76	6479.28	5298.35	19077.9	25928.2	33686.7	5528.85	23076.3	39352.3	247.513	75.7299	1921.4	228.217	220.345	1815.51	217.178	108.509	1850.55	4587.34	1295.78	9600.17	5861.45	7386.33	22529.5	6929.59	3541.44	6757.79	4903.21	3938.62	9134.56	12885.8	4340.87	31647.2	6345.98	17255.2	67982.7	3698	6424	5369	21963	21565
ENSG00000144354	899.971	-1.84028	0.226912	-8.23539	1.78976e-16	1.39476e-14	CDCA7	protein_coding	1235.32	1157.23	250.22	527.238	1306.51	221.152	1167.04	1279.27	89.8402	2430.75	1849.32	469.34	1966.09	1505.14	952.207	2175.51	1725.41	452.836	920.022	240.856	146.465	616.389	120.749	88.365	713.628	302.144	77.6727	1031.95	1155.41	291.231	725.401	2146.46	187.657	1156.08	1554.75	163.306	1236	1209	272	614	1076
ENSG00000117632	1673.69	-1.07287	0.158549	-6.83796	8.03309e-12	2.82177e-10	STMN1	protein_coding	2515.42	1285.8	1223.89	3342.5	603.793	785.324	2442.16	1070.24	663.765	3730.52	2033.07	1503.62	3282.04	1588.13	2016.7	2898.05	1774.6	1702.12	2771.5	921.5	723.852	2351.71	500.416	501.54	2345.52	700.507	371.5	2882.21	1379.09	1146.87	2156.35	1719.38	906.13	2465.7	1111.93	835.416	2550	1230	1265	3724	529
ENSG00000163586	20930.7	1.24995	0.188619	6.79298	1.0984e-11	3.75184e-10	FABP1	protein_coding	3176.18	31777.2	13812.7	7504.69	46274.7	16444.5	3087.43	44991.8	29601	1144.52	25308.8	18340.5	1159.52	22501.1	11384.8	1148.72	19405.6	19283.7	5472.47	40225.4	35388.8	7474.74	57160	38861.4	6063.28	46828	20833.8	4186.34	27148.3	16983.9	4823.99	34590.3	13951.9	3302.11	48335.1	25526.9	3242	34967	14531	8529	38925
ENSG00000171431	15549.4	0.753953	0.120498	6.24855	4.14273e-10	1.00307e-08	KRT20	protein_coding	2855.94	20509.5	8991.34	3239.05	14840.7	11133	2648.41	20846.3	14832	3479.71	18801.8	18814.9	3272.97	20995.9	14421.9	3569.06	19539.2	22440.6	5579.69	42848.4	22141.4	5681.87	57259	23943.7	6227.44	43874.1	21083.6	3257.45	18589.5	11425.2	3344.99	13875.8	10999.7	2836.48	22980.9	18595.8	2857	21503	9567	3762	12281
ENSG00000108375	14305	-0.33906	0.0584552	-5.79994	6.63402e-09	1.24742e-07	RNF43	protein_coding	16871.6	13977.4	7247.57	17320.2	13852.4	9833.21	15822.5	14992.3	7990.43	19813.5	21125.2	10540	20410.6	20789.3	10657.4	20623.6	20867.3	9994.4	16322.6	15563.7	8497	18289.5	14750.4	9102.79	17080.6	13999.2	8142.45	14829.3	14148.2	7548.94	17810.5	14097.9	9616.1	16663.8	15046	10742.6	15909	13791	8458	19448	11996
ENSG00000119772	801.872	0.447944	0.0796475	5.62429	1.86267e-08	3.16068e-07	DNMT3A	protein_coding	855.352	819.331	991.232	1196.19	792.347	773.046	864.175	791.598	856.316	511.639	572.989	692.814	668.91	474.921	724.976	570.644	597.862	561	760.799	768.622	895.227	874.092	751.164	857.854	938.471	637.076	906.341	966.149	844.955	951.329	1021.08	793.034	682.271	957.145	800.615	1145.83	1007	864	973	1377	727
ENSG00000160180	2369.94	1.09721	0.210366	5.24512	1.56178e-07	2.11593e-06	TFF3	protein_coding	1256.03	3410.73	4447.66	1465.37	6611.31	5682.28	1616.52	3318.01	7355.89	387.83	1598.62	571.909	451.863	1254.58	404.805	418.02	1167.63	536.053	601.573	2408.93	3069.43	769.756	2279.09	4481.9	708.705	3436.46	850.746	1366.69	3026.14	2890.78	1366.77	4566.13	4167.7	1274.08	3274.24	2823.52	1113	3298	5712	1959	4737
ENSG00000139292	452.27	-1.27911	0.246795	-5.23787	1.62442e-07	2.19098e-06	LGR5	protein_coding	491.955	1334.49	118.286	316.424	289.341	67.0823	527.472	984.442	40.1405	501.964	1467.33	168.812	391.207	977.197	137.013	416.406	1140.43	103.407	247.733	404.809	45.1883	150.143	81.1295	21.1237	123.194	214.762	131.135	444.387	1469.05	87.5757	293.102	1581.64	56.1384	468.071	938.119	51.0006	501	1433	132	376	253
ENSG00000160181	53.2716	1.38759	0.283468	4.94292	7.69622e-07	8.75804e-06	TFF2	protein_coding	86.3031	7.25321	41.2426	91.4822	9.85382	51.7618	137.259	2.10641	116.197	42.3128	10.0495	5.38565	40.7903	12.645	10.4634	39.8937	10.4238	7.88145	166.008	57.3067	33.263	185.219	37.8834	96.0669	162.876	26.0136	14.1002	97.0296	4.2235	22.3081	126.319	1.24484	27.6644	106.111	4.63326	26.2032	88	8	45	108	7
ENSG00000164266	484.625	1.10113	0.231459	4.92779	8.31646e-07	9.39778e-06	SPINK1	protein_coding	105.919	1177.03	1175.71	82.9976	1488.28	885.599	63.8961	1106.61	1609.46	10.6329	168.814	152.208	10.2262	116.344	93.1577	7.19479	72.1311	468.036	17.6066	259.485	539.691	46.2903	151.928	677.488	19.9408	224.246	760.399	195.241	937.001	1415.6	109.584	851.551	858.674	130.563	645.359	811.599	115	1299	1170	88	1280
ENSG00000039068	12689.7	0.339996	0.0694451	4.89469	9.84611e-07	1.08923e-05	CDH1	protein_coding	10620.4	13305	14017.7	11702.9	11161.7	16288.3	11688.9	12019.7	14614.8	8320.31	10567.8	12692.3	9626.02	12350.9	12414.3	8698.88	10534.9	12001.5	8633.45	16060.8	16794.4	11029	17201.1	16564.1	9993.14	14441.7	13980.3	10240.6	13031	14535.8	12337.7	11906.1	17693.4	11348	12457.6	15953.5	10941	14777	14100	13845	9015
ENSG00000079385	3576.07	1.0032	0.206944	4.86893	1.12204e-06	1.22516e-05	CEACAM1	protein_coding	2298.61	4266.14	6735.1	919.113	11107.8	8600.8	2105.53	3776.66	9655.63	1527.45	1341.07	1650.53	1557.67	1675.21	1542.07	1609.32	1192.36	1882.41	2361.92	3384.39	3829.89	2791.65	6337.45	4458.54	2917.78	4047.4	2775.08	2464.58	3889.49	4585.65	3360	2876.88	4731.26	2465.32	3191.61	4826.06	2355	4265	7532	1071	8968
ENSG00000044012	4.41888	1.44933	0.300744	4.66473	3.09016e-06	2.98394e-05	GUCA2B	protein_coding	1.97754	6.39159	3.74632	4.34766	3.57342	5.94349	6.23958	3.809	12.0106	0	0.852631	2.77056	0.823619	0	0	0.913097	0	2.04079	0.925325	2.79083	21.7112	4.43233	12.859	6.41944	6.11021	9.67953	6.72954	3.40813	0.828279	9.69362	6.2473	0	3.74695	4.85707	0	3.20093	2	7	4	5	3
ENSG00000132646	2961.9	-0.636963	0.142033	-4.49722	6.88478e-06	6.07136e-05	PCNA	protein_coding	3118.68	2943.11	2886.79	3111.21	1477.19	2207.67	3230.4	3051.39	2010.92	4183.36	3070.06	3547.75	3946.54	3333.27	4465.93	4239.01	3123.83	3778.92	3796.35	1899.38	2577.52	3184.17	1269.54	2241.37	3475.81	1324.66	2147.72	3292.22	3535.45	3487.94	2848.46	3327.09	2288.63	3087.15	3164.85	1954.25	3111	3096	3061	3598	1225
ENSG00000160182	317.623	1.12947	0.248566	4.40617	1.05215e-05	8.85527e-05	TFF1	protein_coding	15.769	305.951	219.864	16.5368	822.665	231.64	33.24	342.667	541.534	16.0749	410.503	86.059	46.7576	540.567	34.2601	30.2121	460.492	159.005	30.4401	901.101	356.354	82.0578	1762.6	538.621	47.2467	1613.54	114.936	20.3812	244.039	173.928	32.2222	489.919	153.026	22.6857	446.316	91.2219	16	338	235	19	692
ENSG00000106462	805.685	-0.612801	0.140383	-4.39743	1.09542e-05	9.16447e-05	EZH2	protein_coding	1191.57	548.539	609.89	1086.96	357.979	544.365	1273.64	561.598	417.267	1486.02	624.534	821.645	1272.17	619.607	1070.01	1446.37	608.029	847.573	1438.53	348.084	561.264	1173.31	248.407	565.771	1282.44	247.323	436.462	1169.07	698.637	657.266	1107.1	698.368	534.186	1330.04	621.742	498.884	1207	575	664	1218	299
ENSG00000181885	6722.6	0.321157	0.0732933	4.38207	1.17556e-05	9.75738e-05	CLDN7	protein_coding	5906.32	6870.42	4624.86	6320.91	9235.52	4392.96	6159.63	7738.98	5071.17	5122.75	7524.49	4562.28	6462.76	10817.2	3584.65	6059.33	9173.33	3847.86	6392.08	8970.21	5391.57	7915.54	14477.9	5704.22	7177.11	11119.8	4451.36	6322.68	7032.66	4690.18	7605.66	8232.5	4667.01	6310.16	7698.15	4379.45	6125	7850	4870	7400	6661
ENSG00000127831	22867.7	0.209596	0.0487579	4.29853	1.71935e-05	0.000134287	VIL1	protein_coding	14920.2	22030.5	25279.4	20750.5	21535.6	23776.3	14462.5	20678	25867	16944.7	25862.4	29201.8	19386.2	23742.1	24701.1	14307.4	23411.2	26538.1	17665.5	27627.6	34208.5	21034.8	31284.5	33661.9	17931.9	25711.9	27783.8	15777	21242	27051.8	20184.8	21466.4	23333.8	14829	21674.7	27372.7	16776	22218	23689	25368	16845
ENSG00000026508	6813.17	0.531267	0.148551	3.6088	0.000307611	0.0016684	CD44	protein_coding	5228.06	10941.2	10478.3	4961.68	9812.65	10599.1	3907.41	9212.33	10814.1	1328.43	5394.14	7860.76	1131.78	4774.55	6839.12	1133.44	4233.1	7782.9	2675.18	7503.56	9447.7	2668.77	4219.56	10047.4	2220.9	6458.25	11411.3	5530.49	10120.6	10235.8	4671.8	8779.18	9917.93	4298.83	8942.6	9691.31	5189	11318	10314	5380	8035
ENSG00000174136	1124.43	-0.712498	0.206188	-3.46992	0.000520618	0.00264214	RGMB	protein_coding	4066.75	1167.07	343.458	2484.1	701.951	514.439	3234.72	1534.69	318.711	1063.04	889.25	318.031	1207.79	675.316	332.876	1024.74	916.209	319.095	746.921	306.624	248.036	626.411	235.773	260.029	553.109	318.502	257.859	3305.62	1279.04	397.098	2664.71	2729.41	435.422	3282.83	1375.7	343.973	4329	1298	379	2960	620
ENSG00000165819	1197.33	-0.261943	0.0810098	-3.23253	0.001227	0.00548719	METTL3	protein_coding	938.256	1429.21	1106.55	1012.05	1453.95	1222.45	880.295	1278.47	1040.67	1066.8	1318.87	1689.91	891.032	1364.14	1831.08	1070.5	1439.16	1667.81	903.386	1195.21	1438.83	832.106	1096.86	1292.01	855.133	1209.59	1382.51	808.713	1349.18	1176.26	706.823	1470.18	1263.13	887.317	1277.07	1258.45	937	1509	1195	1151	1217
ENSG00000185499	505.164	0.774304	0.272864	3.23009	0.00123752	0.00552367	MUC1	protein_coding	1160.94	542.979	971.768	1104.68	2491.29	650.541	1260.57	599.813	731.512	137.254	57.7354	22.5041	146.419	35.2084	44.1132	109.113	24.9098	9.41535	191.86	140.25	41.5066	177.675	334.245	56.9865	132.001	234.457	11.1496	1171.9	618.477	544.738	1860.21	486.189	339.674	1217.7	253.898	272.222	1317	693	1029	1288	1979
ENSG00000176153	17364.4	0.373509	0.120864	3.11492	0.00183992	0.00774431	GPX2	protein_coding	22046.7	24861	12024.9	22765.9	36706.3	6989.04	16259.1	26001.4	9025.18	25033	23369.4	5283.63	18003.1	21950.6	4100.78	15818.5	19180.8	5189.4	19898.2	29092.1	8060.5	16391.8	31702.7	9142.18	16674.3	28452.9	9076.5	22713.7	22717.5	9493.31	15700	21450.3	6269.14	16076.9	22856.8	4739.88	21798	26482	12783	26206	30655
ENSG00000148773	4505.3	-0.606028	0.224426	-2.889	0.0038647	0.0144538	MKI67	protein_coding	9642.89	2892.9	2487.87	5707.82	1079.09	1652.2	6835.74	2514.52	1001.22	9896.54	2992.11	4066.75	9663.14	2686.26	4482.26	6107.88	2903.44	4922.92	10668.3	1665.97	2731.58	10662.1	489.31	1963.53	10480.4	680.584	1688.5	8646.61	3596.86	2420.77	8573.86	2867.22	1439.49	7908.07	2786.38	1385.77	8967	2928	2489	6841	762
ENSG00000134193	674.068	0.950391	0.298876	2.74675	0.00601888	0.0211072	REG4	protein_coding	6.15491	140.587	886.456	1.7707	29.0371	374.287	0	109.886	569.89	0.933184	625.154	1109.6	2.57495	598.84	206.208	2.18554	495.941	3015.76	3.83403	1978.34	1880.55	1.50621	3540.98	1892.55	5.04515	2423.23	1869.7	0	106.538	727.647	1.07427	112.415	739.277	0.825937	127.257	680.427	6	147	960	2	24
ENSG00000148516	8.0756	0.720556	0.300754	2.67351	0.00750626	0.0254804	ZEB1	protein_coding	3.89525	2.8034	8.50869	14.0448	6.30339	16.629	8.61515	6.17243	3.48134	8.61653	0.480718	1.11704	18.4713	5.17618	4.26713	17.7488	2.10942	1.06033	25.2949	7.41969	14.5555	6.07474	12.389	7.97903	7.59971	6.31233	26.6425	6.90313	8.38872	1.27504	18.6771	1.38939	4.31889	3.86848	1.00388	1.12856	7	1	12	20	3
ENSG00000125398	7856.05	-0.30886	0.118796	-2.59826	0.0093698	0.0305595	SOX9	protein_coding	6864.75	5407.15	9324.12	9486.48	6466.34	12283.6	6485.65	6393.75	9762.87	5266.72	7685.34	11336.6	4711.17	6875.06	14938.2	4383.71	7034.57	12539.3	4289.69	5845.37	9367.37	3704.41	5446.8	10299.8	3837.19	6087.77	10331.3	6128.82	5899.25	9800.86	6227.62	6357.67	12562.5	6430.3	6259.84	16695.9	6823	5620	9867	10985	5336
ENSG00000078403	676.864	-0.309556	0.121383	-2.55049	0.0107571	0.034414	MLLT10	protein_coding	753.714	579.118	751.718	972.59	422.546	743.235	930.942	498.83	492.15	916.196	972.093	548.758	730.669	508.816	796.368	705.301	743.421	685.646	723.187	649.006	526.781	666.723	485.199	609.61	630.887	508.158	473.716	789.846	641.637	662.388	546.414	475.213	772.301	978.493	527.547	947.874	810	749	695	1089	414
ENSG00000125968	9772.15	0.405869	0.164825	2.43028	0.015087	0.045551	ID1	protein_coding	9552.95	3050.46	3508.21	27192.3	7174.84	6341.57	9627.16	3568.99	7064.34	10345.3	7242.24	7913.35	11982.2	7988.13	9340.39	12289.6	7512.02	9073.16	20024.9	7472.3	9023.63	23435.1	9770	11475.7	25070.1	9183.31	9795.55	10651.7	3142.79	5616.72	12826.2	3144.89	6486.15	10983.2	3769.97	9158.15	9550	3257	3720	31039	5987
ENSG00000124216	74.2539	-0.342533	0.145882	-2.35825	0.0183611	0.0536027	SNAI1	protein_coding	89.3179	81.1251	53.7848	55.3325	134.124	37.2041	98.694	69.1341	37.1314	73.9757	130.849	44.7116	73.9304	128.539	61.1919	80.1486	119.377	44.5677	85.3141	63.4034	40.4465	77.2292	100.309	37.4832	85.4744	81.4632	24.072	83.0983	108.559	38.0414	82.9876	112.08	28.7797	119.403	70.2394	21.6194	89	85	57	64	111
ENSG00000122711	88.9485	0.714748	0.284899	2.352	0.0186728	0.0543563	SPINK4	protein_coding	2.95831	91.5285	519.959	0	36.2217	196.619	7.41146	33.5903	338.137	2.6708	17.8622	72.5354	3.2774	2.59826	25.3112	0.949263	10.7782	111.177	2.76668	12.1692	352.846	2.27659	11.51	166.493	0	19.6448	286.194	2.54912	52.4487	350.911	3.15796	87.8915	202.241	5.00189	55.3696	115.091	3	104	545	0	30
ENSG00000106541	5652.73	0.249541	0.116402	2.14934	0.0316077	0.0833718	AGR2	protein_coding	1259.91	9370.84	5300.25	1934.97	6163.75	3959.78	1198.91	6833.49	4483.72	1416.36	13903.6	5311	1505.55	11012.7	4440.46	1232.5	11476.8	5138.26	1708.2	13810.9	6210.79	1837.5	12293.8	6420.11	1554.45	14580.7	6073.15	1346.71	7502.76	5530.29	855.464	7672.28	4885.9	978.952	8492.71	5800.92	1297	9647	5392	2248	5124
ENSG00000183734	4152.84	-0.342712	0.17417	-2.00284	0.0451941	0.111233	ASCL2	protein_coding	5186.72	2077.76	3458.2	13203.7	2350.15	3536.65	4678.01	2867.07	3709.1	3782.19	3953.45	5291.18	4457.85	3285.1	5852.12	3907.6	4291.5	4797.79	5335.47	2009.34	3959.28	4697.76	1058.95	4052.19	4947.24	2640.5	4520.92	4666.96	2292.45	4715.52	5080.44	3092.2	4331.89	4240.8	3405.58	3768.61	5166	2174	3664	15275	1944
ENSG00000198788	236.505	0.349685	0.291402	1.82127	0.0685663	0.15523	MUC2	processed_transcript	14.3009	170.569	938.393	55.3566	180.516	480.831	11.6996	209.954	225.248	10.1958	68.0085	504.826	6.96457	18.7236	376.843	3.87746	78.0999	951.106	9.86828	210.224	389.316	11.7898	226.152	643.646	55.7652	229.224	277.399	20.9219	173.988	474.925	16.29	450.565	682.882	13.4356	186.892	135.382	23	152	617	14	241
ENSG00000007062	2229.69	-0.284628	0.16394	-1.6803	0.0928996	0.197524	PROM1	protein_coding	5204.79	3697.82	1195.42	6135.51	2462.98	444.935	5255.65	2957.55	632.063	3123.59	3107.19	436.731	2341.31	2209.22	276.651	1998.79	2480.26	429.633	1862.36	2190.37	527.455	1452.06	1096.56	565.483	1588.4	1823.26	301.113	4999.69	3630.03	723.122	4065.35	2554.7	411.338	4795.94	2545.24	746.23	5068	4355	997	6844	2189
ENSG00000117318	3096.64	0.264499	0.156085	1.67609	0.0937214	0.19889	ID3	protein_coding	2895.13	1392.23	1305.95	5688.67	1983.28	2282.35	2198.59	1291.91	2888.6	3093.36	3791.15	3504.77	3015.23	3642.52	4014.99	2740.05	2989.81	3396.9	4899.43	2776.94	3848.25	5313.29	3518.3	5539.25	4727.49	3495.02	4276.77	3157.42	1376.47	2359.29	2884.48	1475.98	2408.4	2573.4	1614.97	3118.47	2812	1412	1426	6596	1652
ENSG00000105810	2409.49	0.164	0.11001	1.50027	0.133545	0.260547	CDK6	protein_coding	2419.56	3221.18	2291.96	3141.54	2276.99	2707.78	1993.76	3390.78	2701.85	1419.49	2966.09	1440.84	1482.88	3103.93	1492.65	1742.21	4025	1694.29	2099.48	2955.64	1835.87	1858.88	2572.65	2132.73	2177.86	2849.13	2358.34	2361.74	3078.83	1990.3	2142.53	2617.93	2486.57	2188.42	3209.69	2312.42	2503	3382	2471	3829	1793
ENSG00000001626	3211.49	0.276806	0.250151	1.30652	0.191375	0.342154	CFTR	protein_coding	2756.03	7878.2	2662.53	1754.82	7398.25	4052.6	1715.96	7889.39	3067.72	250.935	1349.61	3472.16	289.573	1285.55	4506.89	278.571	1303.18	3150.49	594.134	3076.78	2764.8	588.795	2046.41	3236.65	589.115	2838.59	3357.5	2325.09	7299.79	3407.62	2080.08	7369.12	3877.35	2330.89	8067.98	4700.39	2811	8285	2811	2160	5646
ENSG00000124664	16.8688	0.297533	0.284943	1.28732	0.197983	0.351038	SPDEF	protein_coding	3.99199	4.83724	24.3917	5.24937	4.80681	16.2261	2.08796	5.91392	5.75878	4.6247	2.63266	69.974	3.40353	7.9709	59.8975	0.911072	15.6422	36.3785	9.49281	9.26733	31.2453	13.1562	76.635	34.009	15.4399	6.83267	21.8227	7.74752	3.43641	17.7104	5.31778	19.2189	19.0882	12.8283	14.0034	15.3261	4	5	26	6	4
ENSG00000095303	33.248	-0.178505	0.184437	-0.972237	0.330933	0.506411	PTGS1	protein_coding	26.1351	20.7868	81.0244	42.8594	26.4751	58.782	32.2425	21.3346	32.7188	25.215	17.9648	33.7325	19.2587	21.0285	48.201	50.4822	17.2144	26.8302	29.3101	13.325	34.3967	15.9136	19.4506	47.1411	19.9882	13.1236	33.8075	40.9833	18.784	84.664	21.8856	19.9508	65.8501	38.6921	26.6532	50.7233	31	20	95	50	26
ENSG00000151490	854.797	0.168567	0.26444	0.6367	0.52432	0.685444	PTPRO	protein_coding	2030.99	574.575	2289.34	370.359	130.674	941.811	2001.95	541.279	1431.97	953.125	75.8802	947.232	886.607	53.8646	531.052	598.232	79.7893	616.892	964.878	118.42	818.38	1051.5	58.3642	432.897	609.426	84.5428	1421.61	2021.36	555.71	1936.93	1322.38	678.241	1098.39	1354.28	513.688	676.077	1979	632	2441	381	89
ENSG00000102837	583.588	-0.139372	0.286475	-0.562944	0.573473	0.723897	OLFM4	protein_coding	489.673	430.173	35.8963	124.392	2430.41	31.2983	474.226	6458.57	13.8582	188.599	51.2391	1.82176	145.727	299.896	4.85309	42.2463	153.901	4.93113	92.0219	26.1078	11.2074	85.2625	467.851	8.85785	24.1394	143.604	0	565.541	470.522	23.714	526.917	1178.9	22.141	572.561	5399.91	8.19323	487	448	38	144	2007
ENSG00000122691	2.26973	0.00752293	0.288096	-0.0681641	0.945655	0.971843	TWIST1	protein_coding	7.88319	0.561336	0	6.88685	0.710758	6.1559	2.47042	6.96281	2.04807	2.35823	0	0.536804	2.43201	2.68412	5.05511	0.529785	0	2.33074	1.10295	0	0	0	3.84479	0.648436	0.507913	3.19297	7.93493	6.793	2.20078	1.39875	0.617928	0	0.564269	2.69169	0	0.605708	3	1	0	6	1
ENSG00000163106	0.0552583	0	0.0852974	0	1	NA	HPGDS	protein_coding	0	0	1.9893	0	0	0	0	0	0	0	0	0	0	0	0	0	0	0	0	0	0	0	0	0	0	0	0	0	0	0	0	0	0	0	0	0	0	0	1	0	0
[truncated: 31 more columns]

## Sheet: O_NF_vs_ENAS_DESeq2_marker_org
gene_id	baseMean	log2FoldChange	lfcSE	stat	pvalue	padj	gene_name	gene_biotype	P1_1_O_caf_r1_normCounts	P2_1_O_caf_r2_normCounts	P3_1_O_caf_r3_normCounts	P1_2_O_caf_r4_normCounts	P2_2_O_caf_r5_normCounts	P3_2_O_caf_r6_normCounts	P1_3_O_caf_r7_normCounts	P2_3_O_caf_r8_normCounts	P3_3_O_caf_r9_normCounts	P1_1_O_enas_r1_normCounts	P2_1_O_enas_r2_normCounts	P3_1_O_enas_r3_normCounts	P1_2_O_enas_r4_normCounts	P2_2_O_enas_r5_normCounts	P3_2_O_enas_r6_normCounts	P1_3_O_enas_r7_normCounts	P2_3_O_enas_r8_normCounts	P3_3_O_enas_r9_normCounts	P1_1_O_min_r1_normCounts	P2_1_O_min_r2_normCounts	P3_1_O_min_r3_normCounts	P1_2_O_min_r4_normCounts	P2_2_O_min_r5_normCounts	P3_2_O_min_r6_normCounts	P1_3_O_min_r7_normCounts	P2_3_O_min_r8_normCounts	P3_3_O_min_r9_normCounts	P1_1_O_nf_r1_normCounts	P2_1_O_nf_r2_normCounts	P3_1_O_nf_r3_normCounts	P1_2_O_nf_r4_normCounts	P2_2_O_nf_r5_normCounts	P3_2_O_nf_r6_normCounts	P1_3_O_nf_r7_normCounts	P2_3_O_nf_r8_normCounts	P3_3_O_nf_r9_normCounts	P1_1_O_caf_r1_rawCounts	P2_1_O_caf_r2_rawCounts	P3_1_O_caf_r3_rawCounts	P1_2_O_caf_r4_rawCounts	P2_2_O_caf_r5_rawCounts
ENSG00000091138	10993.3	2.61318	0.285605	11.0068	3.54259e-28	1.09617e-25	SLC26A3	protein_coding	3720.76	6479.28	5298.35	19077.9	25928.2	33686.7	5528.85	23076.3	39352.3	247.513	75.7299	1921.4	228.217	220.345	1815.51	217.178	108.509	1850.55	4587.34	1295.78	9600.17	5861.45	7386.33	22529.5	6929.59	3541.44	6757.79	4903.21	3938.62	9134.56	12885.8	4340.87	31647.2	6345.98	17255.2	67982.7	3698	6424	5369	21963	21565
ENSG00000185499	505.164	2.44829	0.272406	9.4629	2.99518e-21	3.56054e-19	MUC1	protein_coding	1160.94	542.979	971.768	1104.68	2491.29	650.541	1260.57	599.813	731.512	137.254	57.7354	22.5041	146.419	35.2084	44.1132	109.113	24.9098	9.41535	191.86	140.25	41.5066	177.675	334.245	56.9865	132.001	234.457	11.1496	1171.9	618.477	544.738	1860.21	486.189	339.674	1217.7	253.898	272.222	1317	693	1029	1288	1979
ENSG00000164266	484.625	2.39701	0.230086	10.831	2.45397e-27	6.79395e-25	SPINK1	protein_coding	105.919	1177.03	1175.71	82.9976	1488.28	885.599	63.8961	1106.61	1609.46	10.6329	168.814	152.208	10.2262	116.344	93.1577	7.19479	72.1311	468.036	17.6066	259.485	539.691	46.2903	151.928	677.488	19.9408	224.246	760.399	195.241	937.001	1415.6	109.584	851.551	858.674	130.563	645.359	811.599	115	1299	1170	88	1280
ENSG00000102837	583.588	1.70456	0.284918	5.90756	3.47203e-09	6.65723e-08	OLFM4	protein_coding	489.673	430.173	35.8963	124.392	2430.41	31.2983	474.226	6458.57	13.8582	188.599	51.2391	1.82176	145.727	299.896	4.85309	42.2463	153.901	4.93113	92.0219	26.1078	11.2074	85.2625	467.851	8.85785	24.1394	143.604	0	565.541	470.522	23.714	526.917	1178.9	22.141	572.561	5399.91	8.19323	487	448	38	144	2007
ENSG00000160180	2369.94	1.55254	0.210331	7.45083	9.27559e-14	3.81187e-12	TFF3	protein_coding	1256.03	3410.73	4447.66	1465.37	6611.31	5682.28	1616.52	3318.01	7355.89	387.83	1598.62	571.909	451.863	1254.58	404.805	418.02	1167.63	536.053	601.573	2408.93	3069.43	769.756	2279.09	4481.9	708.705	3436.46	850.746	1366.69	3026.14	2890.78	1366.77	4566.13	4167.7	1274.08	3274.24	2823.52	1113	3298	5712	1959	4737
ENSG00000001626	3211.49	1.28287	0.250101	5.50324	3.72865e-08	5.7518e-07	CFTR	protein_coding	2756.03	7878.2	2662.53	1754.82	7398.25	4052.6	1715.96	7889.39	3067.72	250.935	1349.61	3472.16	289.573	1285.55	4506.89	278.571	1303.18	3150.49	594.134	3076.78	2764.8	588.795	2046.41	3236.65	589.115	2838.59	3357.5	2325.09	7299.79	3407.62	2080.08	7369.12	3877.35	2330.89	8067.98	4700.39	2811	8285	2811	2160	5646
ENSG00000122711	88.9485	1.22388	0.284147	4.46401	8.04396e-06	7.22456e-05	SPINK4	protein_coding	2.95831	91.5285	519.959	0	36.2217	196.619	7.41146	33.5903	338.137	2.6708	17.8622	72.5354	3.2774	2.59826	25.3112	0.949263	10.7782	111.177	2.76668	12.1692	352.846	2.27659	11.51	166.493	0	19.6448	286.194	2.54912	52.4487	350.911	3.15796	87.8915	202.241	5.00189	55.3696	115.091	3	104	545	0	30
ENSG00000151490	854.797	1.11956	0.264279	4.66704	3.05564e-06	3.05434e-05	PTPRO	protein_coding	2030.99	574.575	2289.34	370.359	130.674	941.811	2001.95	541.279	1431.97	953.125	75.8802	947.232	886.607	53.8646	531.052	598.232	79.7893	616.892	964.878	118.42	818.38	1051.5	58.3642	432.897	609.426	84.5428	1421.61	2021.36	555.71	1936.93	1322.38	678.241	1098.39	1354.28	513.688	676.077	1979	632	2441	381	89
ENSG00000026508	6813.17	1.01459	0.148523	6.90716	4.94445e-12	1.539e-10	CD44	protein_coding	5228.06	10941.2	10478.3	4961.68	9812.65	10599.1	3907.41	9212.33	10814.1	1328.43	5394.14	7860.76	1131.78	4774.55	6839.12	1133.44	4233.1	7782.9	2675.18	7503.56	9447.7	2668.77	4219.56	10047.4	2220.9	6458.25	11411.3	5530.49	10120.6	10235.8	4671.8	8779.18	9917.93	4298.83	8942.6	9691.31	5189	11318	10314	5380	8035
ENSG00000079385	3576.07	1.001	0.206942	4.85887	1.18055e-06	1.28704e-05	CEACAM1	protein_coding	2298.61	4266.14	6735.1	919.113	11107.8	8600.8	2105.53	3776.66	9655.63	1527.45	1341.07	1650.53	1557.67	1675.21	1542.07	1609.32	1192.36	1882.41	2361.92	3384.39	3829.89	2791.65	6337.45	4458.54	2917.78	4047.4	2775.08	2464.58	3889.49	4585.65	3360	2876.88	4731.26	2465.32	3191.61	4826.06	2355	4265	7532	1071	8968
ENSG00000174136	1124.43	0.86843	0.205531	4.17095	3.03333e-05	0.000235862	RGMB	protein_coding	4066.75	1167.07	343.458	2484.1	701.951	514.439	3234.72	1534.69	318.711	1063.04	889.25	318.031	1207.79	675.316	332.876	1024.74	916.209	319.095	746.921	306.624	248.036	626.411	235.773	260.029	553.109	318.502	257.859	3305.62	1279.04	397.098	2664.71	2729.41	435.422	3282.83	1375.7	343.973	4329	1298	379	2960	620
ENSG00000044012	4.41888	0.778894	0.301685	2.94696	0.00320913	0.0134137	GUCA2B	protein_coding	1.97754	6.39159	3.74632	4.34766	3.57342	5.94349	6.23958	3.809	12.0106	0	0.852631	2.77056	0.823619	0	0	0.913097	0	2.04079	0.925325	2.79083	21.7112	4.43233	12.859	6.41944	6.11021	9.67953	6.72954	3.40813	0.828279	9.69362	6.2473	0	3.74695	4.85707	0	3.20093	2	7	4	5	3
ENSG00000163586	20930.7	0.69836	0.188631	3.85441	0.000116011	0.000765197	FABP1	protein_coding	3176.18	31777.2	13812.7	7504.69	46274.7	16444.5	3087.43	44991.8	29601	1144.52	25308.8	18340.5	1159.52	22501.1	11384.8	1148.72	19405.6	19283.7	5472.47	40225.4	35388.8	7474.74	57160	38861.4	6063.28	46828	20833.8	4186.34	27148.3	16983.9	4823.99	34590.3	13951.9	3302.11	48335.1	25526.9	3242	34967	14531	8529	38925
ENSG00000119772	801.872	0.587759	0.0793258	7.40999	1.2631e-13	5.10113e-12	DNMT3A	protein_coding	855.352	819.331	991.232	1196.19	792.347	773.046	864.175	791.598	856.316	511.639	572.989	692.814	668.91	474.921	724.976	570.644	597.862	561	760.799	768.622	895.227	874.092	751.164	857.854	938.471	637.076	906.341	966.149	844.955	951.329	1021.08	793.034	682.271	957.145	800.615	1145.83	1007	864	973	1377	727
ENSG00000007062	2229.69	0.530513	0.163551	3.25423	0.001137	0.00557141	PROM1	protein_coding	5204.79	3697.82	1195.42	6135.51	2462.98	444.935	5255.65	2957.55	632.063	3123.59	3107.19	436.731	2341.31	2209.22	276.651	1998.79	2480.26	429.633	1862.36	2190.37	527.455	1452.06	1096.56	565.483	1588.4	1823.26	301.113	4999.69	3630.03	723.122	4065.35	2554.7	411.338	4795.94	2545.24	746.23	5068	4355	997	6844	2189
ENSG00000160181	53.2716	0.482985	0.284558	1.53195	0.125535	0.25939	TFF2	protein_coding	86.3031	7.25321	41.2426	91.4822	9.85382	51.7618	137.259	2.10641	116.197	42.3128	10.0495	5.38565	40.7903	12.645	10.4634	39.8937	10.4238	7.88145	166.008	57.3067	33.263	185.219	37.8834	96.0669	162.876	26.0136	14.1002	97.0296	4.2235	22.3081	126.319	1.24484	27.6644	106.111	4.63326	26.2032	88	8	45	108	7
ENSG00000095303	33.248	0.414191	0.178347	2.3101	0.0208826	0.0634773	PTGS1	protein_coding	26.1351	20.7868	81.0244	42.8594	26.4751	58.782	32.2425	21.3346	32.7188	25.215	17.9648	33.7325	19.2587	21.0285	48.201	50.4822	17.2144	26.8302	29.3101	13.325	34.3967	15.9136	19.4506	47.1411	19.9882	13.1236	33.8075	40.9833	18.784	84.664	21.8856	19.9508	65.8501	38.6921	26.6532	50.7233	31	20	95	50	26
ENSG00000198788	236.505	0.336021	0.2913	1.67948	0.0930583	0.207244	MUC2	processed_transcript	14.3009	170.569	938.393	55.3566	180.516	480.831	11.6996	209.954	225.248	10.1958	68.0085	504.826	6.96457	18.7236	376.843	3.87746	78.0999	951.106	9.86828	210.224	389.316	11.7898	226.152	643.646	55.7652	229.224	277.399	20.9219	173.988	474.925	16.29	450.565	682.882	13.4356	186.892	135.382	23	152	617	14	241
ENSG00000039068	12689.7	0.292425	0.0694474	4.21073	2.54545e-05	0.000202109	CDH1	protein_coding	10620.4	13305	14017.7	11702.9	11161.7	16288.3	11688.9	12019.7	14614.8	8320.31	10567.8	12692.3	9626.02	12350.9	12414.3	8698.88	10534.9	12001.5	8633.45	16060.8	16794.4	11029	17201.1	16564.1	9993.14	14441.7	13980.3	10240.6	13031	14535.8	12337.7	11906.1	17693.4	11348	12457.6	15953.5	10941	14777	14100	13845	9015
ENSG00000105810	2409.49	0.26467	0.109979	2.41632	0.0156784	0.0502516	CDK6	protein_coding	2419.56	3221.18	2291.96	3141.54	2276.99	2707.78	1993.76	3390.78	2701.85	1419.49	2966.09	1440.84	1482.88	3103.93	1492.65	1742.21	4025	1694.29	2099.48	2955.64	1835.87	1858.88	2572.65	2132.73	2177.86	2849.13	2358.34	2361.74	3078.83	1990.3	2142.53	2617.93	2486.57	2188.42	3209.69	2312.42	2503	3382	2471	3829	1793
ENSG00000176153	17364.4	0.112473	0.120873	0.946174	0.34406	0.532816	GPX2	protein_coding	22046.7	24861	12024.9	22765.9	36706.3	6989.04	16259.1	26001.4	9025.18	25033	23369.4	5283.63	18003.1	21950.6	4100.78	15818.5	19180.8	5189.4	19898.2	29092.1	8060.5	16391.8	31702.7	9142.18	16674.3	28452.9	9076.5	22713.7	22717.5	9493.31	15700	21450.3	6269.14	16076.9	22856.8	4739.88	21798	26482	12783	26206	30655
ENSG00000181885	6722.6	0.0510219	0.0733289	0.700287	0.483748	0.664353	CLDN7	protein_coding	5906.32	6870.42	4624.86	6320.91	9235.52	4392.96	6159.63	7738.98	5071.17	5122.75	7524.49	4562.28	6462.76	10817.2	3584.65	6059.33	9173.33	3847.86	6392.08	8970.21	5391.57	7915.54	14477.9	5704.22	7177.11	11119.8	4451.36	6322.68	7032.66	4690.18	7605.66	8232.5	4667.01	6310.16	7698.15	4379.45	6125	7850	4870	7400	6661
ENSG00000125398	7856.05	0.0446225	0.118763	0.379462	0.704345	0.83175	SOX9	protein_coding	6864.75	5407.15	9324.12	9486.48	6466.34	12283.6	6485.65	6393.75	9762.87	5266.72	7685.34	11336.6	4711.17	6875.06	14938.2	4383.71	7034.57	12539.3	4289.69	5845.37	9367.37	3704.41	5446.8	10299.8	3837.19	6087.77	10331.3	6128.82	5899.25	9800.86	6227.62	6357.67	12562.5	6430.3	6259.84	16695.9	6823	5620	9867	10985	5336
ENSG00000163106	0.0552583	0	0.0852974	0	1	NA	HPGDS	protein_coding	0	0	1.9893	0	0	0	0	0	0	0	0	0	0	0	0	0	0	0	0	0	0	0	0	0	0	0	0	0	0	0	0	0	0	0	0	0	0	0	1	0	0
ENSG00000160182	317.623	-0.0145639	0.249704	-0.0413832	0.96699	0.983442	TFF1	protein_coding	15.769	305.951	219.864	16.5368	822.665	231.64	33.24	342.667	541.534	16.0749	410.503	86.059	46.7576	540.567	34.2601	30.2121	460.492	159.005	30.4401	901.101	356.354	82.0578	1762.6	538.621	47.2467	1613.54	114.936	20.3812	244.039	173.928	32.2222	489.919	153.026	22.6857	446.316	91.2219	16	338	235	19	692
ENSG00000122691	2.26973	-0.0345556	0.287831	-0.0682472	0.945589	0.972393	TWIST1	protein_coding	7.88319	0.561336	0	6.88685	0.710758	6.1559	2.47042	6.96281	2.04807	2.35823	0	0.536804	2.43201	2.68412	5.05511	0.529785	0	2.33074	1.10295	0	0	0	3.84479	0.648436	0.507913	3.19297	7.93493	6.793	2.20078	1.39875	0.617928	0	0.564269	2.69169	0	0.605708	3	1	0	6	1
ENSG00000078403	676.864	-0.0630745	0.121118	-0.521417	0.602076	0.759602	MLLT10	protein_coding	753.714	579.118	751.718	972.59	422.546	743.235	930.942	498.83	492.15	916.196	972.093	548.758	730.669	508.816	796.368	705.301	743.421	685.646	723.187	649.006	526.781	666.723	485.199	609.61	630.887	508.158	473.716	789.846	641.637	662.388	546.414	475.213	772.301	978.493	527.547	947.874	810	749	695	1089	414
ENSG00000127831	22867.7	-0.0750516	0.0487761	-1.53835	0.123963	0.257279	VIL1	protein_coding	14920.2	22030.5	25279.4	20750.5	21535.6	23776.3	14462.5	20678	25867	16944.7	25862.4	29201.8	19386.2	23742.1	24701.1	14307.4	23411.2	26538.1	17665.5	27627.6	34208.5	21034.8	31284.5	33661.9	17931.9	25711.9	27783.8	15777	21242	27051.8	20184.8	21466.4	23333.8	14829	21674.7	27372.7	16776	22218	23689	25368	16845
ENSG00000074696	3748.4	-0.117357	0.0466763	-2.51475	0.0119116	0.0400436	HACD3	protein_coding	3920.03	4505.53	2979.72	3156.3	4107.62	3260.88	4186.25	4737.55	2888.77	4302.32	4623.06	3487.31	4301.34	4528.38	4054.63	4726.46	4385.86	3469.41	3639.76	3866.6	2515.85	3208.28	3271.23	2483.9	3449.26	3532.5	2249.25	4239.29	4498.97	3063.32	3760.37	4203.32	3350.84	4123.52	4640.72	3224.09	3901	4703	3163	3644	3395
ENSG00000148516	8.0756	-0.118765	0.30133	-0.393989	0.693589	0.824705	ZEB1	protein_coding	3.89525	2.8034	8.50869	14.0448	6.30339	16.629	8.61515	6.17243	3.48134	8.61653	0.480718	1.11704	18.4713	5.17618	4.26713	17.7488	2.10942	1.06033	25.2949	7.41969	14.5555	6.07474	12.389	7.97903	7.59971	6.31233	26.6425	6.90313	8.38872	1.27504	18.6771	1.38939	4.31889	3.86848	1.00388	1.12856	7	1	12	20	3
ENSG00000139292	452.27	-0.17538	0.245455	-0.842184	0.399685	0.589305	LGR5	protein_coding	491.955	1334.49	118.286	316.424	289.341	67.0823	527.472	984.442	40.1405	501.964	1467.33	168.812	391.207	977.197	137.013	416.406	1140.43	103.407	247.733	404.809	45.1883	150.143	81.1295	21.1237	123.194	214.762	131.135	444.387	1469.05	87.5757	293.102	1581.64	56.1384	468.071	938.119	51.0006	501	1433	132	376	253
ENSG00000183734	4152.84	-0.187504	0.17415	-1.08885	0.276218	0.457306	ASCL2	protein_coding	5186.72	2077.76	3458.2	13203.7	2350.15	3536.65	4678.01	2867.07	3709.1	3782.19	3953.45	5291.18	4457.85	3285.1	5852.12	3907.6	4291.5	4797.79	5335.47	2009.34	3959.28	4697.76	1058.95	4052.19	4947.24	2640.5	4520.92	4666.96	2292.45	4715.52	5080.44	3092.2	4331.89	4240.8	3405.58	3768.61	5166	2174	3664	15275	1944
ENSG00000171431	15549.4	-0.236577	0.120556	-1.96002	0.0499933	0.12797	KRT20	protein_coding	2855.94	20509.5	8991.34	3239.05	14840.7	11133	2648.41	20846.3	14832	3479.71	18801.8	18814.9	3272.97	20995.9	14421.9	3569.06	19539.2	22440.6	5579.69	42848.4	22141.4	5681.87	57259	23943.7	6227.44	43874.1	21083.6	3257.45	18589.5	11425.2	3344.99	13875.8	10999.7	2836.48	22980.9	18595.8	2857	21503	9567	3762	12281
ENSG00000124216	74.2539	-0.236691	0.14498	-1.65143	0.0986508	0.216513	SNAI1	protein_coding	89.3179	81.1251	53.7848	55.3325	134.124	37.2041	98.694	69.1341	37.1314	73.9757	130.849	44.7116	73.9304	128.539	61.1919	80.1486	119.377	44.5677	85.3141	63.4034	40.4465	77.2292	100.309	37.4832	85.4744	81.4632	24.072	83.0983	108.559	38.0414	82.9876	112.08	28.7797	119.403	70.2394	21.6194	89	85	57	64	111
ENSG00000106462	805.685	-0.241144	0.140084	-1.71673	0.0860282	0.195604	EZH2	protein_coding	1191.57	548.539	609.89	1086.96	357.979	544.365	1273.64	561.598	417.267	1486.02	624.534	821.645	1272.17	619.607	1070.01	1446.37	608.029	847.573	1438.53	348.084	561.264	1173.31	248.407	565.771	1282.44	247.323	436.462	1169.07	698.637	657.266	1107.1	698.368	534.186	1330.04	621.742	498.884	1207	575	664	1218	299
ENSG00000124664	16.8688	-0.244453	0.286452	-0.565309	0.571863	0.736343	SPDEF	protein_coding	3.99199	4.83724	24.3917	5.24937	4.80681	16.2261	2.08796	5.91392	5.75878	4.6247	2.63266	69.974	3.40353	7.9709	59.8975	0.911072	15.6422	36.3785	9.49281	9.26733	31.2453	13.1562	76.635	34.009	15.4399	6.83267	21.8227	7.74752	3.43641	17.7104	5.31778	19.2189	19.0882	12.8283	14.0034	15.3261	4	5	26	6	4
ENSG00000106541	5652.73	-0.272697	0.1165	-2.33616	0.0194828	0.059985	AGR2	protein_coding	1259.91	9370.84	5300.25	1934.97	6163.75	3959.78	1198.91	6833.49	4483.72	1416.36	13903.6	5311	1505.55	11012.7	4440.46	1232.5	11476.8	5138.26	1708.2	13810.9	6210.79	1837.5	12293.8	6420.11	1554.45	14580.7	6073.15	1346.71	7502.76	5530.29	855.464	7672.28	4885.9	978.952	8492.71	5800.92	1297	9647	5392	2248	5124
ENSG00000165819	1197.33	-0.274318	0.0810107	-3.38666	0.000707493	0.00371231	METTL3	protein_coding	938.256	1429.21	1106.55	1012.05	1453.95	1222.45	880.295	1278.47	1040.67	1066.8	1318.87	1689.91	891.032	1364.14	1831.08	1070.5	1439.16	1667.81	903.386	1195.21	1438.83	832.106	1096.86	1292.01	855.133	1209.59	1382.51	808.713	1349.18	1176.26	706.823	1470.18	1263.13	887.317	1277.07	1258.45	937	1509	1195	1151	1217
ENSG00000132646	2961.9	-0.299504	0.141966	-2.108	0.0350306	0.0963249	PCNA	protein_coding	3118.68	2943.11	2886.79	3111.21	1477.19	2207.67	3230.4	3051.39	2010.92	4183.36	3070.06	3547.75	3946.54	3333.27	4465.93	4239.01	3123.83	3778.92	3796.35	1899.38	2577.52	3184.17	1269.54	2241.37	3475.81	1324.66	2147.72	3292.22	3535.45	3487.94	2848.46	3327.09	2288.63	3087.15	3164.85	1954.25	3111	3096	3061	3598	1225
ENSG00000108375	14305	-0.336274	0.0584494	-5.75155	8.84271e-09	1.55308e-07	RNF43	protein_coding	16871.6	13977.4	7247.57	17320.2	13852.4	9833.21	15822.5	14992.3	7990.43	19813.5	21125.2	10540	20410.6	20789.3	10657.4	20623.6	20867.3	9994.4	16322.6	15563.7	8497	18289.5	14750.4	9102.79	17080.6	13999.2	8142.45	14829.3	14148.2	7548.94	17810.5	14097.9	9616.1	16663.8	15046	10742.6	15909	13791	8458	19448	11996
ENSG00000148773	4505.3	-0.367608	0.224406	-1.68851	0.0913141	0.204472	MKI67	protein_coding	9642.89	2892.9	2487.87	5707.82	1079.09	1652.2	6835.74	2514.52	1001.22	9896.54	2992.11	4066.75	9663.14	2686.26	4482.26	6107.88	2903.44	4922.92	10668.3	1665.97	2731.58	10662.1	489.31	1963.53	10480.4	680.584	1688.5	8646.61	3596.86	2420.77	8573.86	2867.22	1439.49	7908.07	2786.38	1385.77	8967	2928	2489	6841	762
ENSG00000125968	9772.15	-0.469124	0.16486	-2.88678	0.00389204	0.0158185	ID1	protein_coding	9552.95	3050.46	3508.21	27192.3	7174.84	6341.57	9627.16	3568.99	7064.34	10345.3	7242.24	7913.35	11982.2	7988.13	9340.39	12289.6	7512.02	9073.16	20024.9	7472.3	9023.63	23435.1	9770	11475.7	25070.1	9183.31	9795.55	10651.7	3142.79	5616.72	12826.2	3144.89	6486.15	10983.2	3769.97	9158.15	9550	3257	3720	31039	5987
ENSG00000117632	1673.69	-0.508724	0.158333	-3.22485	0.00126038	0.00604921	STMN1	protein_coding	2515.42	1285.8	1223.89	3342.5	603.793	785.324	2442.16	1070.24	663.765	3730.52	2033.07	1503.62	3282.04	1588.13	2016.7	2898.05	1774.6	1702.12	2771.5	921.5	723.852	2351.71	500.416	501.54	2345.52	700.507	371.5	2882.21	1379.09	1146.87	2156.35	1719.38	906.13	2465.7	1111.93	835.416	2550	1230	1265	3724	529
ENSG00000117318	3096.64	-0.563583	0.156186	-3.63208	0.000281141	0.00165237	ID3	protein_coding	2895.13	1392.23	1305.95	5688.67	1983.28	2282.35	2198.59	1291.91	2888.6	3093.36	3791.15	3504.77	3015.23	3642.52	4014.99	2740.05	2989.81	3396.9	4899.43	2776.94	3848.25	5313.29	3518.3	5539.25	4727.49	3495.02	4276.77	3157.42	1376.47	2359.29	2884.48	1475.98	2408.4	2573.4	1614.97	3118.47	2812	1412	1426	6596	1652
ENSG00000134193	674.068	-0.646975	0.29921	-2.43601	0.0148503	0.0480715	REG4	protein_coding	6.15491	140.587	886.456	1.7707	29.0371	374.287	0	109.886	569.89	0.933184	625.154	1109.6	2.57495	598.84	206.208	2.18554	495.941	3015.76	3.83403	1978.34	1880.55	1.50621	3540.98	1892.55	5.04515	2423.23	1869.7	0	106.538	727.647	1.07427	112.415	739.277	0.825937	127.257	680.427	6	147	960	2	24
ENSG00000144354	899.971	-0.746885	0.226397	-3.36419	0.000767674	0.00397359	CDCA7	protein_coding	1235.32	1157.23	250.22	527.238	1306.51	221.152	1167.04	1279.27	89.8402	2430.75	1849.32	469.34	1966.09	1505.14	952.207	2175.51	1725.41	452.836	920.022	240.856	146.465	616.389	120.749	88.365	713.628	302.144	77.6727	1031.95	1155.41	291.231	725.401	2146.46	187.657	1156.08	1554.75	163.306	1236	1209	272	614	1076
[truncated: 31 more columns]

## Sheet: O_CAF_vs_ENAS_DESeq2_marker
gene_id	baseMean	log2FoldChange	lfcSE	stat	pvalue	padj	gene_name	gene_biotype	P1_1_O_caf_r1_normCounts	P2_1_O_caf_r2_normCounts	P3_1_O_caf_r3_normCounts	P1_2_O_caf_r4_normCounts	P2_2_O_caf_r5_normCounts	P3_2_O_caf_r6_normCounts	P1_3_O_caf_r7_normCounts	P2_3_O_caf_r8_normCounts	P3_3_O_caf_r9_normCounts	P1_1_O_enas_r1_normCounts	P2_1_O_enas_r2_normCounts	P3_1_O_enas_r3_normCounts	P1_2_O_enas_r4_normCounts	P2_2_O_enas_r5_normCounts	P3_2_O_enas_r6_normCounts	P1_3_O_enas_r7_normCounts	P2_3_O_enas_r8_normCounts	P3_3_O_enas_r9_normCounts	P1_1_O_min_r1_normCounts	P2_1_O_min_r2_normCounts	P3_1_O_min_r3_normCounts	P1_2_O_min_r4_normCounts	P2_2_O_min_r5_normCounts	P3_2_O_min_r6_normCounts	P1_3_O_min_r7_normCounts	P2_3_O_min_r8_normCounts	P3_3_O_min_r9_normCounts	P1_1_O_nf_r1_normCounts	P2_1_O_nf_r2_normCounts	P3_1_O_nf_r3_normCounts	P1_2_O_nf_r4_normCounts	P2_2_O_nf_r5_normCounts	P3_2_O_nf_r6_normCounts	P1_3_O_nf_r7_normCounts	P2_3_O_nf_r8_normCounts	P3_3_O_nf_r9_normCounts	P1_1_O_caf_r1_rawCounts	P2_1_O_caf_r2_rawCounts	P3_1_O_caf_r3_rawCounts	P1_2_O_caf_r4_rawCounts	P2_2_O_caf_r5_rawCounts
ENSG00000185499	505.164	2.93542	0.272348	-11.3182	1.06686e-29	2.64225e-27	MUC1	protein_coding	1160.94	542.979	971.768	1104.68	2491.29	650.541	1260.57	599.813	731.512	137.254	57.7354	22.5041	146.419	35.2084	44.1132	109.113	24.9098	9.41535	191.86	140.25	41.5066	177.675	334.245	56.9865	132.001	234.457	11.1496	1171.9	618.477	544.738	1860.21	486.189	339.674	1217.7	253.898	272.222	1317	693	1029	1288	1979
ENSG00000091138	10993.3	2.79972	0.285604	-11.8674	1.74845e-32	5.92452e-30	SLC26A3	protein_coding	3720.76	6479.28	5298.35	19077.9	25928.2	33686.7	5528.85	23076.3	39352.3	247.513	75.7299	1921.4	228.217	220.345	1815.51	217.178	108.509	1850.55	4587.34	1295.78	9600.17	5861.45	7386.33	22529.5	6929.59	3541.44	6757.79	4903.21	3938.62	9134.56	12885.8	4340.87	31647.2	6345.98	17255.2	67982.7	3698	6424	5369	21963	21565
ENSG00000164266	484.625	2.4492	0.230065	-10.8033	3.3191e-27	6.31385e-25	SPINK1	protein_coding	105.919	1177.03	1175.71	82.9976	1488.28	885.599	63.8961	1106.61	1609.46	10.6329	168.814	152.208	10.2262	116.344	93.1577	7.19479	72.1311	468.036	17.6066	259.485	539.691	46.2903	151.928	677.488	19.9408	224.246	760.399	195.241	937.001	1415.6	109.584	851.551	858.674	130.563	645.359	811.599	115	1299	1170	88	1280
ENSG00000160180	2369.94	1.9441	0.210299	-9.29953	1.41072e-20	1.19039e-18	TFF3	protein_coding	1256.03	3410.73	4447.66	1465.37	6611.31	5682.28	1616.52	3318.01	7355.89	387.83	1598.62	571.909	451.863	1254.58	404.805	418.02	1167.63	536.053	601.573	2408.93	3069.43	769.756	2279.09	4481.9	708.705	3436.46	850.746	1366.69	3026.14	2890.78	1366.77	4566.13	4167.7	1274.08	3274.24	2823.52	1113	3298	5712	1959	4737
ENSG00000102837	583.588	1.74162	0.284934	-6.12707	8.95133e-10	1.57181e-08	OLFM4	protein_coding	489.673	430.173	35.8963	124.392	2430.41	31.2983	474.226	6458.57	13.8582	188.599	51.2391	1.82176	145.727	299.896	4.85309	42.2463	153.901	4.93113	92.0219	26.1078	11.2074	85.2625	467.851	8.85785	24.1394	143.604	0	565.541	470.522	23.714	526.917	1178.9	22.141	572.561	5399.91	8.19323	487	448	38	144	2007
ENSG00000079385	3576.07	1.36893	0.206927	-6.60426	3.9951e-11	8.85867e-10	CEACAM1	protein_coding	2298.61	4266.14	6735.1	919.113	11107.8	8600.8	2105.53	3776.66	9655.63	1527.45	1341.07	1650.53	1557.67	1675.21	1542.07	1609.32	1192.36	1882.41	2361.92	3384.39	3829.89	2791.65	6337.45	4458.54	2917.78	4047.4	2775.08	2464.58	3889.49	4585.65	3360	2876.88	4731.26	2465.32	3191.61	4826.06	2355	4265	7532	1071	8968
ENSG00000122711	88.9485	1.27018	0.284077	-4.35723	1.31717e-05	9.56282e-05	SPINK4	protein_coding	2.95831	91.5285	519.959	0	36.2217	196.619	7.41146	33.5903	338.137	2.6708	17.8622	72.5354	3.2774	2.59826	25.3112	0.949263	10.7782	111.177	2.76668	12.1692	352.846	2.27659	11.51	166.493	0	19.6448	286.194	2.54912	52.4487	350.911	3.15796	87.8915	202.241	5.00189	55.3696	115.091	3	104	545	0	30
ENSG00000001626	3211.49	1.19983	0.250107	-5.1802	2.21647e-07	2.39733e-06	CFTR	protein_coding	2756.03	7878.2	2662.53	1754.82	7398.25	4052.6	1715.96	7889.39	3067.72	250.935	1349.61	3472.16	289.573	1285.55	4506.89	278.571	1303.18	3150.49	594.134	3076.78	2764.8	588.795	2046.41	3236.65	589.115	2838.59	3357.5	2325.09	7299.79	3407.62	2080.08	7369.12	3877.35	2330.89	8067.98	4700.39	2811	8285	2811	2160	5646
ENSG00000044012	4.41888	1.15909	0.301336	-4.00355	6.23978e-05	0.00037703	GUCA2B	protein_coding	1.97754	6.39159	3.74632	4.34766	3.57342	5.94349	6.23958	3.809	12.0106	0	0.852631	2.77056	0.823619	0	0	0.913097	0	2.04079	0.925325	2.79083	21.7112	4.43233	12.859	6.41944	6.11021	9.67953	6.72954	3.40813	0.828279	9.69362	6.2473	0	3.74695	4.85707	0	3.20093	2	7	4	5	3
ENSG00000026508	6813.17	1.05638	0.148525	-7.17992	6.97503e-13	2.0222e-11	CD44	protein_coding	5228.06	10941.2	10478.3	4961.68	9812.65	10599.1	3907.41	9212.33	10814.1	1328.43	5394.14	7860.76	1131.78	4774.55	6839.12	1133.44	4233.1	7782.9	2675.18	7503.56	9447.7	2668.77	4219.56	10047.4	2220.9	6458.25	11411.3	5530.49	10120.6	10235.8	4671.8	8779.18	9917.93	4298.83	8942.6	9691.31	5189	11318	10314	5380	8035
ENSG00000151490	854.797	0.969291	0.264319	-3.92457	8.68831e-05	0.000504863	PTPRO	protein_coding	2030.99	574.575	2289.34	370.359	130.674	941.811	2001.95	541.279	1431.97	953.125	75.8802	947.232	886.607	53.8646	531.052	598.232	79.7893	616.892	964.878	118.42	818.38	1051.5	58.3642	432.897	609.426	84.5428	1421.61	2021.36	555.71	1936.93	1322.38	678.241	1098.39	1354.28	513.688	676.077	1979	632	2441	381	89
ENSG00000160181	53.2716	0.932199	0.284382	-3.20438	0.00135354	0.00558357	TFF2	protein_coding	86.3031	7.25321	41.2426	91.4822	9.85382	51.7618	137.259	2.10641	116.197	42.3128	10.0495	5.38565	40.7903	12.645	10.4634	39.8937	10.4238	7.88145	166.008	57.3067	33.263	185.219	37.8834	96.0669	162.876	26.0136	14.1002	97.0296	4.2235	22.3081	126.319	1.24484	27.6644	106.111	4.63326	26.2032	88	8	45	108	7
ENSG00000163586	20930.7	0.796499	0.188632	-4.36047	1.29786e-05	9.43841e-05	FABP1	protein_coding	3176.18	31777.2	13812.7	7504.69	46274.7	16444.5	3087.43	44991.8	29601	1144.52	25308.8	18340.5	1159.52	22501.1	11384.8	1148.72	19405.6	19283.7	5472.47	40225.4	35388.8	7474.74	57160	38861.4	6063.28	46828	20833.8	4186.34	27148.3	16983.9	4823.99	34590.3	13951.9	3302.11	48335.1	25526.9	3242	34967	14531	8529	38925
ENSG00000007062	2229.69	0.703828	0.163565	-4.30998	1.63273e-05	0.000115673	PROM1	protein_coding	5204.79	3697.82	1195.42	6135.51	2462.98	444.935	5255.65	2957.55	632.063	3123.59	3107.19	436.731	2341.31	2209.22	276.651	1998.79	2480.26	429.633	1862.36	2190.37	527.455	1452.06	1096.56	565.483	1588.4	1823.26	301.113	4999.69	3630.03	723.122	4065.35	2554.7	411.338	4795.94	2545.24	746.23	5068	4355	997	6844	2189
ENSG00000174136	1124.43	0.683569	0.205568	-3.2525	0.00114395	0.00482641	RGMB	protein_coding	4066.75	1167.07	343.458	2484.1	701.951	514.439	3234.72	1534.69	318.711	1063.04	889.25	318.031	1207.79	675.316	332.876	1024.74	916.209	319.095	746.921	306.624	248.036	626.411	235.773	260.029	553.109	318.502	257.859	3305.62	1279.04	397.098	2664.71	2729.41	435.422	3282.83	1375.7	343.973	4329	1298	379	2960	620
ENSG00000119772	801.872	0.547895	0.0793905	-6.90141	5.14886e-12	1.31828e-10	DNMT3A	protein_coding	855.352	819.331	991.232	1196.19	792.347	773.046	864.175	791.598	856.316	511.639	572.989	692.814	668.91	474.921	724.976	570.644	597.862	561	760.799	768.622	895.227	874.092	751.164	857.854	938.471	637.076	906.341	966.149	844.955	951.329	1021.08	793.034	682.271	957.145	800.615	1145.83	1007	864	973	1377	727
ENSG00000176153	17364.4	0.435345	0.120863	-3.62401	0.000290067	0.00145915	GPX2	protein_coding	22046.7	24861	12024.9	22765.9	36706.3	6989.04	16259.1	26001.4	9025.18	25033	23369.4	5283.63	18003.1	21950.6	4100.78	15818.5	19180.8	5189.4	19898.2	29092.1	8060.5	16391.8	31702.7	9142.18	16674.3	28452.9	9076.5	22713.7	22717.5	9493.31	15700	21450.3	6269.14	16076.9	22856.8	4739.88	21798	26482	12783	26206	30655
ENSG00000160182	317.623	0.422079	0.249305	-1.60856	0.107713	0.214969	TFF1	protein_coding	15.769	305.951	219.864	16.5368	822.665	231.64	33.24	342.667	541.534	16.0749	410.503	86.059	46.7576	540.567	34.2601	30.2121	460.492	159.005	30.4401	901.101	356.354	82.0578	1762.6	538.621	47.2467	1613.54	114.936	20.3812	244.039	173.928	32.2222	489.919	153.026	22.6857	446.316	91.2219	16	338	235	19	692
ENSG00000122691	2.26973	0.413414	0.291062	-1.36787	0.171354	0.308175	TWIST1	protein_coding	7.88319	0.561336	0	6.88685	0.710758	6.1559	2.47042	6.96281	2.04807	2.35823	0	0.536804	2.43201	2.68412	5.05511	0.529785	0	2.33074	1.10295	0	0	0	3.84479	0.648436	0.507913	3.19297	7.93493	6.793	2.20078	1.39875	0.617928	0	0.564269	2.69169	0	0.605708	3	1	0	6	1
ENSG00000105810	2409.49	0.380291	0.109974	-3.46957	0.000521292	0.00242904	CDK6	protein_coding	2419.56	3221.18	2291.96	3141.54	2276.99	2707.78	1993.76	3390.78	2701.85	1419.49	2966.09	1440.84	1482.88	3103.93	1492.65	1742.21	4025	1694.29	2099.48	2955.64	1835.87	1858.88	2572.65	2132.73	2177.86	2849.13	2358.34	2361.74	3078.83	1990.3	2142.53	2617.93	2486.57	2188.42	3209.69	2312.42	2503	3382	2471	3829	1793
ENSG00000198788	236.505	0.362793	0.291666	-1.77276	0.0762679	0.163968	MUC2	processed_transcript	14.3009	170.569	938.393	55.3566	180.516	480.831	11.6996	209.954	225.248	10.1958	68.0085	504.826	6.96457	18.7236	376.843	3.87746	78.0999	951.106	9.86828	210.224	389.316	11.7898	226.152	643.646	55.7652	229.224	277.399	20.9219	173.988	474.925	16.29	450.565	682.882	13.4356	186.892	135.382	23	152	617	14	241
ENSG00000095303	33.248	0.355447	0.178442	-1.98857	0.0467483	0.110302	PTGS1	protein_coding	26.1351	20.7868	81.0244	42.8594	26.4751	58.782	32.2425	21.3346	32.7188	25.215	17.9648	33.7325	19.2587	21.0285	48.201	50.4822	17.2144	26.8302	29.3101	13.325	34.3967	15.9136	19.4506	47.1411	19.9882	13.1236	33.8075	40.9833	18.784	84.664	21.8856	19.9508	65.8501	38.6921	26.6532	50.7233	31	20	95	50	26
ENSG00000148516	8.0756	0.290018	0.301028	-1.15569	0.247807	0.406754	ZEB1	protein_coding	3.89525	2.8034	8.50869	14.0448	6.30339	16.629	8.61515	6.17243	3.48134	8.61653	0.480718	1.11704	18.4713	5.17618	4.26713	17.7488	2.10942	1.06033	25.2949	7.41969	14.5555	6.07474	12.389	7.97903	7.59971	6.31233	26.6425	6.90313	8.38872	1.27504	18.6771	1.38939	4.31889	3.86848	1.00388	1.12856	7	1	12	20	3
ENSG00000039068	12689.7	0.250143	0.0694554	-3.60211	0.000315651	0.00157072	CDH1	protein_coding	10620.4	13305	14017.7	11702.9	11161.7	16288.3	11688.9	12019.7	14614.8	8320.31	10567.8	12692.3	9626.02	12350.9	12414.3	8698.88	10534.9	12001.5	8633.45	16060.8	16794.4	11029	17201.1	16564.1	9993.14	14441.7	13980.3	10240.6	13031	14535.8	12337.7	11906.1	17693.4	11348	12457.6	15953.5	10941	14777	14100	13845	9015
ENSG00000125398	7856.05	0.0458993	0.11877	-0.400842	0.688536	0.812914	SOX9	protein_coding	6864.75	5407.15	9324.12	9486.48	6466.34	12283.6	6485.65	6393.75	9762.87	5266.72	7685.34	11336.6	4711.17	6875.06	14938.2	4383.71	7034.57	12539.3	4289.69	5845.37	9367.37	3704.41	5446.8	10299.8	3837.19	6087.77	10331.3	6128.82	5899.25	9800.86	6227.62	6357.67	12562.5	6430.3	6259.84	16695.9	6823	5620	9867	10985	5336
ENSG00000181885	6722.6	0.0317214	0.0733477	-0.436947	0.66215	0.794961	CLDN7	protein_coding	5906.32	6870.42	4624.86	6320.91	9235.52	4392.96	6159.63	7738.98	5071.17	5122.75	7524.49	4562.28	6462.76	10817.2	3584.65	6059.33	9173.33	3847.86	6392.08	8970.21	5391.57	7915.54	14477.9	5704.22	7177.11	11119.8	4451.36	6322.68	7032.66	4690.18	7605.66	8232.5	4667.01	6310.16	7698.15	4379.45	6125	7850	4870	7400	6661
ENSG00000163106	0.0552583	0.0118629	0.0852974	-0.139081	0.889386	NA	HPGDS	protein_coding	0	0	1.9893	0	0	0	0	0	0	0	0	0	0	0	0	0	0	0	0	0	0	0	0	0	0	0	0	0	0	0	0	0	0	0	0	0	0	0	1	0	0
ENSG00000127831	22867.7	-0.101858	0.0487842	2.08761	0.0368333	0.0907689	VIL1	protein_coding	14920.2	22030.5	25279.4	20750.5	21535.6	23776.3	14462.5	20678	25867	16944.7	25862.4	29201.8	19386.2	23742.1	24701.1	14307.4	23411.2	26538.1	17665.5	27627.6	34208.5	21034.8	31284.5	33661.9	17931.9	25711.9	27783.8	15777	21242	27051.8	20184.8	21466.4	23333.8	14829	21674.7	27372.7	16776	22218	23689	25368	16845
ENSG00000078403	676.864	-0.118168	0.121186	0.978107	0.328022	0.498282	MLLT10	protein_coding	753.714	579.118	751.718	972.59	422.546	743.235	930.942	498.83	492.15	916.196	972.093	548.758	730.669	508.816	796.368	705.301	743.421	685.646	723.187	649.006	526.781	666.723	485.199	609.61	630.887	508.158	473.716	789.846	641.637	662.388	546.414	475.213	772.301	978.493	527.547	947.874	810	749	695	1089	414
ENSG00000183734	4152.84	-0.131047	0.174153	0.796073	0.42599	0.596925	ASCL2	protein_coding	5186.72	2077.76	3458.2	13203.7	2350.15	3536.65	4678.01	2867.07	3709.1	3782.19	3953.45	5291.18	4457.85	3285.1	5852.12	3907.6	4291.5	4797.79	5335.47	2009.34	3959.28	4697.76	1058.95	4052.19	4947.24	2640.5	4520.92	4666.96	2292.45	4715.52	5080.44	3092.2	4331.89	4240.8	3405.58	3768.61	5166	2174	3664	15275	1944
ENSG00000074696	3748.4	-0.179883	0.046738	3.84945	0.000118382	0.000662168	HACD3	protein_coding	3920.03	4505.53	2979.72	3156.3	4107.62	3260.88	4186.25	4737.55	2888.77	4302.32	4623.06	3487.31	4301.34	4528.38	4054.63	4726.46	4385.86	3469.41	3639.76	3866.6	2515.85	3208.28	3271.23	2483.9	3449.26	3532.5	2249.25	4239.29	4498.97	3063.32	3760.37	4203.32	3350.84	4123.52	4640.72	3224.09	3901	4703	3163	3644	3395
ENSG00000124216	74.2539	-0.214251	0.145368	1.47978	0.138931	0.263018	SNAI1	protein_coding	89.3179	81.1251	53.7848	55.3325	134.124	37.2041	98.694	69.1341	37.1314	73.9757	130.849	44.7116	73.9304	128.539	61.1919	80.1486	119.377	44.5677	85.3141	63.4034	40.4465	77.2292	100.309	37.4832	85.4744	81.4632	24.072	83.0983	108.559	38.0414	82.9876	112.08	28.7797	119.403	70.2394	21.6194	89	85	57	64	111
ENSG00000165819	1197.33	-0.227927	0.0810357	2.81064	0.00494433	0.0169014	METTL3	protein_coding	938.256	1429.21	1106.55	1012.05	1453.95	1222.45	880.295	1278.47	1040.67	1066.8	1318.87	1689.91	891.032	1364.14	1831.08	1070.5	1439.16	1667.81	903.386	1195.21	1438.83	832.106	1096.86	1292.01	855.133	1209.59	1382.51	808.713	1349.18	1176.26	706.823	1470.18	1263.13	887.317	1277.07	1258.45	937	1509	1195	1151	1217
ENSG00000106541	5652.73	-0.244291	0.116517	2.06482	0.0389401	0.0950429	AGR2	protein_coding	1259.91	9370.84	5300.25	1934.97	6163.75	3959.78	1198.91	6833.49	4483.72	1416.36	13903.6	5311	1505.55	11012.7	4440.46	1232.5	11476.8	5138.26	1708.2	13810.9	6210.79	1837.5	12293.8	6420.11	1554.45	14580.7	6073.15	1346.71	7502.76	5530.29	855.464	7672.28	4885.9	978.952	8492.71	5800.92	1297	9647	5392	2248	5124
ENSG00000171431	15549.4	-0.333904	0.120572	2.76866	0.0056288	0.0188639	KRT20	protein_coding	2855.94	20509.5	8991.34	3239.05	14840.7	11133	2648.41	20846.3	14832	3479.71	18801.8	18814.9	3272.97	20995.9	14421.9	3569.06	19539.2	22440.6	5579.69	42848.4	22141.4	5681.87	57259	23943.7	6227.44	43874.1	21083.6	3257.45	18589.5	11425.2	3344.99	13875.8	10999.7	2836.48	22980.9	18595.8	2857	21503	9567	3762	12281
ENSG00000139292	452.27	-0.357319	0.245601	1.51977	0.128569	0.247418	LGR5	protein_coding	491.955	1334.49	118.286	316.424	289.341	67.0823	527.472	984.442	40.1405	501.964	1467.33	168.812	391.207	977.197	137.013	416.406	1140.43	103.407	247.733	404.809	45.1883	150.143	81.1295	21.1237	123.194	214.762	131.135	444.387	1469.05	87.5757	293.102	1581.64	56.1384	468.071	938.119	51.0006	501	1433	132	376	253
ENSG00000125968	9772.15	-0.369704	0.164859	2.30546	0.021141	0.0572221	ID1	protein_coding	9552.95	3050.46	3508.21	27192.3	7174.84	6341.57	9627.16	3568.99	7064.34	10345.3	7242.24	7913.35	11982.2	7988.13	9340.39	12289.6	7512.02	9073.16	20024.9	7472.3	9023.63	23435.1	9770	11475.7	25070.1	9183.31	9795.55	10651.7	3142.79	5616.72	12826.2	3144.89	6486.15	10983.2	3769.97	9158.15	9550	3257	3720	31039	5987
ENSG00000108375	14305	-0.386266	0.0584603	6.60711	3.91888e-11	8.69855e-10	RNF43	protein_coding	16871.6	13977.4	7247.57	17320.2	13852.4	9833.21	15822.5	14992.3	7990.43	19813.5	21125.2	10540	20410.6	20789.3	10657.4	20623.6	20867.3	9994.4	16322.6	15563.7	8497	18289.5	14750.4	9102.79	17080.6	13999.2	8142.45	14829.3	14148.2	7548.94	17810.5	14097.9	9616.1	16663.8	15046	10742.6	15909	13791	8458	19448	11996
ENSG00000106462	805.685	-0.448262	0.140271	3.20543	0.00134863	0.00556648	EZH2	protein_coding	1191.57	548.539	609.89	1086.96	357.979	544.365	1273.64	561.598	417.267	1486.02	624.534	821.645	1272.17	619.607	1070.01	1446.37	608.029	847.573	1438.53	348.084	561.264	1173.31	248.407	565.771	1282.44	247.323	436.462	1169.07	698.637	657.266	1107.1	698.368	534.186	1330.04	621.742	498.884	1207	575	664	1218	299
ENSG00000132646	2961.9	-0.484763	0.14201	3.4196	0.000627136	0.00284282	PCNA	protein_coding	3118.68	2943.11	2886.79	3111.21	1477.19	2207.67	3230.4	3051.39	2010.92	4183.36	3070.06	3547.75	3946.54	3333.27	4465.93	4239.01	3123.83	3778.92	3796.35	1899.38	2577.52	3184.17	1269.54	2241.37	3475.81	1324.66	2147.72	3292.22	3535.45	3487.94	2848.46	3327.09	2288.63	3087.15	3164.85	1954.25	3111	3096	3061	3598	1225
ENSG00000117318	3096.64	-0.561724	0.156201	3.63573	0.000277198	0.00140288	ID3	protein_coding	2895.13	1392.23	1305.95	5688.67	1983.28	2282.35	2198.59	1291.91	2888.6	3093.36	3791.15	3504.77	3015.23	3642.52	4014.99	2740.05	2989.81	3396.9	4899.43	2776.94	3848.25	5313.29	3518.3	5539.25	4727.49	3495.02	4276.77	3157.42	1376.47	2359.29	2884.48	1475.98	2408.4	2573.4	1614.97	3118.47	2812	1412	1426	6596	1652
ENSG00000148773	4505.3	-0.631709	0.22443	2.90973	0.00361742	0.012958	MKI67	protein_coding	9642.89	2892.9	2487.87	5707.82	1079.09	1652.2	6835.74	2514.52	1001.22	9896.54	2992.11	4066.75	9663.14	2686.26	4482.26	6107.88	2903.44	4922.92	10668.3	1665.97	2731.58	10662.1	489.31	1963.53	10480.4	680.584	1688.5	8646.61	3596.86	2420.77	8573.86	2867.22	1439.49	7908.07	2786.38	1385.77	8967	2928	2489	6841	762
ENSG00000117632	1673.69	-0.681857	0.15842	4.34643	1.38373e-05	0.000100059	STMN1	protein_coding	2515.42	1285.8	1223.89	3342.5	603.793	785.324	2442.16	1070.24	663.765	3730.52	2033.07	1503.62	3282.04	1588.13	2016.7	2898.05	1774.6	1702.12	2771.5	921.5	723.852	2351.71	500.416	501.54	2345.52	700.507	371.5	2882.21	1379.09	1146.87	2156.35	1719.38	906.13	2465.7	1111.93	835.416	2550	1230	1265	3724	529
ENSG00000124664	16.8688	-0.708538	0.288519	2.33192	0.0197051	0.0540577	SPDEF	protein_coding	3.99199	4.83724	24.3917	5.24937	4.80681	16.2261	2.08796	5.91392	5.75878	4.6247	2.63266	69.974	3.40353	7.9709	59.8975	0.911072	15.6422	36.3785	9.49281	9.26733	31.2453	13.1562	76.635	34.009	15.4399	6.83267	21.8227	7.74752	3.43641	17.7104	5.31778	19.2189	19.0882	12.8283	14.0034	15.3261	4	5	26	6	4
ENSG00000134193	674.068	-0.716192	0.299265	2.12566	0.0335313	0.0840593	REG4	protein_coding	6.15491	140.587	886.456	1.7707	29.0371	374.287	0	109.886	569.89	0.933184	625.154	1109.6	2.57495	598.84	206.208	2.18554	495.941	3015.76	3.83403	1978.34	1880.55	1.50621	3540.98	1892.55	5.04515	2423.23	1869.7	0	106.538	727.647	1.07427	112.415	739.277	0.825937	127.257	680.427	6	147	960	2	24
ENSG00000144354	899.971	-0.947965	0.226489	4.2685	1.96794e-05	0.00013626	CDCA7	protein_coding	1235.32	1157.23	250.22	527.238	1306.51	221.152	1167.04	1279.27	89.8402	2430.75	1849.32	469.34	1966.09	1505.14	952.207	2175.51	1725.41	452.836	920.022	240.856	146.465	616.389	120.749	88.365	713.628	302.144	77.6727	1031.95	1155.41	291.231	725.401	2146.46	187.657	1156.08	1554.75	163.306	1236	1209	272	614	1076
[truncated: 31 more columns]
