# Supplementary material for: Mimicking Tumor Cell Heterogeneity of Colorectal Cancer in a Patient-derived Organoid-Fibroblast Model
Source: Cell Mol Gastroenterol Hepatol. 2023 Mar 2;15(6):1391–419. doi: 10.1016/j.jcmgh.2023.02.014 (PMC10141529; doi:10.1016/j.jcmgh.2023.02.014)
Supplement: Supplementary Table 6 [file mmc6.xlsx]

## Sheet: CAF_vs_CAFo_DESeq2_marker_f
gene_id	baseMean	log2FoldChange	lfcSE	stat	pvalue	padj	gene_name	gene_biotype	P1_1_CAF_r1_normCounts	P2_1_CAF_r2_normCounts	P3_1_CAF_r3_normCounts	P1_2_CAF_r4_normCounts	P2_2_CAF_r5_normCounts	P3_2_CAF_r6_normCounts	P1_3_CAF_r7_normCounts	P2_3_CAF_r8_normCounts	P3_3_CAF_r9_normCounts	P1_1_CAF_o_r1_normCounts	P3_1_CAF_o_r3_normCounts	P1_2_CAF_o_r4_normCounts	P2_2_CAF_o_r5_normCounts	P3_2_CAF_o_r6_normCounts	P1_3_CAF_o_r7_normCounts	P2_3_CAF_o_r8_normCounts	P3_3_CAF_o_r9_normCounts	P2_1_CAF_o_r2_normCounts	P1_1_NF_r1_normCounts	P2_1_NF_r2_normCounts	P3_1_NF_r3_normCounts	P1_2_NF_r4_normCounts	P2_2_NF_r5_normCounts	P3_2_NF_r6_normCounts	P1_3_NF_r7_normCounts	P2_3_NF_r8_normCounts	P3_3_NF_r9_normCounts	P1_1_NF_o_r1_normCounts	P2_1_NF_o_r2_normCounts	P3_1_NF_o_r3_normCounts	P2_2_NF_o_r5_normCounts	P3_2_NF_o_r6_normCounts	P1_3_NF_o_r7_normCounts	P2_3_NF_o_r8_normCounts	P3_3_NF_o_r9_normCounts	P1_2_NF_o_r4_normCounts	P1_1_CAF_r1_rawCounts	P2_1_CAF_r2_rawCounts	P3_1_CAF_r3_rawCounts	P1_2_CAF_r4_rawCounts	P2_2_CAF_r5_rawCounts
ENSG00000112175	14.1778	0.672426	0.169558	0.992233	0.321084	1	BMP5	protein_coding	3.44807	2.3089	2.18946	4.18958	1.00186	7.74514	0	1.04076	4.72456	3.37879	4.33446	9.87898	429.76	7.03885	0.88787	0	2.42568	6.75894	0	6.71612	1.08638	1.08469	0	0	2.02258	0	0	3.19816	2.46145	0	0	0	2.72104	0	0	0	3	2	2	4	1
ENSG00000169429	507.49	0.563903	0.221581	4.04259	5.2864e-05	0.0485673	CXCL8	protein_coding	183.135	70.1682	51.3463	124.449	18.1072	50.8897	50.8321	95.0838	3332	380.123	1126.36	1103	1163.81	1050.55	53.2716	189.359	908.128	144.193	60.4341	66.4015	80.1844	64.1746	29.9574	28.2451	51.6145	110.557	1991.39	188.591	154.058	2034.42	222.973	966.373	230.86	218.476	1286.85	389.285	161	63	49	124	19
ENSG00000166803	9.73522	0.558236	0.221433	2.25493	0.024138	0.910516	PCLAF	protein_coding	8.50042	6.05122	16.3153	6.63208	6.25759	17.4962	15.1636	7.40852	5.38305	10.7354	15.8648	14.6738	47.6928	21.5336	17.7872	11.9473	15.3904	8.53767	7.04579	4.96566	4.1482	8.33682	2.16082	3.56794	10.1684	5.94537	7.59728	8.83842	5.54547	1.3792	8.53556	2.84015	5.02921	4.76861	3.64466	2.57943	9	11	18	9	4
ENSG00000118523	1981.89	0.470321	0.204174	2.30306	0.0212754	0.874406	CTGF	protein_coding	597.983	1018.21	2802.19	611.686	1242.82	507.439	6540.67	1834.94	815.693	752.473	5091.42	1124.26	2719.03	1877.32	9342.33	1736.68	1267.63	1110.18	914.019	949.875	4449.59	825.935	1266.92	1499.77	965.224	1962.87	1356.02	1089.48	966.001	3146.64	3211.77	1822.01	1268.06	2212.01	1427.75	1021.04	522	879	2561	584	1245
ENSG00000143248	175.969	0.452591	0.226645	1.74485	0.0810114	1	RGS5	protein_coding	60.4835	60.6288	440.366	32.0042	42.1124	189.102	174.056	58.3173	533.638	91.1586	303.609	120.047	1665.32	356.156	173.043	77.3929	276.469	134.022	120.105	55.5191	137.075	70.7375	78.0246	84.9924	48.3947	78.622	86.8397	62.5652	66.8472	97.0586	98.163	65.0553	41.9885	125.317	77.4831	152.19	55	32	534	70	52
ENSG00000122641	355.374	0.426766	0.226469	1.67932	0.0930896	1	INHBA	protein_coding	74.1782	141.679	325.798	60.3147	82.8858	219.579	2866.56	116.332	259.508	89.1157	477.307	144.569	884.461	396.177	4280.91	134.526	273.925	140.567	75.8365	94.1022	110.488	110.422	56.9861	122.337	57.4593	149.759	83.9641	65.3846	94.7752	106.285	148.802	137.169	83.8216	121.435	67.4935	138.552	54	119	274	62	66
ENSG00000149591	5837.24	0.399161	0.226137	1.67189	0.0945463	1	TAGLN	protein_coding	879.839	2190.96	14652	493.656	1014.42	7792.44	34885.1	1603.5	7707.49	1226.52	24108.2	1380.47	6604.45	15608	44601.1	1576.61	13006.5	2682.42	1505.85	1113.49	2249.03	1498.12	629.424	1260.84	1036.77	1013.54	2382.32	2293.97	1128.94	2489.69	1491.35	1954.2	1634.93	960.475	1721.45	1762.4	749	1836	13135	488	1064
ENSG00000163739	2069.67	0.392638	0.22258	3.64449	0.000267921	0.136328	CXCL1	protein_coding	495.608	636.878	354.563	305.384	109.991	342.12	64.6756	568.008	18822	1102.04	3409.63	3350.55	4249.68	3238.04	58.8052	1203.64	3914.93	1362.35	399.936	427.971	798.014	783.938	186.952	218.011	294.133	748.105	6054.9	1149.38	1142.44	5615.66	983.563	3323.89	1538.46	1315.11	5119.02	819.753	454	528	316	298	118
ENSG00000163017	439.133	0.36991	0.223404	1.54277	0.122887	1	ACTG2	protein_coding	91.4154	217.377	2562.47	105.254	68.9662	1033.34	328.896	124.517	513.108	126.368	3166.13	92.3431	807.118	2204.27	325.237	129.585	1100.64	184.27	248.742	64.0533	107.571	305.646	23.4539	111.447	96.9657	80.8932	137.736	307.967	83.5048	148.171	106.89	155.591	182.785	59.6131	150.35	256.091	98	126	2542	85	77
ENSG00000125148	1763.22	0.346693	0.176003	1.96535	0.0493742	1	MT2A	protein_coding	1638.69	1366.01	1490.03	1463.6	1114.85	1720.53	2437.36	1336.62	3133.88	2270.21	1365.61	2676.93	4537.85	2450.94	2319.57	1442.01	2609.45	1320.37	1101.14	932.873	639.844	1134.79	802.341	1443.95	1018.96	1138.72	3683.37	1349.1	738.948	1988.84	1435.16	2794.24	1154.7	1258.94	2506.66	1658.74	1476	1157	1366	1410	1136
ENSG00000125845	241.239	0.298883	0.226239	0.609085	0.542468	1	BMP2	protein_coding	103.396	415.792	210.174	156.062	275.376	236.585	101.912	319.614	174.109	102.472	256.799	54.3164	2230.56	259.661	56.8006	257.178	260.418	335.316	156.045	265.312	175.998	178.925	282.117	180.676	129.399	267.364	145.841	76.7455	196.98	194.313	88.1697	126.814	48.0674	218.081	147.204	0	90	360	192	149	275
ENSG00000175063	10.5337	0.27575	0.226392	1.3258	0.184905	1	UBE2C	protein_coding	13.0001	3.98974	46.428	0.93266	9.97812	26.2554	11.974	0.941954	15.6771	11.9214	20.005	18.1155	40.8297	21.4068	24.8056	5.38433	18.5283	3.73435	8.5461	2.99498	1.93722	4.38422	2.76024	11.9387	4.41904	2.53725	5.54636	4.71238	3.358	3.28857	3.4603	4.80647	7.88956	1.88096	4.97774	5.86561	13	4	48	1	8
ENSG00000114251	1717.78	0.231229	0.226096	1.15049	0.249943	1	WNT5A	protein_coding	309.091	540.019	3449.32	297.317	756.939	3273.49	2220.19	543.672	13837.2	292.701	5822.24	467.355	8760.22	5089.17	2058.16	497.634	5461.95	812.608	429.648	407.16	561.321	469.807	188.114	441.569	353.462	140.04	788.181	310.325	441.213	582.044	201.137	583.33	346.736	278.632	570.707	257.252	304	537	2675	302	573
ENSG00000100985	2.06813	0.197342	0.195572	0.386551	0.699088	1	MMP9	protein_coding	3.43665	0	2.18835	2.09481	0	1.71721	7.27315	3.12955	0	1.12477	2.1661	2.46366	16.2767	4.6933	2.65555	2.07244	0.80999	0.971304	0	1.12014	1.08659	1.08248	3.03572	3.69625	0	1.15873	2.07823	0	2.46746	1.9514	0.988229	2.71401	0	0	0	0	3	0	2	2	0
ENSG00000164171	3444.43	0.187494	0.171773	1.0827	0.278941	1	ITGA2	protein_coding	3586.26	5848.21	2407.45	2293.67	2131.48	3040.75	4670.11	4723.28	7222.64	3796.19	1429.73	5775.94	7756.95	3025.43	3928.64	4687.57	5085.61	5826.43	2616.07	3889.93	837.1	1789.9	1470.54	1650.08	1548.29	4330.68	5006.82	3051.17	3983.74	892.315	2445.17	2167.08	1814.71	4069.94	4002.42	1197.31	3123	5079	2188	2185	2129
ENSG00000089685	20.9309	0.185547	0.22651	0.692093	0.488879	1	BIRC5	protein_coding	9.91908	12.5956	48.6272	22.5908	20.4676	34.9971	50.8714	4.96182	11.2739	8.12253	54.6747	23.5548	87.4501	26.9262	31.847	16.3029	21.8792	11.7146	22.5892	6.37969	9.32688	10.8058	7.43068	17.0559	2.74519	12.1481	12.2578	6.63929	1.67655	6.29809	15.4718	10.5969	10.829	15.4017	32.7733	54.3096	11	7	58	8	21
ENSG00000107796	5465.92	0.177315	0.155779	1.11453	0.265052	1	ACTA2	protein_coding	5594.19	4822.3	6928.03	4974.4	3933.26	4810.48	14556	3973.33	3184.25	5118.73	7862.77	4156.09	4824.16	7037.42	20615.4	3890.95	4383.37	4607.84	5947.13	4933.48	3950.89	5293.04	4328.64	4257.1	4852.84	4337.11	3992.43	5604.68	4496.21	3791.51	4066.07	3737.06	5115.73	4308.21	3879	4608.89	4731	3927	6998	4575	4087
ENSG00000134107	1104.12	0.17692	0.122717	1.4642	0.14314	1	BHLHE40	protein_coding	898.925	1149.63	1203.23	876.54	734.285	1473.49	2200.7	938.71	1510.99	1095.96	1472.87	1038.59	1243.43	1521.3	2109.75	984.165	1661.62	1128.22	642.437	1158.9	822.111	658.693	608.231	798.897	996.522	778.886	1134.12	903.742	1207.98	787.924	574.223	939.835	1031.91	914.903	1201.35	1345.3	785	1009	1089	847	756
ENSG00000106799	1053.51	0.166754	0.102683	1.61916	0.105414	1	TGFBR1	protein_coding	986.644	894.36	1251.52	819.328	959.769	1064.96	1197.58	1072.82	1558.5	894.082	1539.51	930.215	1306.77	1797.16	1353.76	912.325	1454.47	963.02	942.177	916.553	1000.69	1013.85	841.912	1015.1	1146.02	954.085	925.633	1028.19	889.432	847.691	749.848	1071.1	1170.68	910.741	915.633	630.126	797	800	1144	791	992
ENSG00000222041	251.996	0.164834	0.138122	1.16379	0.244508	1	CYTOR	lincRNA	211.486	225.332	407.394	198.976	213.758	278.758	375.603	234.101	253.858	222.972	411.883	177.33	168.825	482.527	514.578	257.932	317.191	237.868	238.823	159.395	216.461	283.515	166.651	209.268	191.435	227.502	188.969	273.575	145.356	302.241	158.737	255.336	258.842	176.595	258.539	170.256	195	184	371	191	221
ENSG00000123975	99.9491	0.151773	0.156268	0.964126	0.334983	1	CKS2	protein_coding	67.2302	80.6553	132.583	80.7132	79.5943	122.215	84.2936	66.3721	123.019	106.14	75.3381	129.437	202.087	90.1211	61.5911	94.039	97.3107	97.7277	90.2014	93.6156	83.8699	92.0737	80.9759	81.2663	89.1109	74.0579	122.874	112.467	83.7414	121.629	92.7971	84.5285	114.276	94.2823	124.899	171.034	61	67	122	77	83
ENSG00000119681	15694.5	0.144321	0.148478	1.00093	0.316859	1	LTBP2	protein_coding	7819.19	21500.3	21702.5	6514.04	13041	17386.3	19427.6	18896.1	11748.6	8343.36	20903.3	9466.65	14355.7	25423.5	20190.2	16137.2	17705.9	18872.2	13499.1	23257.7	14203.5	13414.3	15584.7	14293.3	11119	20935.7	13422.6	12644.1	21398.9	11849.3	21648.8	13845.9	12945.1	20099.6	14950.6	6456.96	6628	18923	20305	6142	12712
ENSG00000162998	78.6689	0.127108	0.225789	0.533111	0.593957	1	FRZB	protein_coding	96.4344	30.0512	29.5526	216.812	52.0308	40.4147	159.074	20.8321	36.2693	118.203	39.0031	265.681	44.0051	27.3748	192.465	47.5491	50.9707	20.3186	73.5684	32.4692	132.548	94.3009	204.847	117.593	96.9934	39.3633	16.5681	85.2545	28.3307	82.0062	67.3245	72.4424	58.9421	52.0297	79.5464	10.912	84	26	27	207	52
ENSG00000083782	1.20544	0.117961	0.174526	0.737627	0.460741	1	EPYC	protein_coding	0.830567	0	0	0.763064	0	0	2.26773	0	0	0	0	2.38573	0.591156	0.569984	1.92617	0	0	3.695	0	3.26747	0	3.14511	3.60777	0.670192	1.46386	2.53724	0	3.87363	2.84696	2.8396	0	1.97303	2.63874	1.50268	0	0	1	0	0	1	0
ENSG00000120708	20981.4	0.111301	0.171841	0.665511	0.505724	1	TGFBI	protein_coding	23647.9	18784.4	12320.8	16117.2	24464	19497.2	38261.8	23417.3	33118	23879.4	19993.4	17782.7	44167.2	15214.8	46788.1	20007.7	23518.3	17672.7	21041.9	20585	12364.4	31074.2	11132.1	15185.4	15493.4	25898.7	17932.7	20871.4	21634	8571.15	10849.7	11665.8	17710	21379.8	15472.9	17814.2	20097	16941	11655	15941	24524
ENSG00000164611	108.62	0.0844708	0.132333	0.643642	0.519807	1	PTTG1	protein_coding	125.64	101.029	105.72	141.975	91.2029	100.987	124.104	82.5361	178.473	136.872	107.067	139.126	176.317	132.726	94.9265	94.2482	134.113	97.6443	102.23	62.0683	85.8933	104.152	87.8483	89.5706	109.109	66.2781	117.698	86.5642	58.2878	87.4884	91.3973	108.7	93.7734	66.1347	102.995	225.421	115	85	95	140	90
ENSG00000139329	70315.6	0.0523355	0.175128	0.251633	0.801325	1	LUM	protein_coding	98213.8	69961.4	25494.8	74788.1	40499.4	30751.4	30371.3	68668.9	52935.7	113623	33459.1	106824	15069.9	40247	28363.1	71640.7	37128.1	79933.7	96198.1	81426.7	62074.7	72050.2	78884.3	68390.6	78871.3	75041.1	86005.3	104443	97276.3	63247.2	102625	89315	97168.9	96157.2	86173.9	78039.7	81073	60480	23014	70862	44551
ENSG00000166949	4178.58	0.0334822	0.0960212	0.352511	0.724455	1	SMAD3	protein_coding	3979.36	4661.49	4085.46	4214.09	5341.35	4054.41	2686.53	4759.14	2728.71	3938.58	4082.02	4721.91	3815.48	4271.91	2553.91	5298.01	3832.22	4709.33	4289.41	4909.51	4331.13	4909.67	4212.56	3932.34	3964.3	4368.5	4153.67	4709.13	4894.76	3892.54	4671.75	3842.17	4225.2	4562.4	3779.71	3046.29	3701	4096	3424	4071	5225
ENSG00000149968	1318.49	0.016353	0.219841	1.71581	0.0861967	1	MMP3	protein_coding	123.086	187.788	372.595	103.668	39.6127	534.643	23.1552	128.548	23234.5	183.066	598.281	716.494	3928.45	1468.8	12.8544	219.319	2841.69	207.655	36.8519	179.48	89.536	295.646	56.8126	168.179	14.6485	119.125	1058.99	58.515	269.975	530.389	300.432	1978.91	65.8776	204.846	7004.27	108.795	111	167	250	82	41
ENSG00000164932	1691.76	0.0153116	0.208972	0.120039	0.904452	1	CTHRC1	protein_coding	887.585	2445.46	1280.39	1113.41	952.616	2293.36	7299.48	1633.19	1352.46	1038.09	1901.11	1312.24	985.16	1668.57	6283.17	1495.67	1757.94	2496.11	1539.33	2705.2	657.17	1432.83	1421.5	586.568	751.579	1743.28	1346.47	1639.23	2363.28	886.377	1049.27	643.687	829.974	1480.15	976.278	655.221	785	2089	1172	1068	976
ENSG00000105329	5168.64	0.01204	0.0421498	0.2857	0.775108	1	TGFB1	protein_coding	5416.86	4793.43	5489.28	6160.29	4379.46	5937.79	6201.27	4494.99	5188.64	5632.41	5180.6	5890.38	5191.04	6130.37	6128.64	4206.6	5306.31	4772.49	4734.73	4268.11	4827	5378.46	4442.45	6308	5348.44	4046.98	4984.26	5214.78	4619.92	4244.27	4633.48	5437.48	5622.18	4280.2	4894.87	6284.58	4770	4150	5083	5832	4427
ENSG00000196611	1867.71	0.0115181	0.213604	2.75166	0.0059294	0.521006	MMP1	protein_coding	147.534	411.918	180.493	94.2669	132.528	313.894	59.1948	397.908	38719.4	248.41	2110.31	1603.53	4245.57	2268.59	46.8446	473.397	4716.62	377.001	106.442	279.01	13.0403	60.5574	61.6257	22.1436	79.5726	127.542	2660.91	175.634	568.198	1478.51	386.841	823.558	142.258	168.303	3146.78	389.081	129	355	165	90	133
ENSG00000175387	1600.79	0.00820162	0.0493396	0.165111	0.868856	1	SMAD2	protein_coding	1698.14	1645.4	1533.82	1409.89	1590.42	1816.46	1653.52	1583.18	1581.85	1588.2	1797.05	1590.03	1280.79	1672.03	1763.05	1579.87	1547.9	1830.5	1662.8	1629.9	1689.51	1467.67	1431.6	1567.11	1669.81	1554.01	1675.67	1675.64	1636.31	1758.49	1214.54	1690.05	1482.14	1507.92	1533.62	1619.51	1452	1394	1434	1472	1440
ENSG00000196154	9272.79	-0.0121449	0.20561	-0.0648976	0.948255	1	S100A4	protein_coding	19126.6	8691.36	3693.74	15182.6	5960.67	4036.88	1033.53	5819.35	4509.95	18922.7	3429.72	14637.3	5474.55	3874.71	818.082	7400.07	4475.65	8081.38	14496.9	10054.4	9262.3	11850.7	11736.1	10369.3	10915.2	8317.91	9347.21	14888.8	8919.14	7990.43	10394.7	11911.1	10631.3	7751.48	13617.7	16197	17504	7214	3420	14412	6213
ENSG00000141646	1519.58	-0.0462979	0.0655686	-0.706674	0.479769	1	SMAD4	protein_coding	1902.82	1498.2	1562.19	1466.45	1522.32	1498.29	1484.56	1676.55	1504.14	1575.42	1528.07	1341.83	1425.8	1901.68	1465.9	1508.59	1460.57	1462.05	1591.45	1441.35	1790.95	1564.76	1709.51	1512.58	1554.12	1653.14	1519.32	1462.31	1360.34	1637.08	1213.57	1526.79	1482.35	1379.34	1535.22	985.097	1491	1207	1396	1448	1522
ENSG00000011465	254612	-0.0606135	0.181991	-0.386912	0.698821	1	DCN	protein_coding	412473	179248	133054	341241	187324	150992	69907	186181	134995	416285	136127	399680	86465.8	157393	64345.8	175126	129434	183644	396314	210778	318626	359707	266775	328405	396007	213205	299990	416572	227444	282013	256871	338410	437324	216557	334508	322625	345428	160570	125719	307552	166352
ENSG00000137745	9.00657	-0.068315	0.208826	0.875083	0.381528	1	MMP13	protein_coding	0.780519	0	14.1198	1.42562	0	27.6688	7.65224	2.01574	100.992	3.14335	17.6306	6.15306	11.3296	29.2769	4.57455	0	30.8499	3.7969	7.27595	0	1.47885	0.737211	0	6.61439	0	1.62624	3.52914	2.17509	2.3848	5.97798	1.34644	4.31193	3.47022	7.98296	13.9161	0	1	0	16	2	0
ENSG00000092969	160.604	-0.0716086	0.207228	-0.404649	0.685736	1	TGFB2	protein_coding	237.261	132.42	150.165	170.601	128.522	131.601	465.911	159.81	317.461	122.39	123.827	90.5772	520.112	99.8032	391.281	144.647	198.391	137.453	132.346	104.284	107.081	161.138	128.593	196.805	146.73	83.9202	94.7959	190.257	133.129	93.228	75.5636	135.331	91.474	76.0458	62.5843	46.2053	113	145	120	146	133
ENSG00000197461	183.293	-0.073531	0.155881	-0.478107	0.632574	1	PDGFA	protein_coding	142.81	121.513	332.379	174.708	212.095	209.573	252.69	153.758	153.801	132.492	275.238	94.9021	108.597	281.847	259.98	179.003	142.398	183.376	202.794	151.56	174.285	183.439	224.684	176.414	202.346	148.424	182.414	150.331	166.172	245.729	95.1123	174.082	152.353	153.119	170.132	233.993	138	119	284	180	205
ENSG00000186340	28390.2	-0.0864287	0.194964	-0.382845	0.701834	1	THBS2	protein_coding	25978	32482.6	13890.9	28009.9	31557.5	10592.1	80478.2	29821.1	5858.38	24612.7	18098.7	20260.4	4375.88	15785.8	84425.9	28218.7	11651.9	28904.1	31415.8	38932.5	25894.2	33104.1	36923.2	25739.7	36199.8	37183.9	20207.5	29519.5	34572.3	20629.2	35301.1	18069.5	32173.7	35330.4	17430.1	18417.4	22784	27660	12711	26534	31087
ENSG00000133110	3301.34	-0.0997168	0.226455	-0.531264	0.595236	1	POSTN	protein_coding	913.26	6263.45	1243.82	841.686	3304.41	1128.17	27310	6583.94	5031.98	600.828	1457.44	267.327	3426.41	1014.67	27735.6	4308.86	2684.55	8203.43	1066.36	2977.67	274.511	833.49	1380.06	203.724	388.888	1796.54	751.665	719.385	3001.51	150.42	550.815	197.464	487.378	1407.85	181.847	158.927	817	5470	1144	823	3382
ENSG00000163513	12845.8	-0.12421	0.117268	-1.0449	0.296068	1	TGFBR2	protein_coding	12374.4	16290.3	8377.29	8873.21	18423.9	6405.06	9318.12	16657.3	8163.22	13371.5	8238.23	10008.5	6905.85	7774.63	7961.03	15952.9	7502.77	16464.4	15238	20812.8	13598.8	10866.5	15836.9	11589.5	13457.1	17362.9	16861.8	14334.5	20387.1	11617.2	16789.9	11952	14004.5	17242.3	11514.3	9918.58	10760	14124	7652	8470	18373
ENSG00000087245	178618	-0.131436	0.110126	-1.19683	0.231372	1	MMP2	protein_coding	164647	176244	144265	175301	188168	142339	86814.4	163187	160334	151251	173428	125374	110841	167986	80500.5	156863	145495	161961	228136	244434	206765	204768	250650	205539	235333	199720	227459	193787	237390	202265	191107	186952	209283	189779	195776	146110	145321	160612	132901	168969	178672
ENSG00000133216	493.007	-0.139859	0.157026	-0.899383	0.368449	1	EPHB2	protein_coding	666.061	446.955	965.131	639.587	577.434	375.173	567.771	528.003	300.084	701.927	318.512	867.471	386.713	366.853	630.307	478.103	353.341	457.186	386.259	524.586	426.925	303.058	422.808	418.38	410.137	330.309	471.235	449.548	618.016	360.638	526.026	464.353	508.23	399.655	424.577	676.893	583	389	821	599	606
ENSG00000185633	189.396	-0.159729	0.215284	-0.545744	0.585242	1	NDUFA4L2	protein_coding	208.967	144.792	130.341	233.129	274.426	77.6827	132.623	180.131	14.4513	154.034	150.513	61.054	26.1876	111.727	205.065	148.957	67.4563	156.702	117.238	203.452	239.732	277.459	696.36	289.819	248.661	356.053	102.51	115.118	179.043	249.136	214.406	179.601	215.424	315.842	109.961	230.2	187	124	119	221	277
ENSG00000106483	32.9773	-0.159833	0.193688	0.694786	0.48719	1	SFRP4	protein_coding	1.62061	0.816449	6.95526	1.47914	6.64139	0.607	656.861	0.735678	0	1.58952	6.05776	9.72617	0.575268	0.552276	390.022	3.65101	0.571394	4.6258	0	0.790633	2.30149	0	8.5587	4.26782	5.3015	1.63521	3.65816	10.7638	2.61	29.6384	0.698849	12.1464	5.06458	2.16238	4.49715	0	2	1	9	2	7
ENSG00000168056	10976.4	-0.162089	0.103409	-1.56004	0.118751	1	LTBP3	protein_coding	11492.4	10834.6	8446.65	12935	10422.2	8752.53	16280.7	11228	6788.18	10832.4	7968.42	10666.2	7756.83	7692	13241.9	10366.2	7940.51	8992.55	10504	13152.6	13521.7	10027.5	14949.1	14297.2	12848.2	11393.4	9757.67	10049.9	12447.5	10358.3	13081.6	10021.6	11720.5	11357.1	10664.3	12361.7	9909	9086	7324	12783	11259
ENSG00000154096	34150.5	-0.165766	0.126548	-1.32153	0.186325	1	THY1	protein_coding	33240.4	39641.1	30074.5	41949.3	37408.2	43733.4	20137.4	29130	24678	37342.3	31476.8	39294.8	14514.9	35553.1	17964.1	26407.3	28947.8	35426.4	41208.3	35586.1	36582.1	46272.1	34017.7	42020.6	36772.9	27503.1	41035.1	40772.8	36723.2	32585.5	34465.8	41721.8	44010.3	24892.6	32909.9	33419.2	33214	37381	28295	35226	34740
ENSG00000113140	96856.9	-0.187458	0.167542	-1.07977	0.280244	1	SPARC	protein_coding	109232	106414	62784.8	123064	121131	59382.4	234789	88045.4	33883.5	90525	76796.1	54467.3	45791.1	71234.8	233109	76746.4	50868.9	87909.8	125310	114259	81875.2	129116	172554	89004.3	100332	101054	85054.6	97155.1	89814.8	69243.8	114376	71466.6	87791.2	87457.1	66617.4	78193.8	98805	92905	59135	119686	109961
ENSG00000090006	17623.2	-0.200285	0.170572	-1.17643	0.239424	1	LTBP4	protein_coding	20131.8	20343.2	21243.7	21180.6	30023.6	15245.9	4410.47	18348	13662.9	14457.9	18680.1	9543.75	25486.2	20436.2	4494.59	17236	15452.2	13449.5	17560.7	23945.7	20287.3	16147	29417.6	23368.4	23851.8	19157.5	16067.1	13598.8	18430.9	14939.7	18883.4	14838.1	15475.8	16497.4	11595.1	16545.8	17757	17459	20223	22159	31924
ENSG00000049323	7451.9	-0.212311	0.129172	-1.6449	0.0999907	1	LTBP1	protein_coding	9216.91	9053.53	6122.88	7732.36	6528.36	7109.99	13532.3	7520.63	12291.8	7129.27	7148.03	4910.71	4661.18	6983.48	11970.6	6293.44	11347.1	7061.95	7316.75	12365.7	5151.94	5056.78	6582.45	5473.33	6906.11	9144.05	11315.9	6526.2	9632.69	4236.02	5083.61	4590.63	4924.87	7199.48	5958.24	4189.07	8054	7947	5510	7304	6538
ENSG00000187955	39580.9	-0.214853	0.195084	-1.15488	0.248142	1	COL14A1	protein_coding	53310.5	31790.5	19083.9	57918.1	32986.1	13789.9	23052.8	31920.8	15071.3	54832.3	21969.5	37575.4	3715.73	16217	12822.7	31515.6	21405.4	29809.5	62590.5	63983.1	50967.2	59687.4	51193.5	46487.4	79992.8	42608.1	45173.1	59009.4	66443.5	40947.2	42731.8	35520.6	58957.6	42407.3	37178.9	30244.8	46829	27990	17207	55181	33066
ENSG00000108821	828884	-0.268024	0.161665	-1.62124	0.104967	1	COL1A1	protein_coding	704478	1.06876e+06	938945	875888	1.35718e+06	617858	1.66139e+06	950858	269285	556781	938584	493747	425313	760973	1.50622e+06	746646	475383	712910	663261	1.13163e+06	972787	981059	1.21107e+06	846290	776946	1.01669e+06	715248	539568	888815	714223	995853	613440	663871	839581	650871	557443	623966	920764	857554	879064	1385300
ENSG00000232995	17.1665	-0.283241	0.215645	-1.21296	0.225144	1	RGS5	antisense_RNA	11.6324	14.2032	9.75999	21.8401	22.5436	4.27755	10.7727	29.6837	31.9974	14.3117	8.99202	14.3494	14.3956	8.82841	9.35749	13.3535	11.1889	15.9869	8.68956	9.84206	3.09155	13.6031	18.8208	11.4676	19.6641	9.43548	11.4822	26.3115	18.7207	6.72262	18.9997	15.256	10.8411	29.7136	25.3199	92.5381	10	13	7	20	22
ENSG00000164692	777526	-0.294638	0.139368	-2.09394	0.0362652	1	COL1A2	protein_coding	885749	892752	695150	1.12963e+06	927478	517832	1.15366e+06	754477	308149	721324	585948	676482	394994	601224	1.01129e+06	627230	397520	660461	771164	949263	963745	1.10437e+06	1.11485e+06	1.0221e+06	872162	869010	654753	688383	857674	675488	908617	735439	772588	782519	732230	575209	768798	769380	628666	1077220	922837
ENSG00000168542	822845	-0.490008	0.151977	-3.20108	0.00136914	0.26311	COL3A1	protein_coding	1.04647e+06	1.06084e+06	621791	1.10537e+06	1.1384e+06	479456	916052	894310	285497	784934	532792	479018	273200	466863	666114	724452	318485	719223	1.10538e+06	1.21966e+06	954896	1.32141e+06	1.47754e+06	922366	1.01603e+06	1.15199e+06	959946	818465	951247	667912	1.032e+06	625450	792137	950703	638339	503678	909758	921364	568248	1054850	1135214
ENSG00000119699	146.566	-0.528639	0.203795	-2.62344	0.00870464	0.619691	TGFB3	protein_coding	160.227	106.66	96.5833	174.312	122.152	130.268	701.128	120.491	453.436	123.019	67.3567	108.861	45.7395	62.898	600.698	85.6991	136.829	86.5264	171.967	144.59	72.6161	65.5553	133.841	88.8576	145.414	75.2091	165.119	147.656	123.055	77.6425	109.471	63.6271	115.97	80.3288	50.8505	61.7227	145	99	89	133	130
ENSG00000165474	69.983	-0.535014	0.226112	-2.41716	0.0156423	0.803246	GJB2	protein_coding	247.453	52.1652	86.4693	312.249	67.882	7.72869	259.401	88.7256	8.70117	168.218	2.16683	71.4564	4.06993	15.6507	163.774	69.4798	5.67313	52.5019	90.876	38.1022	23.9148	58.4646	83.6172	66.5379	107.932	47.5325	52.0035	51.1339	11.1106	23.4238	17.79	19.9076	48.9616	30.7364	30.9335	32.6425	216	45	79	298	68
[truncated: 31 more columns]

## Sheet: NF_vs_NF_O_marker_f
gene_id	baseMean	log2FoldChange	lfcSE	stat	pvalue	padj	gene_name	gene_biotype	P1_1_CAF_r1_normCounts	P2_1_CAF_r2_normCounts	P3_1_CAF_r3_normCounts	P1_2_CAF_r4_normCounts	P2_2_CAF_r5_normCounts	P3_2_CAF_r6_normCounts	P1_3_CAF_r7_normCounts	P2_3_CAF_r8_normCounts	P3_3_CAF_r9_normCounts	P1_1_CAF_o_r1_normCounts	P3_1_CAF_o_r3_normCounts	P1_2_CAF_o_r4_normCounts	P2_2_CAF_o_r5_normCounts	P3_2_CAF_o_r6_normCounts	P1_3_CAF_o_r7_normCounts	P2_3_CAF_o_r8_normCounts	P3_3_CAF_o_r9_normCounts	P2_1_CAF_o_r2_normCounts	P1_1_NF_r1_normCounts	P2_1_NF_r2_normCounts	P3_1_NF_r3_normCounts	P1_2_NF_r4_normCounts	P2_2_NF_r5_normCounts	P3_2_NF_r6_normCounts	P1_3_NF_r7_normCounts	P2_3_NF_r8_normCounts	P3_3_NF_r9_normCounts	P1_1_NF_o_r1_normCounts	P2_1_NF_o_r2_normCounts	P3_1_NF_o_r3_normCounts	P2_2_NF_o_r5_normCounts	P3_2_NF_o_r6_normCounts	P1_3_NF_o_r7_normCounts	P2_3_NF_o_r8_normCounts	P3_3_NF_o_r9_normCounts	P1_2_NF_o_r4_normCounts	P1_1_CAF_r1_rawCounts	P2_1_CAF_r2_rawCounts	P3_1_CAF_r3_rawCounts	P1_2_CAF_r4_rawCounts	P2_2_CAF_r5_rawCounts
ENSG00000169429	507.49	0.632514	0.22156	4.13036	3.62196e-05	0.0132441	CXCL8	protein_coding	183.135	70.1682	51.3463	124.449	18.1072	50.8897	50.8321	95.0838	3332	380.123	1126.36	1103	1163.81	1050.55	53.2716	189.359	908.128	144.193	60.4341	66.4015	80.1844	64.1746	29.9574	28.2451	51.6145	110.557	1991.39	188.591	154.058	2034.42	222.973	966.373	230.86	218.476	1286.85	389.285	161	63	49	124	19
ENSG00000163739	2069.67	0.560434	0.222576	3.37218	0.000745767	0.0786857	CXCL1	protein_coding	495.608	636.878	354.563	305.384	109.991	342.12	64.6756	568.008	18822	1102.04	3409.63	3350.55	4249.68	3238.04	58.8052	1203.64	3914.93	1362.35	399.936	427.971	798.014	783.938	186.952	218.011	294.133	748.105	6054.9	1149.38	1142.44	5615.66	983.563	3323.89	1538.46	1315.11	5119.02	819.753	454	528	316	298	118
ENSG00000168542	822845	-0.479471	0.151977	-3.1588	0.00158419	0.121552	COL3A1	protein_coding	1.04647e+06	1.06084e+06	621791	1.10537e+06	1.1384e+06	479456	916052	894310	285497	784934	532792	479018	273200	466863	666114	724452	318485	719223	1.10538e+06	1.21966e+06	954896	1.32141e+06	1.47754e+06	922366	1.01603e+06	1.15199e+06	959946	818465	951247	667912	1.032e+06	625450	792137	950703	638339	503678	909758	921364	568248	1054850	1135214
ENSG00000232995	17.1665	0.682127	0.21532	2.98576	0.00282877	0.164718	RGS5	antisense_RNA	11.6324	14.2032	9.75999	21.8401	22.5436	4.27755	10.7727	29.6837	31.9974	14.3117	8.99202	14.3494	14.3956	8.82841	9.35749	13.3535	11.1889	15.9869	8.68956	9.84206	3.09155	13.6031	18.8208	11.4676	19.6641	9.43548	11.4822	26.3115	18.7207	6.72262	18.9997	15.256	10.8411	29.7136	25.3199	92.5381	10	13	7	20	22
ENSG00000196611	1867.71	0.349545	0.213576	2.9451	0.00322851	0.170047	MMP1	protein_coding	147.534	411.918	180.493	94.2669	132.528	313.894	59.1948	397.908	38719.4	248.41	2110.31	1603.53	4245.57	2268.59	46.8446	473.397	4716.62	377.001	106.442	279.01	13.0403	60.5574	61.6257	22.1436	79.5726	127.542	2660.91	175.634	568.198	1478.51	386.841	823.558	142.258	168.303	3146.78	389.081	129	355	165	90	133
ENSG00000149968	1318.49	0.543593	0.219807	2.4541	0.0141236	0.308234	MMP3	protein_coding	123.086	187.788	372.595	103.668	39.6127	534.643	23.1552	128.548	23234.5	183.066	598.281	716.494	3928.45	1468.8	12.8544	219.319	2841.69	207.655	36.8519	179.48	89.536	295.646	56.8126	168.179	14.6485	119.125	1058.99	58.515	269.975	530.389	300.432	1978.91	65.8776	204.846	7004.27	108.795	111	167	250	82	41
ENSG00000165474	69.983	-0.473512	0.226015	-2.38379	0.0171356	0.332419	GJB2	protein_coding	247.453	52.1652	86.4693	312.249	67.882	7.72869	259.401	88.7256	8.70117	168.218	2.16683	71.4564	4.06993	15.6507	163.774	69.4798	5.67313	52.5019	90.876	38.1022	23.9148	58.4646	83.6172	66.5379	107.932	47.5325	52.0035	51.1339	11.1106	23.4238	17.79	19.9076	48.9616	30.7364	30.9335	32.6425	216	45	79	298	68
ENSG00000125845	241.239	-0.374576	0.22627	-2.14714	0.0317819	0.417798	BMP2	protein_coding	103.396	415.792	210.174	156.062	275.376	236.585	101.912	319.614	174.109	102.472	256.799	54.3164	2230.56	259.661	56.8006	257.178	260.418	335.316	156.045	265.312	175.998	178.925	282.117	180.676	129.399	267.364	145.841	76.7455	196.98	194.313	88.1697	126.814	48.0674	218.081	147.204	0	90	360	192	149	275
ENSG00000108821	828884	-0.31052	0.161665	-1.91995	0.0548641	0.487764	COL1A1	protein_coding	704478	1.06876e+06	938945	875888	1.35718e+06	617858	1.66139e+06	950858	269285	556781	938584	493747	425313	760973	1.50622e+06	746646	475383	712910	663261	1.13163e+06	972787	981059	1.21107e+06	846290	776946	1.01669e+06	715248	539568	888815	714223	995853	613440	663871	839581	650871	557443	623966	920764	857554	879064	1385300
ENSG00000133110	3301.34	-0.24869	0.22645	-1.897	0.0578281	0.497877	POSTN	protein_coding	913.26	6263.45	1243.82	841.686	3304.41	1128.17	27310	6583.94	5031.98	600.828	1457.44	267.327	3426.41	1014.67	27735.6	4308.86	2684.55	8203.43	1066.36	2977.67	274.511	833.49	1380.06	203.724	388.888	1796.54	751.665	719.385	3001.51	150.42	550.815	197.464	487.378	1407.85	181.847	158.927	817	5470	1144	823	3382
ENSG00000125148	1763.22	0.316469	0.176123	1.8656	0.0620968	0.509014	MT2A	protein_coding	1638.69	1366.01	1490.03	1463.6	1114.85	1720.53	2437.36	1336.62	3133.88	2270.21	1365.61	2676.93	4537.85	2450.94	2319.57	1442.01	2609.45	1320.37	1101.14	932.873	639.844	1134.79	802.341	1443.95	1018.96	1138.72	3683.37	1349.1	738.948	1988.84	1435.16	2794.24	1154.7	1258.94	2506.66	1658.74	1476	1157	1366	1410	1136
ENSG00000164692	777526	-0.258458	0.139367	-1.83624	0.0663225	0.514474	COL1A2	protein_coding	885749	892752	695150	1.12963e+06	927478	517832	1.15366e+06	754477	308149	721324	585948	676482	394994	601224	1.01129e+06	627230	397520	660461	771164	949263	963745	1.10437e+06	1.11485e+06	1.0221e+06	872162	869010	654753	688383	857674	675488	908617	735439	772588	782519	732230	575209	768798	769380	628666	1077220	922837
ENSG00000106483	32.9773	0.190268	0.191888	1.46281	0.143519	0.634101	SFRP4	protein_coding	1.62061	0.816449	6.95526	1.47914	6.64139	0.607	656.861	0.735678	0	1.58952	6.05776	9.72617	0.575268	0.552276	390.022	3.65101	0.571394	4.6258	0	0.790633	2.30149	0	8.5587	4.26782	5.3015	1.63521	3.65816	10.7638	2.61	29.6384	0.698849	12.1464	5.06458	2.16238	4.49715	0	2	1	9	2	7
ENSG00000137745	9.00657	0.16946	0.205248	1.35354	0.175885	0.666209	MMP13	protein_coding	0.780519	0	14.1198	1.42562	0	27.6688	7.65224	2.01574	100.992	3.14335	17.6306	6.15306	11.3296	29.2769	4.57455	0	30.8499	3.7969	7.27595	0	1.47885	0.737211	0	6.61439	0	1.62624	3.52914	2.17509	2.3848	5.97798	1.34644	4.31193	3.47022	7.98296	13.9161	0	1	0	16	2	0
ENSG00000185633	189.396	-0.285321	0.215046	-1.19913	0.230477	0.71165	NDUFA4L2	protein_coding	208.967	144.792	130.341	233.129	274.426	77.6827	132.623	180.131	14.4513	154.034	150.513	61.054	26.1876	111.727	205.065	148.957	67.4563	156.702	117.238	203.452	239.732	277.459	696.36	289.819	248.661	356.053	102.51	115.118	179.043	249.136	214.406	179.601	215.424	315.842	109.961	230.2	187	124	119	221	277
ENSG00000186340	28390.2	-0.200617	0.194963	-1.04813	0.29458	0.755983	THBS2	protein_coding	25978	32482.6	13890.9	28009.9	31557.5	10592.1	80478.2	29821.1	5858.38	24612.7	18098.7	20260.4	4375.88	15785.8	84425.9	28218.7	11651.9	28904.1	31415.8	38932.5	25894.2	33104.1	36923.2	25739.7	36199.8	37183.9	20207.5	29519.5	34572.3	20629.2	35301.1	18069.5	32173.7	35330.4	17430.1	18417.4	22784	27660	12711	26534	31087
ENSG00000166803	9.73522	-0.179099	0.226168	-0.886327	0.375441	0.797992	PCLAF	protein_coding	8.50042	6.05122	16.3153	6.63208	6.25759	17.4962	15.1636	7.40852	5.38305	10.7354	15.8648	14.6738	47.6928	21.5336	17.7872	11.9473	15.3904	8.53767	7.04579	4.96566	4.1482	8.33682	2.16082	3.56794	10.1684	5.94537	7.59728	8.83842	5.54547	1.3792	8.53556	2.84015	5.02921	4.76861	3.64466	2.57943	9	11	18	9	4
ENSG00000162998	78.6689	-0.250272	0.225812	-0.851465	0.394511	0.807377	FRZB	protein_coding	96.4344	30.0512	29.5526	216.812	52.0308	40.4147	159.074	20.8321	36.2693	118.203	39.0031	265.681	44.0051	27.3748	192.465	47.5491	50.9707	20.3186	73.5684	32.4692	132.548	94.3009	204.847	117.593	96.9934	39.3633	16.5681	85.2545	28.3307	82.0062	67.3245	72.4424	58.9421	52.0297	79.5464	10.912	84	26	27	207	52
ENSG00000164932	1691.76	-0.158666	0.209021	-0.801311	0.422952	0.818449	CTHRC1	protein_coding	887.585	2445.46	1280.39	1113.41	952.616	2293.36	7299.48	1633.19	1352.46	1038.09	1901.11	1312.24	985.16	1668.57	6283.17	1495.67	1757.94	2496.11	1539.33	2705.2	657.17	1432.83	1421.5	586.568	751.579	1743.28	1346.47	1639.23	2363.28	886.377	1049.27	643.687	829.974	1480.15	976.278	655.221	785	2089	1172	1068	976
ENSG00000089685	20.9309	0.211415	0.226028	0.791921	0.428407	0.8209	BIRC5	protein_coding	9.91908	12.5956	48.6272	22.5908	20.4676	34.9971	50.8714	4.96182	11.2739	8.12253	54.6747	23.5548	87.4501	26.9262	31.847	16.3029	21.8792	11.7146	22.5892	6.37969	9.32688	10.8058	7.43068	17.0559	2.74519	12.1481	12.2578	6.63929	1.67655	6.29809	15.4718	10.5969	10.829	15.4017	32.7733	54.3096	11	7	58	8	21
ENSG00000164611	108.62	0.106655	0.135377	0.764291	0.444694	0.82636	PTTG1	protein_coding	125.64	101.029	105.72	141.975	91.2029	100.987	124.104	82.5361	178.473	136.872	107.067	139.126	176.317	132.726	94.9265	94.2482	134.113	97.6443	102.23	62.0683	85.8933	104.152	87.8483	89.5706	109.109	66.2781	117.698	86.5642	58.2878	87.4884	91.3973	108.7	93.7734	66.1347	102.995	225.421	115	85	95	140	90
ENSG00000149591	5837.24	0.103989	0.226133	0.640441	0.521886	0.859411	TAGLN	protein_coding	879.839	2190.96	14652	493.656	1014.42	7792.44	34885.1	1603.5	7707.49	1226.52	24108.2	1380.47	6604.45	15608	44601.1	1576.61	13006.5	2682.42	1505.85	1113.49	2249.03	1498.12	629.424	1260.84	1036.77	1013.54	2382.32	2293.97	1128.94	2489.69	1491.35	1954.2	1634.93	960.475	1721.45	1762.4	749	1836	13135	488	1064
ENSG00000163017	439.133	0.0881824	0.223348	0.561609	0.574382	0.87656	ACTG2	protein_coding	91.4154	217.377	2562.47	105.254	68.9662	1033.34	328.896	124.517	513.108	126.368	3166.13	92.3431	807.118	2204.27	325.237	129.585	1100.64	184.27	248.742	64.0533	107.571	305.646	23.4539	111.447	96.9657	80.8932	137.736	307.967	83.5048	148.171	106.89	155.591	182.785	59.6131	150.35	256.091	98	126	2542	85	77
ENSG00000154096	34150.5	-0.0703744	0.126545	-0.549287	0.582809	0.880165	THY1	protein_coding	33240.4	39641.1	30074.5	41949.3	37408.2	43733.4	20137.4	29130	24678	37342.3	31476.8	39294.8	14514.9	35553.1	17964.1	26407.3	28947.8	35426.4	41208.3	35586.1	36582.1	46272.1	34017.7	42020.6	36772.9	27503.1	41035.1	40772.8	36723.2	32585.5	34465.8	41721.8	44010.3	24892.6	32909.9	33419.2	33214	37381	28295	35226	34740
ENSG00000107796	5465.92	-0.0769123	0.155829	-0.498526	0.618114	0.892425	ACTA2	protein_coding	5594.19	4822.3	6928.03	4974.4	3933.26	4810.48	14556	3973.33	3184.25	5118.73	7862.77	4156.09	4824.16	7037.42	20615.4	3890.95	4383.37	4607.84	5947.13	4933.48	3950.89	5293.04	4328.64	4257.1	4852.84	4337.11	3992.43	5604.68	4496.21	3791.51	4066.07	3737.06	5115.73	4308.21	3879	4608.89	4731	3927	6998	4575	4087
ENSG00000222041	251.996	0.0361168	0.139442	0.227707	0.819874	0.954053	CYTOR	lincRNA	211.486	225.332	407.394	198.976	213.758	278.758	375.603	234.101	253.858	222.972	411.883	177.33	168.825	482.527	514.578	257.932	317.191	237.868	238.823	159.395	216.461	283.515	166.651	209.268	191.435	227.502	188.969	273.575	145.356	302.241	158.737	255.336	258.842	176.595	258.539	170.256	195	184	371	191	221
ENSG00000143248	175.969	0.0346381	0.226654	0.226897	0.820503	0.954053	RGS5	protein_coding	60.4835	60.6288	440.366	32.0042	42.1124	189.102	174.056	58.3173	533.638	91.1586	303.609	120.047	1665.32	356.156	173.043	77.3929	276.469	134.022	120.105	55.5191	137.075	70.7375	78.0246	84.9924	48.3947	78.622	86.8397	62.5652	66.8472	97.0586	98.163	65.0553	41.9885	125.317	77.4831	152.19	55	32	534	70	52
ENSG00000175063	10.5337	-0.0652143	0.226275	-0.21143	0.832552	0.9584	UBE2C	protein_coding	13.0001	3.98974	46.428	0.93266	9.97812	26.2554	11.974	0.941954	15.6771	11.9214	20.005	18.1155	40.8297	21.4068	24.8056	5.38433	18.5283	3.73435	8.5461	2.99498	1.93722	4.38422	2.76024	11.9387	4.41904	2.53725	5.54636	4.71238	3.358	3.28857	3.4603	4.80647	7.88956	1.88096	4.97774	5.86561	13	4	48	1	8
ENSG00000112175	14.1778	-0.0164386	0.168018	-0.19281	0.847108	0.960989	BMP5	protein_coding	3.44807	2.3089	2.18946	4.18958	1.00186	7.74514	0	1.04076	4.72456	3.37879	4.33446	9.87898	429.76	7.03885	0.88787	0	2.42568	6.75894	0	6.71612	1.08638	1.08469	0	0	2.02258	0	0	3.19816	2.46145	0	0	0	2.72104	0	0	0	3	2	2	4	1
ENSG00000114251	1717.78	-0.0274504	0.226083	-0.150361	0.88048	0.969717	WNT5A	protein_coding	309.091	540.019	3449.32	297.317	756.939	3273.49	2220.19	543.672	13837.2	292.701	5822.24	467.355	8760.22	5089.17	2058.16	497.634	5461.95	812.608	429.648	407.16	561.321	469.807	188.114	441.569	353.462	140.04	788.181	310.325	441.213	582.044	201.137	583.33	346.736	278.632	570.707	257.252	304	537	2675	302	573
ENSG00000011465	254612	0.0210136	0.181991	0.12166	0.903168	0.977659	DCN	protein_coding	412473	179248	133054	341241	187324	150992	69907	186181	134995	416285	136127	399680	86465.8	157393	64345.8	175126	129434	183644	396314	210778	318626	359707	266775	328405	396007	213205	299990	416572	227444	282013	256871	338410	437324	216557	334508	322625	345428	160570	125719	307552	166352
ENSG00000083782	1.20544	0.0416272	0.178991	0.319948	0.749008	NA	EPYC	protein_coding	0.830567	0	0	0.763064	0	0	2.26773	0	0	0	0	2.38573	0.591156	0.569984	1.92617	0	0	3.695	0	3.26747	0	3.14511	3.60777	0.670192	1.46386	2.53724	0	3.87363	2.84696	2.8396	0	1.97303	2.63874	1.50268	0	0	1	0	0	1	0
[truncated: 31 more columns]

## Sheet: NF_vs_CAF_DESeq2_marker_f_genes
gene_id	baseMean	log2FoldChange	lfcSE	stat	pvalue	padj	gene_name	gene_biotype	P1_1_CAF_r1_normCounts	P2_1_CAF_r2_normCounts	P3_1_CAF_r3_normCounts	P1_2_CAF_r4_normCounts	P2_2_CAF_r5_normCounts	P3_2_CAF_r6_normCounts	P1_3_CAF_r7_normCounts	P2_3_CAF_r8_normCounts	P3_3_CAF_r9_normCounts	P1_1_CAF_o_r1_normCounts	P3_1_CAF_o_r3_normCounts	P1_2_CAF_o_r4_normCounts	P2_2_CAF_o_r5_normCounts	P3_2_CAF_o_r6_normCounts	P1_3_CAF_o_r7_normCounts	P2_3_CAF_o_r8_normCounts	P3_3_CAF_o_r9_normCounts	P2_1_CAF_o_r2_normCounts	P1_1_NF_r1_normCounts	P2_1_NF_r2_normCounts	P3_1_NF_r3_normCounts	P1_2_NF_r4_normCounts	P2_2_NF_r5_normCounts	P3_2_NF_r6_normCounts	P1_3_NF_r7_normCounts	P2_3_NF_r8_normCounts	P3_3_NF_r9_normCounts	P1_1_NF_o_r1_normCounts	P2_1_NF_o_r2_normCounts	P3_1_NF_o_r3_normCounts	P2_2_NF_o_r5_normCounts	P3_2_NF_o_r6_normCounts	P1_3_NF_o_r7_normCounts	P2_3_NF_o_r8_normCounts	P3_3_NF_o_r9_normCounts	P1_2_NF_o_r4_normCounts	P1_1_CAF_r1_rawCounts	P2_1_CAF_r2_rawCounts	P3_1_CAF_r3_rawCounts	P1_2_CAF_r4_rawCounts	P2_2_CAF_r5_rawCounts
ENSG00000114251	1717.78	0.968312	0.226088	-3.66765	0.000244788	0.0116597	WNT5A	protein_coding	309.091	540.019	3449.32	297.317	756.939	3273.49	2220.19	543.672	13837.2	292.701	5822.24	467.355	8760.22	5089.17	2058.16	497.634	5461.95	812.608	429.648	407.16	561.321	469.807	188.114	441.569	353.462	140.04	788.181	310.325	441.213	582.044	201.137	583.33	346.736	278.632	570.707	257.252	304	537	2675	302	573
ENSG00000133110	3301.34	0.928865	0.226453	-3.63734	0.000275474	0.012657	POSTN	protein_coding	913.26	6263.45	1243.82	841.686	3304.41	1128.17	27310	6583.94	5031.98	600.828	1457.44	267.327	3426.41	1014.67	27735.6	4308.86	2684.55	8203.43	1066.36	2977.67	274.511	833.49	1380.06	203.724	388.888	1796.54	751.665	719.385	3001.51	150.42	550.815	197.464	487.378	1407.85	181.847	158.927	817	5470	1144	823	3382
ENSG00000149591	5837.24	0.792088	0.226134	-2.8243	0.00473836	0.0743576	TAGLN	protein_coding	879.839	2190.96	14652	493.656	1014.42	7792.44	34885.1	1603.5	7707.49	1226.52	24108.2	1380.47	6604.45	15608	44601.1	1576.61	13006.5	2682.42	1505.85	1113.49	2249.03	1498.12	629.424	1260.84	1036.77	1013.54	2382.32	2293.97	1128.94	2489.69	1491.35	1954.2	1634.93	960.475	1721.45	1762.4	749	1836	13135	488	1064
ENSG00000196611	1867.71	0.791431	0.213583	-2.25252	0.0242896	0.195415	MMP1	protein_coding	147.534	411.918	180.493	94.2669	132.528	313.894	59.1948	397.908	38719.4	248.41	2110.31	1603.53	4245.57	2268.59	46.8446	473.397	4716.62	377.001	106.442	279.01	13.0403	60.5574	61.6257	22.1436	79.5726	127.542	2660.91	175.634	568.198	1478.51	386.841	823.558	142.258	168.303	3146.78	389.081	129	355	165	90	133
ENSG00000149968	1318.49	0.755135	0.21981	-1.89074	0.0586588	0.31789	MMP3	protein_coding	123.086	187.788	372.595	103.668	39.6127	534.643	23.1552	128.548	23234.5	183.066	598.281	716.494	3928.45	1468.8	12.8544	219.319	2841.69	207.655	36.8519	179.48	89.536	295.646	56.8126	168.179	14.6485	119.125	1058.99	58.515	269.975	530.389	300.432	1978.91	65.8776	204.846	7004.27	108.795	111	167	250	82	41
ENSG00000137745	9.00657	0.641409	0.20669	-2.50122	0.0123765	0.134185	MMP13	protein_coding	0.780519	0	14.1198	1.42562	0	27.6688	7.65224	2.01574	100.992	3.14335	17.6306	6.15306	11.3296	29.2769	4.57455	0	30.8499	3.7969	7.27595	0	1.47885	0.737211	0	6.61439	0	1.62624	3.52914	2.17509	2.3848	5.97798	1.34644	4.31193	3.47022	7.98296	13.9161	0	1	0	16	2	0
ENSG00000175063	10.5337	0.640859	0.226456	-2.70953	0.00673784	0.0915781	UBE2C	protein_coding	13.0001	3.98974	46.428	0.93266	9.97812	26.2554	11.974	0.941954	15.6771	11.9214	20.005	18.1155	40.8297	21.4068	24.8056	5.38433	18.5283	3.73435	8.5461	2.99498	1.93722	4.38422	2.76024	11.9387	4.41904	2.53725	5.54636	4.71238	3.358	3.28857	3.4603	4.80647	7.88956	1.88096	4.97774	5.86561	13	4	48	1	8
ENSG00000163017	439.133	0.589913	0.223365	-2.48672	0.0128927	0.1376	ACTG2	protein_coding	91.4154	217.377	2562.47	105.254	68.9662	1033.34	328.896	124.517	513.108	126.368	3166.13	92.3431	807.118	2204.27	325.237	129.585	1100.64	184.27	248.742	64.0533	107.571	305.646	23.4539	111.447	96.9657	80.8932	137.736	307.967	83.5048	148.171	106.89	155.591	182.785	59.6131	150.35	256.091	98	126	2542	85	77
ENSG00000106483	32.9773	0.574432	0.192992	-0.238684	0.811351	0.946426	SFRP4	protein_coding	1.62061	0.816449	6.95526	1.47914	6.64139	0.607	656.861	0.735678	0	1.58952	6.05776	9.72617	0.575268	0.552276	390.022	3.65101	0.571394	4.6258	0	0.790633	2.30149	0	8.5587	4.26782	5.3015	1.63521	3.65816	10.7638	2.61	29.6384	0.698849	12.1464	5.06458	2.16238	4.49715	0	2	1	9	2	7
ENSG00000089685	20.9309	0.457905	0.226032	-1.99957	0.0455469	0.275526	BIRC5	protein_coding	9.91908	12.5956	48.6272	22.5908	20.4676	34.9971	50.8714	4.96182	11.2739	8.12253	54.6747	23.5548	87.4501	26.9262	31.847	16.3029	21.8792	11.7146	22.5892	6.37969	9.32688	10.8058	7.43068	17.0559	2.74519	12.1481	12.2578	6.63929	1.67655	6.29809	15.4718	10.5969	10.829	15.4017	32.7733	54.3096	11	7	58	8	21
ENSG00000143248	175.969	0.4376	0.226652	-1.73551	0.0826512	0.379849	RGS5	protein_coding	60.4835	60.6288	440.366	32.0042	42.1124	189.102	174.056	58.3173	533.638	91.1586	303.609	120.047	1665.32	356.156	173.043	77.3929	276.469	134.022	120.105	55.5191	137.075	70.7375	78.0246	84.9924	48.3947	78.622	86.8397	62.5652	66.8472	97.0586	98.163	65.0553	41.9885	125.317	77.4831	152.19	55	32	534	70	52
ENSG00000125148	1763.22	0.392208	0.176117	-2.31814	0.0204418	0.177201	MT2A	protein_coding	1638.69	1366.01	1490.03	1463.6	1114.85	1720.53	2437.36	1336.62	3133.88	2270.21	1365.61	2676.93	4537.85	2450.94	2319.57	1442.01	2609.45	1320.37	1101.14	932.873	639.844	1134.79	802.341	1443.95	1018.96	1138.72	3683.37	1349.1	738.948	1988.84	1435.16	2794.24	1154.7	1258.94	2506.66	1658.74	1476	1157	1366	1410	1136
ENSG00000165474	69.983	0.380055	0.226105	-0.934303	0.350148	0.714494	GJB2	protein_coding	247.453	52.1652	86.4693	312.249	67.882	7.72869	259.401	88.7256	8.70117	168.218	2.16683	71.4564	4.06993	15.6507	163.774	69.4798	5.67313	52.5019	90.876	38.1022	23.9148	58.4646	83.6172	66.5379	107.932	47.5325	52.0035	51.1339	11.1106	23.4238	17.79	19.9076	48.9616	30.7364	30.9335	32.6425	216	45	79	298	68
ENSG00000166803	9.73522	0.376297	0.224792	-1.7664	0.0773294	0.367742	PCLAF	protein_coding	8.50042	6.05122	16.3153	6.63208	6.25759	17.4962	15.1636	7.40852	5.38305	10.7354	15.8648	14.6738	47.6928	21.5336	17.7872	11.9473	15.3904	8.53767	7.04579	4.96566	4.1482	8.33682	2.16082	3.56794	10.1684	5.94537	7.59728	8.83842	5.54547	1.3792	8.53556	2.84015	5.02921	4.76861	3.64466	2.57943	9	11	18	9	4
ENSG00000164932	1691.76	0.314304	0.208998	-1.34401	0.178946	0.542759	CTHRC1	protein_coding	887.585	2445.46	1280.39	1113.41	952.616	2293.36	7299.48	1633.19	1352.46	1038.09	1901.11	1312.24	985.16	1668.57	6283.17	1495.67	1757.94	2496.11	1539.33	2705.2	657.17	1432.83	1421.5	586.568	751.579	1743.28	1346.47	1639.23	2363.28	886.377	1049.27	643.687	829.974	1480.15	976.278	655.221	785	2089	1172	1068	976
ENSG00000164611	108.62	0.31366	0.134559	-2.33282	0.0196577	0.174137	PTTG1	protein_coding	125.64	101.029	105.72	141.975	91.2029	100.987	124.104	82.5361	178.473	136.872	107.067	139.126	176.317	132.726	94.9265	94.2482	134.113	97.6443	102.23	62.0683	85.8933	104.152	87.8483	89.5706	109.109	66.2781	117.698	86.5642	58.2878	87.4884	91.3973	108.7	93.7734	66.1347	102.995	225.421	115	85	95	140	90
ENSG00000232995	17.1665	0.310688	0.216618	-1.39313	0.163582	0.524589	RGS5	antisense_RNA	11.6324	14.2032	9.75999	21.8401	22.5436	4.27755	10.7727	29.6837	31.9974	14.3117	8.99202	14.3494	14.3956	8.82841	9.35749	13.3535	11.1889	15.9869	8.68956	9.84206	3.09155	13.6031	18.8208	11.4676	19.6641	9.43548	11.4822	26.3115	18.7207	6.72262	18.9997	15.256	10.8411	29.7136	25.3199	92.5381	10	13	7	20	22
ENSG00000222041	251.996	0.271429	0.139095	-1.92476	0.0542593	0.303477	CYTOR	lincRNA	211.486	225.332	407.394	198.976	213.758	278.758	375.603	234.101	253.858	222.972	411.883	177.33	168.825	482.527	514.578	257.932	317.191	237.868	238.823	159.395	216.461	283.515	166.651	209.268	191.435	227.502	188.969	273.575	145.356	302.241	158.737	255.336	258.842	176.595	258.539	170.256	195	184	371	191	221
ENSG00000163739	2069.67	0.230436	0.222573	0.0799448	0.936281	0.981293	CXCL1	protein_coding	495.608	636.878	354.563	305.384	109.991	342.12	64.6756	568.008	18822	1102.04	3409.63	3350.55	4249.68	3238.04	58.8052	1203.64	3914.93	1362.35	399.936	427.971	798.014	783.938	186.952	218.011	294.133	748.105	6054.9	1149.38	1142.44	5615.66	983.563	3323.89	1538.46	1315.11	5119.02	819.753	454	528	316	298	118
ENSG00000169429	507.49	0.186054	0.221541	-0.755464	0.449971	0.783656	CXCL8	protein_coding	183.135	70.1682	51.3463	124.449	18.1072	50.8897	50.8321	95.0838	3332	380.123	1126.36	1103	1163.81	1050.55	53.2716	189.359	908.128	144.193	60.4341	66.4015	80.1844	64.1746	29.9574	28.2451	51.6145	110.557	1991.39	188.591	154.058	2034.42	222.973	966.373	230.86	218.476	1286.85	389.285	161	63	49	124	19
ENSG00000107796	5465.92	0.160724	0.155813	-0.93815	0.348167	0.712882	ACTA2	protein_coding	5594.19	4822.3	6928.03	4974.4	3933.26	4810.48	14556	3973.33	3184.25	5118.73	7862.77	4156.09	4824.16	7037.42	20615.4	3890.95	4383.37	4607.84	5947.13	4933.48	3950.89	5293.04	4328.64	4257.1	4852.84	4337.11	3992.43	5604.68	4496.21	3791.51	4066.07	3737.06	5115.73	4308.21	3879	4608.89	4731	3927	6998	4575	4087
ENSG00000112175	14.1778	0.0930637	0.168177	-1.8206	0.0686681	0.344124	BMP5	protein_coding	3.44807	2.3089	2.18946	4.18958	1.00186	7.74514	0	1.04076	4.72456	3.37879	4.33446	9.87898	429.76	7.03885	0.88787	0	2.42568	6.75894	0	6.71612	1.08638	1.08469	0	0	2.02258	0	0	3.19816	2.46145	0	0	0	2.72104	0	0	0	3	2	2	4	1
ENSG00000125845	241.239	0.0582337	0.226256	-0.0752799	0.939992	0.982739	BMP2	protein_coding	103.396	415.792	210.174	156.062	275.376	236.585	101.912	319.614	174.109	102.472	256.799	54.3164	2230.56	259.661	56.8006	257.178	260.418	335.316	156.045	265.312	175.998	178.925	282.117	180.676	129.399	267.364	145.841	76.7455	196.98	194.313	88.1697	126.814	48.0674	218.081	147.204	0	90	360	192	149	275
ENSG00000108821	828884	-0.0489346	0.161665	0.379232	0.704515	0.907024	COL1A1	protein_coding	704478	1.06876e+06	938945	875888	1.35718e+06	617858	1.66139e+06	950858	269285	556781	938584	493747	425313	760973	1.50622e+06	746646	475383	712910	663261	1.13163e+06	972787	981059	1.21107e+06	846290	776946	1.01669e+06	715248	539568	888815	714223	995853	613440	663871	839581	650871	557443	623966	920764	857554	879064	1385300
ENSG00000154096	34150.5	-0.178496	0.126547	1.41766	0.156289	0.515108	THY1	protein_coding	33240.4	39641.1	30074.5	41949.3	37408.2	43733.4	20137.4	29130	24678	37342.3	31476.8	39294.8	14514.9	35553.1	17964.1	26407.3	28947.8	35426.4	41208.3	35586.1	36582.1	46272.1	34017.7	42020.6	36772.9	27503.1	41035.1	40772.8	36723.2	32585.5	34465.8	41721.8	44010.3	24892.6	32909.9	33419.2	33214	37381	28295	35226	34740
ENSG00000162998	78.6689	-0.212667	0.225805	1.1789	0.238437	0.617869	FRZB	protein_coding	96.4344	30.0512	29.5526	216.812	52.0308	40.4147	159.074	20.8321	36.2693	118.203	39.0031	265.681	44.0051	27.3748	192.465	47.5491	50.9707	20.3186	73.5684	32.4692	132.548	94.3009	204.847	117.593	96.9934	39.3633	16.5681	85.2545	28.3307	82.0062	67.3245	72.4424	58.9421	52.0297	79.5464	10.912	84	26	27	207	52
ENSG00000164692	777526	-0.218349	0.139367	1.6079	0.107858	0.431264	COL1A2	protein_coding	885749	892752	695150	1.12963e+06	927478	517832	1.15366e+06	754477	308149	721324	585948	676482	394994	601224	1.01129e+06	627230	397520	660461	771164	949263	963745	1.10437e+06	1.11485e+06	1.0221e+06	872162	869010	654753	688383	857674	675488	908617	735439	772588	782519	732230	575209	768798	769380	628666	1077220	922837
ENSG00000083782	1.20544	-0.263304	0.174702	1.57071	0.11625	NA	EPYC	protein_coding	0.830567	0	0	0.763064	0	0	2.26773	0	0	0	0	2.38573	0.591156	0.569984	1.92617	0	0	3.695	0	3.26747	0	3.14511	3.60777	0.670192	1.46386	2.53724	0	3.87363	2.84696	2.8396	0	1.97303	2.63874	1.50268	0	0	1	0	0	1	0
ENSG00000186340	28390.2	-0.2746	0.194964	1.67957	0.0930404	0.400752	THBS2	protein_coding	25978	32482.6	13890.9	28009.9	31557.5	10592.1	80478.2	29821.1	5858.38	24612.7	18098.7	20260.4	4375.88	15785.8	84425.9	28218.7	11651.9	28904.1	31415.8	38932.5	25894.2	33104.1	36923.2	25739.7	36199.8	37183.9	20207.5	29519.5	34572.3	20629.2	35301.1	18069.5	32173.7	35330.4	17430.1	18417.4	22784	27660	12711	26534	31087
ENSG00000168542	822845	-0.427019	0.151977	2.87011	0.00410328	0.0676909	COL3A1	protein_coding	1.04647e+06	1.06084e+06	621791	1.10537e+06	1.1384e+06	479456	916052	894310	285497	784934	532792	479018	273200	466863	666114	724452	318485	719223	1.10538e+06	1.21966e+06	954896	1.32141e+06	1.47754e+06	922366	1.01603e+06	1.15199e+06	959946	818465	951247	667912	1.032e+06	625450	792137	950703	638339	503678	909758	921364	568248	1054850	1135214
ENSG00000185633	189.396	-0.572243	0.215133	2.72441	0.00644167	0.0895008	NDUFA4L2	protein_coding	208.967	144.792	130.341	233.129	274.426	77.6827	132.623	180.131	14.4513	154.034	150.513	61.054	26.1876	111.727	205.065	148.957	67.4563	156.702	117.238	203.452	239.732	277.459	696.36	289.819	248.661	356.053	102.51	115.118	179.043	249.136	214.406	179.601	215.424	315.842	109.961	230.2	187	124	119	221	277
ENSG00000011465	254612	-0.580625	0.181991	3.32304	0.000890411	0.0257174	DCN	protein_coding	412473	179248	133054	341241	187324	150992	69907	186181	134995	416285	136127	399680	86465.8	157393	64345.8	175126	129434	183644	396314	210778	318626	359707	266775	328405	396007	213205	299990	416572	227444	282013	256871	338410	437324	216557	334508	322625	345428	160570	125719	307552	166352
[truncated: 31 more columns]

## Sheet: NF_O_vs_CAF_O_DESeq2_marker
gene_id	baseMean	log2FoldChange	lfcSE	stat	pvalue	padj	gene_name	gene_biotype	P1_1_CAF_r1_normCounts	P2_1_CAF_r2_normCounts	P3_1_CAF_r3_normCounts	P1_2_CAF_r4_normCounts	P2_2_CAF_r5_normCounts	P3_2_CAF_r6_normCounts	P1_3_CAF_r7_normCounts	P2_3_CAF_r8_normCounts	P3_3_CAF_r9_normCounts	P1_1_CAF_o_r1_normCounts	P3_1_CAF_o_r3_normCounts	P1_2_CAF_o_r4_normCounts	P2_2_CAF_o_r5_normCounts	P3_2_CAF_o_r6_normCounts	P1_3_CAF_o_r7_normCounts	P2_3_CAF_o_r8_normCounts	P3_3_CAF_o_r9_normCounts	P2_1_CAF_o_r2_normCounts	P1_1_NF_r1_normCounts	P2_1_NF_r2_normCounts	P3_1_NF_r3_normCounts	P1_2_NF_r4_normCounts	P2_2_NF_r5_normCounts	P3_2_NF_r6_normCounts	P1_3_NF_r7_normCounts	P2_3_NF_r8_normCounts	P3_3_NF_r9_normCounts	P1_1_NF_o_r1_normCounts	P2_1_NF_o_r2_normCounts	P3_1_NF_o_r3_normCounts	P2_2_NF_o_r5_normCounts	P3_2_NF_o_r6_normCounts	P1_3_NF_o_r7_normCounts	P2_3_NF_o_r8_normCounts	P3_3_NF_o_r9_normCounts	P1_2_NF_o_r4_normCounts	P1_1_CAF_r1_rawCounts	P2_1_CAF_r2_rawCounts	P3_1_CAF_r3_rawCounts	P1_2_CAF_r4_rawCounts	P2_2_CAF_r5_rawCounts
ENSG00000133110	3301.34	1.07784	0.226452	-5.00217	5.66889e-07	0.000113157	POSTN	protein_coding	913.26	6263.45	1243.82	841.686	3304.41	1128.17	27310	6583.94	5031.98	600.828	1457.44	267.327	3426.41	1014.67	27735.6	4308.86	2684.55	8203.43	1066.36	2977.67	274.511	833.49	1380.06	203.724	388.888	1796.54	751.665	719.385	3001.51	150.42	550.815	197.464	487.378	1407.85	181.847	158.927	817	5470	1144	823	3382
ENSG00000114251	1717.78	1.22699	0.226091	-4.9689	6.73345e-07	0.000125275	WNT5A	protein_coding	309.091	540.019	3449.32	297.317	756.939	3273.49	2220.19	543.672	13837.2	292.701	5822.24	467.355	8760.22	5089.17	2058.16	497.634	5461.95	812.608	429.648	407.16	561.321	469.807	188.114	441.569	353.462	140.04	788.181	310.325	441.213	582.044	201.137	583.33	346.736	278.632	570.707	257.252	304	537	2675	302	573
ENSG00000166803	9.73522	1.11363	0.223436	-4.7825	1.73129e-06	0.000241106	PCLAF	protein_coding	8.50042	6.05122	16.3153	6.63208	6.25759	17.4962	15.1636	7.40852	5.38305	10.7354	15.8648	14.6738	47.6928	21.5336	17.7872	11.9473	15.3904	8.53767	7.04579	4.96566	4.1482	8.33682	2.16082	3.56794	10.1684	5.94537	7.59728	8.83842	5.54547	1.3792	8.53556	2.84015	5.02921	4.76861	3.64466	2.57943	9	11	18	9	4
ENSG00000175063	10.5337	0.981824	0.226434	-4.16296	3.14149e-05	0.00195961	UBE2C	protein_coding	13.0001	3.98974	46.428	0.93266	9.97812	26.2554	11.974	0.941954	15.6771	11.9214	20.005	18.1155	40.8297	21.4068	24.8056	5.38433	18.5283	3.73435	8.5461	2.99498	1.93722	4.38422	2.76024	11.9387	4.41904	2.53725	5.54636	4.71238	3.358	3.28857	3.4603	4.80647	7.88956	1.88096	4.97774	5.86561	13	4	48	1	8
ENSG00000149591	5837.24	1.08726	0.226136	-3.8558	0.000115353	0.00440415	TAGLN	protein_coding	879.839	2190.96	14652	493.656	1014.42	7792.44	34885.1	1603.5	7707.49	1226.52	24108.2	1380.47	6604.45	15608	44601.1	1576.61	13006.5	2682.42	1505.85	1113.49	2249.03	1498.12	629.424	1260.84	1036.77	1013.54	2382.32	2293.97	1128.94	2489.69	1491.35	1954.2	1634.93	960.475	1721.45	1762.4	749	1836	13135	488	1064
ENSG00000011465	254612	-0.662252	0.181991	3.83162	0.000127301	0.00461127	DCN	protein_coding	412473	179248	133054	341241	187324	150992	69907	186181	134995	416285	136127	399680	86465.8	157393	64345.8	175126	129434	183644	396314	210778	318626	359707	266775	328405	396007	213205	299990	416572	227444	282013	256871	338410	437324	216557	334508	322625	345428	160570	125719	307552	166352
ENSG00000163017	439.133	0.871641	0.223387	-3.46805	0.000524257	0.0121213	ACTG2	protein_coding	91.4154	217.377	2562.47	105.254	68.9662	1033.34	328.896	124.517	513.108	126.368	3166.13	92.3431	807.118	2204.27	325.237	129.585	1100.64	184.27	248.742	64.0533	107.571	305.646	23.4539	111.447	96.9657	80.8932	137.736	307.967	83.5048	148.171	106.89	155.591	182.785	59.6131	150.35	256.091	98	126	2542	85	77
ENSG00000143248	175.969	0.855553	0.226649	-3.25155	0.00114777	0.0200972	RGS5	protein_coding	60.4835	60.6288	440.366	32.0042	42.1124	189.102	174.056	58.3173	533.638	91.1586	303.609	120.047	1665.32	356.156	173.043	77.3929	276.469	134.022	120.105	55.5191	137.075	70.7375	78.0246	84.9924	48.3947	78.622	86.8397	62.5652	66.8472	97.0586	98.163	65.0553	41.9885	125.317	77.4831	152.19	55	32	534	70	52
ENSG00000112175	14.1778	0.781928	0.169397	-2.96681	0.00300908	0.0381767	BMP5	protein_coding	3.44807	2.3089	2.18946	4.18958	1.00186	7.74514	0	1.04076	4.72456	3.37879	4.33446	9.87898	429.76	7.03885	0.88787	0	2.42568	6.75894	0	6.71612	1.08638	1.08469	0	0	2.02258	0	0	3.19816	2.46145	0	0	0	2.72104	0	0	0	3	2	2	4	1
ENSG00000168542	822845	-0.437555	0.151977	2.91239	0.00358677	0.042732	COL3A1	protein_coding	1.04647e+06	1.06084e+06	621791	1.10537e+06	1.1384e+06	479456	916052	894310	285497	784934	532792	479018	273200	466863	666114	724452	318485	719223	1.10538e+06	1.21966e+06	954896	1.32141e+06	1.47754e+06	922366	1.01603e+06	1.15199e+06	959946	818465	951247	667912	1.032e+06	625450	792137	950703	638339	503678	909758	921364	568248	1054850	1135214
ENSG00000222041	251.996	0.400146	0.138473	-2.86571	0.00416072	0.0471889	CYTOR	lincRNA	211.486	225.332	407.394	198.976	213.758	278.758	375.603	234.101	253.858	222.972	411.883	177.33	168.825	482.527	514.578	257.932	317.191	237.868	238.823	159.395	216.461	283.515	166.651	209.268	191.435	227.502	188.969	273.575	145.356	302.241	158.737	255.336	258.842	176.595	258.539	170.256	195	184	371	191	221
ENSG00000232995	17.1665	-0.654681	0.214301	2.83416	0.00459469	0.0504015	RGS5	antisense_RNA	11.6324	14.2032	9.75999	21.8401	22.5436	4.27755	10.7727	29.6837	31.9974	14.3117	8.99202	14.3494	14.3956	8.82841	9.35749	13.3535	11.1889	15.9869	8.68956	9.84206	3.09155	13.6031	18.8208	11.4676	19.6641	9.43548	11.4822	26.3115	18.7207	6.72262	18.9997	15.256	10.8411	29.7136	25.3199	92.5381	10	13	7	20	22
ENSG00000125845	241.239	0.731693	0.226254	-2.83203	0.00462531	0.0506292	BMP2	protein_coding	103.396	415.792	210.174	156.062	275.376	236.585	101.912	319.614	174.109	102.472	256.799	54.3164	2230.56	259.661	56.8006	257.178	260.418	335.316	156.045	265.312	175.998	178.925	282.117	180.676	129.399	267.364	145.841	76.7455	196.98	194.313	88.1697	126.814	48.0674	218.081	147.204	0	90	360	192	149	275
ENSG00000107796	5465.92	0.414951	0.155795	-2.55135	0.0107308	0.0867198	ACTA2	protein_coding	5594.19	4822.3	6928.03	4974.4	3933.26	4810.48	14556	3973.33	3184.25	5118.73	7862.77	4156.09	4824.16	7037.42	20615.4	3890.95	4383.37	4607.84	5947.13	4933.48	3950.89	5293.04	4328.64	4257.1	4852.84	4337.11	3992.43	5604.68	4496.21	3791.51	4066.07	3737.06	5115.73	4308.21	3879	4608.89	4731	3927	6998	4575	4087
ENSG00000125148	1763.22	0.422432	0.176009	-2.41812	0.0156009	0.110473	MT2A	protein_coding	1638.69	1366.01	1490.03	1463.6	1114.85	1720.53	2437.36	1336.62	3133.88	2270.21	1365.61	2676.93	4537.85	2450.94	2319.57	1442.01	2609.45	1320.37	1101.14	932.873	639.844	1134.79	802.341	1443.95	1018.96	1138.72	3683.37	1349.1	738.948	1988.84	1435.16	2794.24	1154.7	1258.94	2506.66	1658.74	1476	1157	1366	1410	1136
ENSG00000164932	1691.76	0.488281	0.208995	-2.26562	0.0234749	0.143896	CTHRC1	protein_coding	887.585	2445.46	1280.39	1113.41	952.616	2293.36	7299.48	1633.19	1352.46	1038.09	1901.11	1312.24	985.16	1668.57	6283.17	1495.67	1757.94	2496.11	1539.33	2705.2	657.17	1432.83	1421.5	586.568	751.579	1743.28	1346.47	1639.23	2363.28	886.377	1049.27	643.687	829.974	1480.15	976.278	655.221	785	2089	1172	1068	976
ENSG00000164611	108.62	0.291476	0.133174	-2.22121	0.0263364	0.154821	PTTG1	protein_coding	125.64	101.029	105.72	141.975	91.2029	100.987	124.104	82.5361	178.473	136.872	107.067	139.126	176.317	132.726	94.9265	94.2482	134.113	97.6443	102.23	62.0683	85.8933	104.152	87.8483	89.5706	109.109	66.2781	117.698	86.5642	58.2878	87.4884	91.3973	108.7	93.7734	66.1347	102.995	225.421	115	85	95	140	90
ENSG00000154096	34150.5	-0.273887	0.126546	2.18995	0.0285279	0.162133	THY1	protein_coding	33240.4	39641.1	30074.5	41949.3	37408.2	43733.4	20137.4	29130	24678	37342.3	31476.8	39294.8	14514.9	35553.1	17964.1	26407.3	28947.8	35426.4	41208.3	35586.1	36582.1	46272.1	34017.7	42020.6	36772.9	27503.1	41035.1	40772.8	36723.2	32585.5	34465.8	41721.8	44010.3	24892.6	32909.9	33419.2	33214	37381	28295	35226	34740
ENSG00000185633	189.396	-0.446652	0.215198	2.07259	0.0382101	0.191637	NDUFA4L2	protein_coding	208.967	144.792	130.341	233.129	274.426	77.6827	132.623	180.131	14.4513	154.034	150.513	61.054	26.1876	111.727	205.065	148.957	67.4563	156.702	117.238	203.452	239.732	277.459	696.36	289.819	248.661	356.053	102.51	115.118	179.043	249.136	214.406	179.601	215.424	315.842	109.961	230.2	187	124	119	221	277
ENSG00000196611	1867.71	0.453405	0.213597	-2.05887	0.0395066	0.195305	MMP1	protein_coding	147.534	411.918	180.493	94.2669	132.528	313.894	59.1948	397.908	38719.4	248.41	2110.31	1603.53	4245.57	2268.59	46.8446	473.397	4716.62	377.001	106.442	279.01	13.0403	60.5574	61.6257	22.1436	79.5726	127.542	2660.91	175.634	568.198	1478.51	386.841	823.558	142.258	168.303	3146.78	389.081	129	355	165	90	133
ENSG00000137745	9.00657	0.403634	0.207397	-2.05415	0.0399608	0.196792	MMP13	protein_coding	0.780519	0	14.1198	1.42562	0	27.6688	7.65224	2.01574	100.992	3.14335	17.6306	6.15306	11.3296	29.2769	4.57455	0	30.8499	3.7969	7.27595	0	1.47885	0.737211	0	6.61439	0	1.62624	3.52914	2.17509	2.3848	5.97798	1.34644	4.31193	3.47022	7.98296	13.9161	0	1	0	16	2	0
ENSG00000089685	20.9309	0.432038	0.226482	-1.94092	0.052268	0.231508	BIRC5	protein_coding	9.91908	12.5956	48.6272	22.5908	20.4676	34.9971	50.8714	4.96182	11.2739	8.12253	54.6747	23.5548	87.4501	26.9262	31.847	16.3029	21.8792	11.7146	22.5892	6.37969	9.32688	10.8058	7.43068	17.0559	2.74519	12.1481	12.2578	6.63929	1.67655	6.29809	15.4718	10.5969	10.829	15.4017	32.7733	54.3096	11	7	58	8	21
ENSG00000164692	777526	-0.254529	0.139368	1.8656	0.0620973	0.256396	COL1A2	protein_coding	885749	892752	695150	1.12963e+06	927478	517832	1.15366e+06	754477	308149	721324	585948	676482	394994	601224	1.01129e+06	627230	397520	660461	771164	949263	963745	1.10437e+06	1.11485e+06	1.0221e+06	872162	869010	654753	688383	857674	675488	908617	735439	772588	782519	732230	575209	768798	769380	628666	1077220	922837
ENSG00000149968	1318.49	0.227895	0.219838	-1.15254	0.249099	0.540621	MMP3	protein_coding	123.086	187.788	372.595	103.668	39.6127	534.643	23.1552	128.548	23234.5	183.066	598.281	716.494	3928.45	1468.8	12.8544	219.319	2841.69	207.655	36.8519	179.48	89.536	295.646	56.8126	168.179	14.6485	119.125	1058.99	58.515	269.975	530.389	300.432	1978.91	65.8776	204.846	7004.27	108.795	111	167	250	82	41
ENSG00000186340	28390.2	-0.160411	0.194964	1.0143	0.310441	0.601976	THBS2	protein_coding	25978	32482.6	13890.9	28009.9	31557.5	10592.1	80478.2	29821.1	5858.38	24612.7	18098.7	20260.4	4375.88	15785.8	84425.9	28218.7	11651.9	28904.1	31415.8	38932.5	25894.2	33104.1	36923.2	25739.7	36199.8	37183.9	20207.5	29519.5	34572.3	20629.2	35301.1	18069.5	32173.7	35330.4	17430.1	18417.4	22784	27660	12711	26534	31087
ENSG00000165474	69.983	0.318553	0.226022	-0.908054	0.363849	0.648058	GJB2	protein_coding	247.453	52.1652	86.4693	312.249	67.882	7.72869	259.401	88.7256	8.70117	168.218	2.16683	71.4564	4.06993	15.6507	163.774	69.4798	5.67313	52.5019	90.876	38.1022	23.9148	58.4646	83.6172	66.5379	107.932	47.5325	52.0035	51.1339	11.1106	23.4238	17.79	19.9076	48.9616	30.7364	30.9335	32.6425	216	45	79	298	68
ENSG00000169429	507.49	0.117443	0.221599	-0.665202	0.505921	0.755235	CXCL8	protein_coding	183.135	70.1682	51.3463	124.449	18.1072	50.8897	50.8321	95.0838	3332	380.123	1126.36	1103	1163.81	1050.55	53.2716	189.359	908.128	144.193	60.4341	66.4015	80.1844	64.1746	29.9574	28.2451	51.6145	110.557	1991.39	188.591	154.058	2034.42	222.973	966.373	230.86	218.476	1286.85	389.285	161	63	49	124	19
ENSG00000106483	32.9773	0.224331	0.192562	0.558254	0.576671	0.801744	SFRP4	protein_coding	1.62061	0.816449	6.95526	1.47914	6.64139	0.607	656.861	0.735678	0	1.58952	6.05776	9.72617	0.575268	0.552276	390.022	3.65101	0.571394	4.6258	0	0.790633	2.30149	0	8.5587	4.26782	5.3015	1.63521	3.65816	10.7638	2.61	29.6384	0.698849	12.1464	5.06458	2.16238	4.49715	0	2	1	9	2	7
ENSG00000162998	78.6689	0.164714	0.225796	-0.205228	0.837394	0.935506	FRZB	protein_coding	96.4344	30.0512	29.5526	216.812	52.0308	40.4147	159.074	20.8321	36.2693	118.203	39.0031	265.681	44.0051	27.3748	192.465	47.5491	50.9707	20.3186	73.5684	32.4692	132.548	94.3009	204.847	117.593	96.9934	39.3633	16.5681	85.2545	28.3307	82.0062	67.3245	72.4424	58.9421	52.0297	79.5464	10.912	84	26	27	207	52
ENSG00000163739	2069.67	0.0626398	0.222583	-0.192353	0.847465	0.940066	CXCL1	protein_coding	495.608	636.878	354.563	305.384	109.991	342.12	64.6756	568.008	18822	1102.04	3409.63	3350.55	4249.68	3238.04	58.8052	1203.64	3914.93	1362.35	399.936	427.971	798.014	783.938	186.952	218.011	294.133	748.105	6054.9	1149.38	1142.44	5615.66	983.563	3323.89	1538.46	1315.11	5119.02	819.753	454	528	316	298	118
ENSG00000108821	828884	-0.00643839	0.161665	0.080518	0.935825	0.977812	COL1A1	protein_coding	704478	1.06876e+06	938945	875888	1.35718e+06	617858	1.66139e+06	950858	269285	556781	938584	493747	425313	760973	1.50622e+06	746646	475383	712910	663261	1.13163e+06	972787	981059	1.21107e+06	846290	776946	1.01669e+06	715248	539568	888815	714223	995853	613440	663871	839581	650871	557443	623966	920764	857554	879064	1385300
ENSG00000083782	1.20544	-0.186971	0.178748	1.1767	0.239317	NA	EPYC	protein_coding	0.830567	0	0	0.763064	0	0	2.26773	0	0	0	0	2.38573	0.591156	0.569984	1.92617	0	0	3.695	0	3.26747	0	3.14511	3.60777	0.670192	1.46386	2.53724	0	3.87363	2.84696	2.8396	0	1.97303	2.63874	1.50268	0	0	1	0	0	1	0
[truncated: 31 more columns]
