# Supplementary material for: Mimicking Tumor Cell Heterogeneity of Colorectal Cancer in a Patient-derived Organoid-Fibroblast Model
Source: Cell Mol Gastroenterol Hepatol. 2023 Mar 2;15(6):1391–419. doi: 10.1016/j.jcmgh.2023.02.014 (PMC10141529; doi:10.1016/j.jcmgh.2023.02.014)
Supplement: Supplementary Table 7 [file mmc7.xlsx]

## Sheet: DEG.marker.genes.Qian
gene_name	O_caf_vs_O_enas.log2FoldChange	O_caf_vs_O_enas.padj	O_min_vs_O_enas.log2FoldChange	O_min_vs_O_enas.padj	O_nf_vs_O_enas.log2FoldChange	O_nf_vs_O_enas.padj	CAF_o_vs_CAF.log2FoldChange	CAF_o_vs_CAF.padj	CAF_vs_NF.log2FoldChange	CAF_vs_NF.padj	NF_o_vs_NF.log2FoldChange	NF_o_vs_NF.padj	CAF_o_vs_NF_o.log2FoldChange	CAF_o_vs_NF_o.padj
CEACAM7	-2.6438	6.89032e-11	-2.13516	1.94028e-06	-2.70504	1.26118e-19	0.151747	0.793651	-0.339407	0.659324	-0.00878272	NA	0.0447256	NA
SELE	-0.133271	NA	-0.111453	NA	-0.101125	NA	-0.00497807	NA	NA	NA	-0.00257512	NA	-0.00721176	NA
DCN	-0.900365	0.00863333	-0.47323	9.28298e-05	-0.169475	0.399421	0.0850716	0.865848	0.569875	0.0166678	-0.0195101	0.877061	0.652515	0.0147964
GPRC5A	-0.499032	0.00013438	-1.45957	5.80546e-07	-0.540684	9.43112e-06	-0.020334	0.974615	0.0539011	0.843656	0.0756252	0.778093	-0.0271211	0.963719
CLCA1	-0.253128	NA	-0.0195212	NA	-0.130155	NA	NA	NA	0.0082501	NA	0.000790394	NA	0.0125262	NA
CLCA4	-0.1977	NA	-0.318984	NA	-0.131974	NA	0.00263548	NA	-0.00265905	NA	NA	NA	NA	NA
VIM	-1.0654	0.000825614	-0.422845	0.0492818	-0.130537	0.50993	0.0755613	0.903026	0.36997	0.0301004	0.149317	0.261285	0.324378	0.0419262
GUCA2B	-1.21392	0.00316345	-1.48966	0.000218118	-0.605453	NA	0.00568135	NA	-0.0112048	NA	NA	NA	NA	NA
SLC9A3R2	-0.262612	0.13358	-0.343037	0.000152891	-0.109237	0.632061	-0.0522403	0.919282	-0.052411	0.920786	0.129917	0.252541	-0.223235	0.49992
HYAL2	0.230809	0.00700333	0.152133	0.000114968	0.257891	0.000542041	-0.0235876	0.975736	0.159745	0.139404	0.077281	0.672748	0.0515582	0.850933
ST6GALNAC1	-1.61392	2.65398e-19	-1.35303	1.37232e-14	-1.49142	7.25597e-20	0.109602	NA	-0.331111	NA	-0.0449635	NA	-0.0392721	NA
MS4A12	-0.585958	NA	-0.0940816	NA	-0.444778	NA	NA	NA	NA	NA	NA	NA	NA	NA
MGLL	-0.80568	0.000392059	-1.5061	1.13677e-20	-0.479088	0.0757728	-0.202386	0.589805	0.0613363	0.810712	0.0113702	0.963685	-0.206192	0.429363
SRI	-0.524967	0.0056421	-0.476923	2.35346e-06	-0.403518	0.000426247	0.047791	0.929123	0.0584874	0.706752	-0.0252679	0.906527	0.133769	0.538889
C1QTNF3	-0.145198	0.838172	0.168974	0.582229	0.0710492	0.840772	0.320299	0.427532	0.523229	0.00388423	0.867411	4.36536e-09	0.975557	0.000129009
GSTP1	0.0201207	0.918243	-0.469102	5.46523e-06	0.0613189	0.627415	0.0111468	0.988897	0.082923	0.517526	0.0610226	0.760036	0.0282705	0.897538
CD59	-0.230003	0.0565841	-0.293877	0.0664887	-0.144704	0.202345	0.0444958	0.841382	0.379176	0.0374939	0.0745658	0.50995	0.362556	0.0564997
FKBP1A	-0.291664	0.00368732	-0.261078	0.0114262	-0.230867	7.84972e-05	0.0513179	0.849438	0.199824	0.0281293	0.0525056	0.660623	0.200144	0.0194239
FXYD3	-0.96494	2.53306e-16	-1.38567	3.25851e-22	-0.732971	4.09977e-08	0.252346	0.611536	-0.565018	0.346866	-0.0568646	NA	0.216759	0.682777
SLC26A3	-2.88858	1.12686e-19	-2.89735	6.61412e-26	-3.063	3.77532e-29	0.253852	0.42968	-0.869268	0.0473814	-0.0617438	NA	0.081311	0.988988
ANGPT2	0.00239893	NA	-0.0650814	NA	-0.00194426	NA	-0.0115487	0.993495	-0.367568	0.343274	-0.0718822	NA	-0.728934	0.931375
SMIM24	0.183831	0.316782	0.136301	0.524583	0.308877	0.024161	0.100279	NA	-0.283546	NA	-0.0990242	NA	0.183259	NA
MMP11	0.236014	0.453272	0.63297	9.97655e-05	0.326553	0.0116123	0.191829	0.756132	-0.0516664	0.941015	0.108616	0.637992	0.160177	0.647033
TIMP3	-1.67837	6.22699e-15	-1.50448	4.36073e-37	-1.53551	1.50631e-15	0.0985306	0.849438	-0.451415	0.00569143	0.396181	8.34101e-05	-0.68304	0.00987048
MYL9	-1.64504	2.03728e-11	-1.17105	8.11937e-19	-1.32922	1.61575e-06	-0.299466	0.0986617	-0.278937	0.451116	-0.211853	0.000449875	-0.404148	0.246261
CA2	-1.46542	3.51502e-06	-1.32833	5.2807e-07	-1.0308	0.00239948	0.0692849	NA	-0.201933	NA	0.0134637	NA	-0.06591	NA
COMP	0.221315	0.8559	0.0304816	0.986655	0.601697	0.178656	-0.00263873	0.967915	-0.034068	0.785547	0.0790904	0.921466	-0.1893	0.580497
ETHE1	-0.373214	0.00290717	-0.655125	6.19886e-09	-0.311272	1.48587e-05	-0.00299554	0.996016	0.000414876	0.980091	0.0156726	0.947766	-0.0141425	0.954569
CAV1	-0.61775	0.106344	-0.467322	0.125681	-0.0441086	0.928545	0.231721	0.285214	0.00685237	0.951072	0.225923	0.0425783	0.0378218	0.90308
SFRP4	0.390178	0.579504	0.226231	0.741178	0.0650919	0.95221	0.0461831	0.927592	-0.710837	0.869312	-0.129419	NA	-0.428178	0.886824
AGR2	0.266544	0.0775395	-0.257369	2.21794e-05	0.290269	0.0358503	0.16551	0.799642	-0.467805	0.6291	0.0425684	NA	-0.165443	0.805906
ASPN	-0.540466	0.305758	0.213443	0.616036	0.159617	0.751189	0.228968	0.594316	0.468036	0.0155044	0.314325	0.211051	0.744003	0.00227977
ENG	-0.641882	0.0207754	-0.645014	0.00241099	-0.329513	0.0784524	-0.0494126	0.901281	-0.0258646	0.89185	-0.0931261	0.605306	0.0189223	0.953282
NPDC1	0.0633761	0.774827	-0.227373	0.00827297	0.282416	0.0705312	0.0680433	0.89442	0.251736	0.328787	-0.0459464	0.843798	0.402697	0.0711416
ACTA2	0.0677563	0.719	0.325658	0.0974138	0.10184	0.584461	-0.150415	0.617681	-0.182644	0.627743	0.0774971	0.347257	-0.4033	0.251743
COL1A1	-1.03063	0.00520183	-0.641628	0.00026075	-0.513959	0.000547095	0.151817	0.816877	0.0553715	0.828888	0.343332	1.1178e-05	0.0275271	0.935199
VWF	-0.715751	0.151133	-0.828232	0.0182957	-0.295756	0.63083	0.141246	0.776199	0.615561	0.014927	0.100562	0.594885	0.726241	0.000728374
KRT18	-0.148412	0.514852	-0.451167	0.134386	-0.0060582	0.997138	0.0884813	0.988897	-0.798215	0.0853475	-0.460966	0.0235794	-0.354673	0.62468
MGP	-1.11973	0.00182334	-0.439574	0.237768	-0.697918	0.0410717	0.122948	0.797141	0.380194	0.0615755	-0.0556377	0.759725	0.612053	0.00506929
PERP	-0.0684969	0.637154	-0.459801	1.93717e-05	-0.094712	0.315578	0.00499605	0.995032	0.209112	0.216401	0.0677231	0.744773	0.146586	0.465783
SPARC	-1.08539	8.13467e-05	-0.67847	0.000719385	-0.3487	0.105643	0.163467	0.772536	0.172061	0.520053	0.352088	1.03359e-06	0.073141	0.834431
FN1	-0.545899	0.206229	-0.502958	0.0269843	0.0139536	0.955603	0.32809	0.129617	0.132933	0.594472	0.523209	8.72765e-09	0.0323327	0.9051
EPCAM	-0.283321	0.000220058	-0.188905	0.00117775	-0.257909	2.2108e-06	0.459305	0.10098	-0.709353	0.227702	0.0111921	0.971223	0.233559	0.576731
TMEM54	-0.619537	6.37139e-12	-1.06652	1.08495e-28	-0.711448	1.91854e-17	0.13248	0.797141	0.019869	0.958669	0.0833612	0.709899	0.096716	0.753249
RAMP3	NA	NA	NA	NA	NA	NA	0.00640108	NA	-0.00897018	NA	0.002469	NA	0.00367012	NA
SPINK4	-1.59983	6.21255e-05	-0.964288	0.0314562	-1.26389	0.000166453	0.0205016	NA	-0.063139	NA	-0.00560984	NA	0.0140725	NA
CALD1	-0.349169	0.273998	-0.163066	0.506062	-0.10728	0.689868	-0.175071	0.064119	-0.216854	0.280464	-0.0256849	0.806415	-0.367473	0.0338963
G0S2	0.186942	0.965701	0.605056	0.630055	0.363662	0.329468	0.0776153	0.984773	0.440649	0.0812816	-0.00290171	0.969041	0.948791	0.000135224
SLPI	-2.16583	3.83307e-28	-1.683	7.79446e-10	-1.98524	9.81149e-31	0.145826	NA	-0.237747	NA	0.0088212	NA	0.0959494	NA
MT1G	-0.129496	0.648958	-0.644763	0.640306	-0.173256	0.963698	0.0506275	NA	0.106719	0.447108	-0.0358842	NA	0.435722	0.916241
CD93	0.0231619	NA	0.0914067	NA	0.0502989	NA	-0.00979368	NA	-0.00408117	NA	-0.0234948	NA	0.239489	0.965944
TSPAN8	-0.440209	0.00331822	-0.909365	3.56049e-13	-0.233612	0.0784527	0.282523	0.721246	-0.685547	0.412532	-0.00492347	0.968661	-0.139015	0.824068
GNG11	-0.342711	0.729458	-0.517746	0.271002	-0.281145	0.768189	0.0732928	0.927592	-0.132804	0.799979	0.307689	0.0213658	-0.320188	0.426254
PLVAP	0.0470121	NA	0.0668281	NA	0.0573812	NA	-0.0235726	NA	0.000347511	NA	0.00367969	NA	-0.0526332	NA
RAMP2	-0.510904	NA	0.0109269	NA	-0.531833	NA	0.0250783	0.988711	0.370135	0.309883	0.198221	NA	0.0433616	0.993712
LGALS3	-0.834256	2.04372e-05	-1.14489	7.62878e-08	-0.774363	4.1582e-12	0.147569	0.51724	0.427747	0.0213524	0.154217	0.254633	0.448614	0.00678665
SPINK5	-0.690676	0.442982	-0.94107	0.0794568	-0.772183	0.0625162	0.0112252	NA	-0.0200181	NA	8.04274e-05	NA	0.0118567	NA
CA1	-1.4117	0.000263254	-0.923415	0.00458283	-1.44831	4.22231e-05	0.0527501	0.988897	-0.148171	0.921916	0.0177644	NA	-0.0726129	NA
ADAMDEC1	0.0370782	NA	-0.00575566	NA	0.0557516	NA	-0.329331	0.202601	-0.859062	0.0840129	-0.231799	0.611665	-0.8621	0.028831
REG4	0.932616	0.0670242	-1.08988	0.00341867	0.820508	0.0142421	0.0759288	NA	-0.233473	NA	0.00369273	NA	-0.113559	NA
EMP1	-0.185887	0.29475	-1.74529	4.76365e-09	0.0396343	0.982519	0.0328156	0.977343	0.311735	0.124215	0.135446	0.0919803	0.235428	0.355425
CD36	-2.14447	5.9891e-07	-0.778219	0.103504	-1.24358	0.0101259	-0.09736	0.911388	0.160754	0.174154	-0.35388	0.148266	0.0582834	0.0524195
ITM2C	-0.565245	0.00633156	-0.091219	0.747962	-0.406778	0.00713026	-0.0019589	0.997207	-0.0906149	0.620171	-0.0518963	0.753587	-0.0402047	0.889422
SERPINE2	0.0485318	0.851555	-0.853109	1.02345e-14	-0.0259607	0.998227	0.13504	0.801549	0.349475	0.163701	-0.127391	0.376112	0.603628	0.0157672
TXN	0.145845	0.187672	-0.129463	0.0238824	0.110236	0.239785	-0.0992947	0.7909	-0.0919707	0.644223	-0.0479387	0.782977	-0.153422	0.371008
MMP7	-1.92995	1.041e-09	-1.75679	7.87229e-08	-1.30718	5.67493e-06	0.0727359	0.986912	-0.0847909	0.792403	-0.107372	NA	0.277053	0.961961
RPLP1	0.0401615	0.782657	0.156155	0.000946978	0.128864	0.18962	0.158391	0.565594	0.290505	0.155659	0.0763384	0.512065	0.394297	0.0410792
LUM	-1.63194	7.80419e-08	-0.562253	0.000407585	-0.527911	0.0440971	0.0016713	0.994395	0.526771	0.00694355	-0.209665	0.00508503	0.60301	0.0252725
COL6A2	-1.14681	0.00131023	-0.646811	0.0015599	-0.264551	0.16308	0.155008	0.617681	0.0602327	0.785547	0.172156	0.000845048	0.0652581	0.807893
HSPG2	-0.286472	0.00565137	-0.457503	1.7437e-07	-0.199565	0.11038	0.0708299	0.929733	0.0259159	0.910861	0.136982	0.48297	-0.0246744	0.960342
SELENBP1	-1.43972	2.23796e-05	-1.87789	6.90443e-30	-1.36555	1.81597e-06	0.174238	0.72444	-0.229634	0.364045	-0.168759	0.461425	0.192402	0.335861
PLAC8	-1.21001	0.00171481	-1.82228	2.16598e-11	-0.866662	0.0187222	-0.0286055	NA	0.0245217	NA	0.0843745	NA	-0.351359	0.544867
SFRP2	-0.295769	NA	-0.00919595	NA	0.0159466	NA	0.129108	0.801549	0.0970469	0.304772	0.190811	0.766307	0.132313	0.10164
CXCL14	0.0110442	NA	0.0128976	NA	0.0117527	NA	-0.490533	0.00319158	-0.142834	NA	-0.258312	NA	-0.876988	0.0883762
PNRC1	-0.23366	0.134787	-0.163164	0.0656085	-0.160245	0.206334	-0.0196083	0.978159	0.126231	0.450851	-0.0597161	0.654121	0.165339	0.307359
RPL10	-0.0248614	0.846684	0.0570768	0.258333	-0.0574648	0.521318	-0.0232664	0.978997	-0.0107933	0.961323	-0.0625334	0.623768	0.0256087	0.919324
GSN	-0.391406	0.000734152	-0.608216	3.11737e-11	-0.262951	0.0225676	0.109424	0.644275	0.264289	0.228872	0.0777492	0.686217	0.32039	0.00458052
TAGLN	-1.22308	0.0216679	-0.916904	0.0130814	-0.918991	0.196532	-0.398727	0.0986617	-0.764453	0.1554	-0.251747	0.216255	-1.15129	0.0104793
UBC	-0.0666158	0.566613	-0.20806	0.00315446	-0.0168418	0.891517	0.0286943	0.942826	0.137895	0.180205	0.0540798	0.530055	0.114328	0.0852509
SLC26A2	-1.90625	4.15553e-10	-0.886429	3.22304e-05	-1.6142	8.21738e-10	-0.0724099	0.865192	0.0271274	0.891281	0.0184433	0.919963	-0.0709712	0.75717
STC1	0.0375316	0.858415	0.170145	0.937878	-0.0853234	0.74287	0.0273983	0.984594	-0.764474	0.0510698	0.641535	8.61247e-05	-1.205	0.00104616
IER2	0.248507	0.0560838	-0.107379	0.0643378	0.161502	0.0736608	-0.0449764	0.95237	-0.0238641	0.909818	0.0382523	0.886589	-0.119205	0.609906
RBP7	-0.0595486	NA	0.329494	NA	0.04846	NA	-0.00939632	NA	0.02353	NA	-0.00869524	NA	0.0183533	NA
PIGR	-2.06922	1.74412e-10	-0.364097	0.110543	-2.56101	3.14719e-53	0.205104	0.644833	-0.389659	0.82726	0.0775912	0.850984	0.0837122	0.605777
ACTG2	-0.466018	0.748414	-0.133437	NA	-0.282208	NA	-0.243932	0.617681	-0.643252	0.105151	-0.231822	0.339164	-0.894425	0.0609001
IGFBP7	-0.549671	0.113945	0.0493091	0.818975	0.202612	0.590857	-0.17589	0.552146	0.0693215	0.795368	0.158937	0.165225	-0.275092	0.243197
RETNLB	-1.39303	1.54108e-06	-0.368666	0.478046	-0.973638	0.00038653	0.01997	NA	-0.0375875	NA	0.00529935	NA	NA	NA
S100P	-0.348229	0.0216679	-1.11511	1.11626e-14	-0.293822	0.00032318	0.273604	0.12674	-0.362261	0.56068	0.0197077	NA	0.27602	0.349024
SPRY1	0.464381	0.0460022	0.267775	0.015182	0.281305	0.193047	-0.0508822	0.967915	0.215129	0.474029	0.237	0.176414	-0.0993525	0.901654
ESM1	NA	NA	-0.0341923	NA	NA	NA	-0.0266526	NA	-0.0522949	NA	-0.008334	NA	-0.256391	NA
COL1A2	-1.06416	0.00276701	-0.531893	0.00540011	-0.24276	0.0975394	0.24546	0.40279	0.228941	0.315054	0.266169	0.0410674	0.255352	0.325346
DEFB1	-1.18571	0.0128826	-0.870715	0.0920304	-0.477788	0.391326	0.00332777	NA	-0.0112483	NA	NA	NA	-0.00510909	NA
PRAP1	-1.30551	1.03446e-17	-1.41713	1.49159e-34	-1.03909	7.51161e-15	0.306654	0.642535	-0.703058	0.179177	-0.0026232	NA	-0.111836	0.815674
IFI27	-0.878227	0.000674644	-0.829541	2.20625e-08	-0.466874	0.252403	-0.342506	0.190323	-0.0521347	0.869204	-0.321546	0.150281	0.159204	0.608969
CKB	-1.29254	1.04598e-05	-1.79847	4.46161e-10	-1.14143	2.08565e-06	0.281527	0.213972	0.623688	0.00572564	0.0932198	0.745895	0.886021	7.92835e-05
CA4	-0.251815	0.525204	0.0164619	NA	-0.376425	0.45127	0.00703787	NA	-0.0180566	NA	0.00257392	NA	-0.00708835	NA
PSCA	-2.04368	7.40477e-12	-1.26814	0.000142233	-1.76061	7.46412e-11	0.0983077	0.927592	0.252397	0.531877	0.154815	0.565116	0.0574024	0.940124
CD320	0.0754502	0.633948	0.0252457	0.871009	0.030187	0.819181	0.245025	0.229339	-0.0328418	0.962925	0.0326433	0.875784	0.197617	0.475813
IGFBP6	-1.43977	4.42041e-06	-1.26969	9.91213e-09	-0.908262	0.000199719	0.210556	0.679418	0.289041	0.297801	0.14535	0.633402	0.503068	0.0890539
COL3A1	-1.10897	0.00133209	-0.477942	0.0156037	-0.269365	0.0805786	0.262802	0.50404	0.44081	0.0210584	0.486536	6.40568e-06	0.465551	0.0409187
CA7	0.478204	0.176658	0.150756	0.6045	0.686863	0.0142255	0.00373786	NA	-0.00570039	NA	-0.00176508	NA	0.0121081	NA
FABP4	-0.0107042	NA	-0.20609	NA	0.0466767	NA	0.0142522	NA	0.0955659	NA	0.0495612	NA	0.135147	NA
KRT8	-0.0852858	0.597743	-0.513175	0.0600327	0.0385015	0.792783	0.200929	0.859612	-0.671362	0.257191	-0.407059	0.0617399	0.107599	0.893054
INSR	-0.185099	0.336194	0.023371	0.948731	-0.194748	0.160224	0.156243	0.78004	0.0177131	0.962916	0.0239165	0.918934	0.205338	0.563563
KRT19	-0.0441343	0.77575	-0.574803	1.13015e-09	0.0213691	0.891772	0.22454	0.709852	-0.842963	0.108714	-0.249662	0.539048	-0.0597736	0.908435
APLN	1.79125	1.87956e-08	1.55131	5.01281e-06	1.41018	1.69919e-07	-0.0855647	0.845877	0.430017	0.108012	-0.0167661	0.981959	0.438188	0.2356
LGALS4	-0.961474	1.16689e-09	-0.712621	1.38167e-15	-0.836522	5.62851e-17	0.289997	0.407635	-0.693487	0.291186	-0.0891674	0.747091	0.254338	0.508755
CCL11	-0.486029	0.369973	-0.622574	0.179664	-0.329079	0.210045	-0.116465	0.996683	-0.398034	0.625954	0.12764	0.596614	-0.575972	0.491231
EGFL7	0.157301	0.760943	0.186957	0.363308	0.319385	0.0999872	0.0388414	0.963094	0.127642	0.630733	0.0165996	0.954719	0.148499	0.672418
MUC13	-1.39928	9.64276e-25	-0.80934	1.43501e-35	-1.14443	1.30985e-20	0.300741	0.617681	-0.680561	0.328286	-0.100395	0.566992	0.334942	0.422346
EIF1	0.437888	3.07338e-19	0.24563	1.19911e-08	0.411015	1.26613e-10	-0.0560465	0.927592	0.143134	0.33097	0.0725295	0.679764	0.00385514	0.986295
ZG16	-0.153926	NA	-0.111109	NA	-0.0953261	NA	NA	NA	NA	NA	NA	NA	NA	NA
DES	-0.829148	0.0533748	-0.648504	0.083711	-1.05053	0.00157329	-0.0624999	0.948648	-0.739164	0.311682	-0.071205	NA	-1.07314	0.0232006
ITLN1	-0.314497	0.780314	-0.137544	0.763152	-0.270531	0.76208	NA	NA	NA	NA	-0.00108041	NA	0.00966946	NA
NQO1	0.547249	2.71042e-06	-0.190331	0.00697829	0.525962	6.93736e-07	-0.169134	0.679458	-0.169635	0.641722	-0.0384495	0.875784	-0.338952	0.295249
PHLDA2	0.682367	5.29692e-06	-0.0929857	0.552743	0.589357	3.2504e-05	-0.0284237	0.983705	-0.283286	0.283873	0.226239	0.157849	-0.575547	0.00477001
CLDN5	-0.0414354	NA	-0.0171214	NA	NA	NA	0.0202866	NA	-0.0385359	NA	0.0418902	NA	-0.143716	0.93895
TACSTD2	0.49532	0.00459655	-0.722277	0.00988926	0.63185	0.000103881	0.202366	0.55926	-0.517562	0.25954	-0.128944	0.771552	-0.178601	0.893392
SOCS3	-1.81191	6.81733e-07	-0.615813	0.279129	-0.965374	0.00219464	-0.287294	0.375278	-0.582873	0.00350873	-0.616277	9.57986e-05	-0.358594	0.0953953
KRT16	-0.0932278	0.709414	-0.803507	0.00133756	0.264516	0.925748	0.0598673	NA	-0.122189	NA	0.0142667	NA	-0.00241271	NA
GJA4	-0.0281978	NA	NA	NA	NA	NA	NA	NA	NA	NA	NA	NA	NA	NA
C10orf99	-1.70474	2.15362e-09	-1.62347	6.79451e-17	-1.40628	8.53e-09	0.196321	0.828769	-0.690239	0.123664	-0.131947	NA	0.0896537	NA
S100A16	-0.0952887	0.292352	-0.784525	7.89167e-09	-0.0859684	0.461043	0.165329	0.473798	0.0576718	0.835983	0.129623	0.319891	0.102762	0.72837
CLDN4	-0.13136	0.327342	-0.312487	9.81103e-06	-0.0515071	0.675354	0.38165	0.309619	-0.573876	0.623409	0.117388	0.757637	0.17081	0.69746
S100A2	-1.71642	1.31378e-11	-1.32904	3.3364e-09	-1.8182	5.75646e-16	0.0346395	0.976693	-0.139655	0.712633	-0.143517	0.759755	0.173674	0.828582
GUCA2A	-1.82002	1.34126e-12	-2.08034	5.20909e-11	-1.51275	5.61176e-11	0.0223328	NA	-0.0595679	NA	0.00850626	NA	-0.00514383	NA
MFAP5	-0.219499	NA	-0.0335768	NA	0.018851	NA	0.157885	0.865984	0.0197504	0.417916	0.133481	0.849739	0.0195302	0.246734
S100A10	-0.286962	0.0365103	-0.500168	5.82294e-09	-0.233811	0.0803499	0.123117	0.79732	0.386893	0.107185	0.114079	0.594128	0.437866	0.102476
CFD	-0.681469	0.061033	-0.957764	1.14119e-07	-0.457933	0.260829	0.169204	0.799642	0.536693	0.032483	-0.0228343	0.915198	0.919909	0.00192396
TPM2	-0.40442	0.0775417	-0.639333	0.000240509	-0.374381	0.00615573	-0.164849	0.43516	-0.445395	0.0644711	-0.154513	0.150281	-0.482876	0.0251979
FAM3D	-1.69473	3.66638e-17	-1.04366	7.01266e-10	-1.49231	1.67519e-13	0.198921	0.28983	-0.488952	0.338043	0.00435831	NA	0.109689	NA
HLA-A	-0.168853	0.485371	-0.0843488	0.63716	-0.0194481	0.940274	-0.18683	0.388077	-0.105318	0.344676	-0.20006	0.104776	-0.0979164	0.717497
ACKR1	NA	NA	NA	NA	NA	NA	0.00571266	NA	0.03987	NA	0.00375361	NA	0.093332	NA
PHGR1	-0.86319	0.00809961	-1.50816	1.05433e-21	-0.960451	1.20651e-08	0.362049	0.390792	-0.746196	0.211827	0.0394385	NA	-0.0513383	0.949107
HLA-B	-0.439018	0.209029	-0.0947172	0.582313	-0.281892	0.202485	-0.38944	0.0323425	-0.157797	0.585705	-0.329624	0.00979366	-0.276055	0.175087
AQP1	-1.86317	9.21537e-06	-0.466775	0.206888	-1.69494	0.000187842	-0.188494	0.714776	0.288921	0.3766	-0.061444	0.89763	0.127303	0.799582
FCGBP	-0.177698	0.87972	0.439779	0.0236964	-0.162044	0.755811	0.265211	0.413634	0.32483	0.589347	0.108318	0.773679	0.635828	0.173497

## Sheet: expr.values.marker.genes.Qian
gene_name	Pat1_1_CAF_O_rep1_exp	Pat1_1_CAF_rep1_exp	Pat1_1_control_rep1_exp	Pat1_1_ENAS_rep1_exp	Pat1_1_NF_O_rep1_exp	Pat1_1_NF_rep1_exp	Pat1_1_O_CAF_rep1_exp	Pat1_1_O_NF_rep1_exp	Pat1_2_CAF_O_rep4_exp	Pat1_2_CAF_rep4_exp	Pat1_2_control_rep4_exp	Pat1_2_ENAS_rep4_exp	Pat1_2_NF_O_rep4_exp	Pat1_2_NF_rep4_exp	Pat1_2_O_CAF_rep4_exp	Pat1_2_O_NF_rep4_exp	Pat1_3_CAF_O_rep7_exp	Pat1_3_CAF_rep7_exp	Pat1_3_control_rep7_exp	Pat1_3_ENAS_rep7_exp	Pat1_3_NF_O_rep7_exp	Pat1_3_NF_rep7_exp	Pat1_3_O_CAF_rep7_exp	Pat1_3_O_NF_rep7_exp	Pat2_1_CAF_O_rep2_exp	Pat2_1_CAF_rep2_exp	Pat2_1_control_rep2_exp	Pat2_1_ENAS_rep2_exp	Pat2_1_NF_O_rep2_exp	Pat2_1_NF_rep2_exp	Pat2_1_O_CAF_rep2_exp	Pat2_1_O_NF_rep2_exp	Pat2_2_CAF_O_rep5_exp	Pat2_2_CAF_rep5_exp	Pat2_2_control_rep5_exp	Pat2_2_ENAS_rep5_exp	Pat2_2_NF_O_rep5_exp	Pat2_2_NF_rep5_exp	Pat2_2_O_CAF_rep5_exp	Pat2_2_O_NF_rep5_exp	Pat2_3_CAF_O_rep8_exp	Pat2_3_CAF_rep8_exp	Pat2_3_control_rep8_exp	Pat2_3_ENAS_rep8_exp	Pat2_3_NF_O_rep8_exp	Pat2_3_NF_rep8_exp	Pat2_3_O_CAF_rep8_exp	Pat2_3_O_NF_rep8_exp	Pat3_1_CAF_O_rep3_exp
CEACAM7	0	1	3	0	2	3	9	16	0	1	3	2	1	0	8	22	1	0	6	0	0	0	14	10	2	9	12	3	0	0	46	54	4	6	110	4	0	2	332	52	2	0	43	3	0	1	88	114	0
SELE	0	0	0	0	0	0	1	0	2	0	1	0	0	0	0	1	0	0	0	0	0	0	0	0	0	0	3	0	0	0	4	4	0	0	1	0	0	0	5	1	0	0	1	1	0	0	1	7	0
DCN	368837	345428	1077	1053	389835	310300	692	1041	481303	307552	305	284	343379	312676	1403	388	72535	66491	558	434	472996	365920	1092	452	202746	160570	408	290	182548	183152	226	399	116649	166352	496	437	239282	233236	743	386	177020	185894	328	312	221147	186040	558	287	134024
GPRC5A	470	361	3189	2126	356	262	2049	2374	700	548	4106	2307	203	343	2009	2209	521	492	4096	2258	393	391	2612	2928	439	301	25202	6910	494	476	9797	10710	329	410	32760	5077	362	336	6848	5040	321	265	31003	5297	385	215	7008	9033	244
CLCA1	0	0	0	0	0	0	1	0	0	0	0	0	0	0	0	0	0	0	0	0	0	0	0	0	0	0	1	0	0	0	1	4	0	0	0	0	0	1	12	19	0	0	0	0	1	0	5	4	0
CLCA4	0	0	1	4	0	0	0	0	0	0	2	0	0	0	0	0	0	0	2	0	0	0	0	2	0	0	3	0	0	0	2	1	0	0	9	0	0	0	1	4	0	0	3	1	0	0	2	2	0
VIM	106635	114745	365	417	106164	95333	207	392	129958	139253	96	107	118255	135392	561	143	112808	109193	180	152	133745	133357	333	143	100255	85415	184	133	79056	101550	120	202	68264	94485	184	146	107934	134879	371	157	89708	87642	187	144	121621	93942	332	131	67622
GUCA2B	0	0	1	0	0	0	2	4	0	0	6	1	0	0	5	6	0	0	7	1	0	0	6	6	0	0	3	1	0	0	7	1	0	0	9	0	0	0	3	0	0	0	10	0	0	0	3	0	0
SLC9A3R2	1864	2058	184	191	1809	1722	158	188	2647	2437	264	199	2352	2435	245	198	1777	1055	235	147	2927	2605	164	234	1958	1931	733	754	1878	2180	591	579	4282	3036	671	613	2777	3171	587	426	1960	1957	1019	667	2071	1693	489	537	3546
HYAL2	1561	1502	1350	1618	1825	1428	1240	1525	2661	1941	1770	1791	1652	1888	1527	1206	1955	1389	1590	1738	1954	1631	1280	1574	1529	1429	1740	1984	1348	1408	1336	1640	2287	1390	1318	1605	1680	1660	1313	1156	1238	1233	1842	2066	1487	1319	1296	1449	1133
ST6GALNAC1	6	0	93	27	4	2	191	199	2	6	136	49	1	2	276	203	3	11	117	27	1	2	168	202	3	2	2975	1134	2	0	2577	2349	2	4	2436	812	4	0	3126	2540	2	3	3353	1041	6	0	2224	3165	0
MS4A12	0	0	0	0	0	0	0	0	0	0	0	0	0	0	0	4	0	0	2	0	0	0	0	0	0	0	0	0	0	0	1	2	0	0	0	1	0	0	12	3	0	0	2	1	0	0	5	3	0
MGLL	2149	2075	1729	652	2580	2246	1685	2305	3248	2432	2662	614	2716	3027	2408	1957	3539	2209	2179	467	2744	2587	1737	1967	2216	2102	5201	1510	1778	2247	1644	1551	5952	1650	6130	1551	2443	2238	3164	1074	1774	1632	6224	1610	2176	1733	1544	2012	2489
SRI	1568	1654	3086	2327	1531	1285	2845	3482	2535	1892	3903	2589	2012	1565	6791	2948	2105	1658	3443	2551	1948	1797	2942	3938	1929	1435	5452	4121	1294	1353	4282	4970	1712	2147	3564	2806	2376	2118	4557	3751	1630	1709	5098	3669	1747	1706	4690	5533	1236
C1QTNF3	2054	4738	47	52	2328	3302	47.57	49.27	982	3594	69.32	41	1250	4808	87	53	185	120.85	48.66	30	2084.73	3821	60	50	384	517	5.75	16.01	212	495	12.52	19.8	37	557	8	14	359.83	2330	9	14	315	371	8	10.65	781.26	1016.76	14	12	202
GSTP1	3725	3747	15189	14276	3884	3529	11643	14960	4523	4453	21787	17812	3624	4715	13450	13793	6541	4897	18163	15073	4865	4273	14361	15771	4091	3806	24511	16702	3581	4368	14900	16572	6127	4598	21619	12587	5054	5182	9660	9795	3389	3581	27464	14537	4014	3706	10145	12277	4327
CD59	15387.8	16048	3894	5141	16228	13121	4488	5553	20164	17390	5137	4903	16679	16734	6709	4231	13684	11101	3933	4655	15074	14764	4006	4826	10848	9219	5056	3696	8665	9554	3630	3765.77	9549.92	9342	4544	2740	11790	13110.9	2574	2327	9726	9263	5226	2569	10311	9610	3106	3788	7162
FKBP1A	5799.81	5878.78	3390.84	3240.4	7458.78	6079.91	3202.79	3969.86	8009.78	6351.86	4186.87	3742.88	6338	6878.93	3483.85	3041.86	6220.85	5615.91	3991.81	3629.87	7569.81	7390.78	3341.85	4180.73	8540.93	7087.02	5248.05	3908.86	6369.85	7392.88	5237.67	5447.41	7100.74	6460.86	3862.81	2773.94	7990.96	7475.01	4356.85	3728.92	6572.05	6559.94	6022.16	3864.89	7144.76	6007.86	4259.88	5016.78	4875.76
FXYD3	14	2	1076	463	14	14	786	1140	5	17	1592	473	7	5	1180	1004	8	15	1155	423	3	6	702	1012	14	18	6320	2362	12	4	3843	3653	14	24	5303	1895	9	10	5342	2267	8	17	7248	1795	8	7	3106	4353	3
SLC26A3	58	20	4765	260	10	52	3698	5603	9	17	8037	280	5	4	21963	12129	14	12	8099	251	13	10	5290	7836	17	46	1377	90	5	6	6424	4562	26	53	5078	173	13	22	21565	3403	44	41	3586	115	22	30	20039	18438	15
ANGPT2	2	2	1	0	2	0	0	3	7	3	1	0	0	1	0	0	829	684	0	0	1	5	1	0	1	1	0	1	1	0	0	0	9	0	4	1	2	0	0	0	0	0	1	1	4	0	1	0	1
SMIM24	3	1	349	619	1	1	361	491	1	4	577	949	25	3	509	372	2	3	479	735	1	4	474	533	0	2	876	740	1	0	663	656	4	4	952	722	2	2	821	524	2	1	1204	825	0	0	728	876	2
MMP11	1299	1570	45	60	1712	1799	44	74	1269	1782	58	54	2194	1316	151	46	6346	8156	34	57	2087	1886	63	47	1820	1978	208	301	1747	1903	174	248	1543	2487	93	176	2815	3573	122	150	2015	2041	158	240	1909	1763	130	182	1899
TIMP3	15325	19779	410	172	15797	15858	585	759	13914	20695	407	169	13769	14785	407	783	16476	17854	446	102	14163	19426	553	738	50607	47324	3473	1162	31855	39086	2625	2858	51914	30106	1789	810	9442	19083	2899	1683	34585	40196	2766	1019	16013	21633	2494	2827	34202
MYL9	7412	6200	752	305	11988	8353	1284	1926	10375	6021	1055	389	10175	8614	2553	1810	29961	22009	783	293	9551	7841	1782	1838	9810	8189	127	67	8474	7830	132	129	14382	5260	151	61	9448	7466	138	85	6162	6022	155	81	7129	5747	98	94	15459
CA2	0	2	34	18	0	0	31	14	1	0	40	16	0	0	68	23	0	0	32	12	0	1	27	22	1	0	80	7	0	3	227	157	3	1	27	19	1	1	273	94	2	1	75	7	0	2	164	216	3
COMP	3	12	10	10	10	10	2	1	23	17	18	12	0	25	3	4	663	388	4	7	31	9	5	2	12	9	2	2	5	5	1	1	2	12	7	4	7	3	4	0	13	8	2	1	23	22	0	0	3
ETHE1	322	263	1660	1432	289	271	1380	1621	383	376	2642	1538	413	350	2579	1554	394	266	2112	1297	371	338	1489	1792	284	253	3189	1871	228	285	2298	2719	457	350	3371	1642	324	344	3247	2193	253	259	4077	1842	258	181	2275	2773	243
CAV1	8509	10241	82	52	7658	6486	48	85	9660	11667	55	19	7400	8716	69	27	14956	16898	71	30	7846	8936	72	49	9849	8246	29	28	6459	7692	16	21	4527	6577	32	35	6002	9750	28	10	7982	7699	29	29	6879	6628	29	19	4145
SFRP4	2	2	20	24	3	0	10	25	10	2	13	26	0	0	20	19	623	870	15	23	1	2	19	15	5	1	3	3	3	1	4	8	1	7	0	4	1	5	0	3	5	1	3	1	3	2	4	1	1
AGR2	25	5	1773	1621	12	15	1297	1447	12	20	2303	1599	5	11	2248	781	15	30	1886	1536	3	19	1040	1262	17	15	15003	16440	4	12	9647	8952	7	19	8285	8589	17	9	5124	6240	6	14	14597	11517	12	9	5632	8897	4
ASPN	3852	4828	6	11	4483	3898	6	11	1280	6233	4	0	1439	6727	7	2	1743	2089	7	6	5696	5719	12	5	738	741	0	6	700	866	0	0	62	746	0	3	845	3184	17	4	561	693	3	4	1392	1406	9	2	183
ENG	16401	14214	969	722	17464	12202	860	1212	25828	14494	1506	923	17675	15042	887	1054	15881	12530	1258	787	21818	16055	1000	1302	21662	20460	65	21	20111	19205	38	44	23344	17424	30	45	21183	15359	78	37	16854	18385	49	33	19438	16194	40	28	15972
NPDC1	529	537	2778	2762	640	564	3110.99	2774	743	663	4682	3953	1153	827	4487	3519	1461	1221	3420	3389	720	598	2940	3917	508	426	2291	2053	528	614	1108	1295	447	477	2003	2064	561	492	1845	1045	499	521	3139	2194.99	651	556	1289	1507	331
ACTA2	4406	4731	123	254	5086	4492	66	81	4985	4575	116	263	5356	4817	123	82	28384	16601	120	253	5569	4657	79	65	4485	3927	458	452	3475	4159	614	711	6066	4087	293	346	4140	4187	587	512	3549	3609	427	472	3989	3616	526	625	8255
COL1A1	503992	623966	2692	2497	510401	531649	1486	3145	615624	879064	739	790	476131	942489	5083	1076	1810006	1712850	1356	813	773420	809116	2105	922	746032	920764	1751	1016	702505	965861	1373	2189	530066	1385300	1601	1018	1059051	1248892	2580	1071	688164	853777	2000	1335	847566	797204	2640	1497	814375
VWF	169	189	10	13	207.97	154	14	15	460	230	15	8	333	208	38	6	86	111	19	6	242	291.98	14	11	121	140.94	10	12	172	198	1	5	48	119	32	3	106	150	12	2	114	97	21	11	129	118	9	13	54
KRT18	332	212	54860	50242	346	305	33123	37501	476	286	73945	48351	1073	174	47043	34711	3170	2453	62666	39719	268	223	32147	36856	502	393	150923	87466	298	230	123595	122525	1010	362	114381	51163	292	157	101647	71317	290	359	155323	54293	267	160	90605	105106	340
MGP	3399	3372	12	11	4700	3678	9	8	2191	3861	6	0	3375	2666	25	6	2172	2054	6	5	3929	2830	8	5	1548	1257	7	4	2478	2436	3	11	67	1773	10	4	4915	4086	17	4	1419	1522	6	1	2713	2426	11	7	137
PERP	3064	2810	12788	11085	3657	3002	9432	11400	3618	3316	14975	10231	3476	3186	9384	8807	2187	1918	13603	10877	3439	3738	9395	11453	3363	2861	22619	12513	3113	3427	13312	14671	3095	2551	12947	7867	2022	2998	6119	6475	2595	2572	18582	10073	2901	2642	9533	12102	2547
SPARC	80913	98805	404	321	92053	97282	172	390	67573	119686	78	82	71971	118599	522	118	263511	232945	155	121	96657	96672	251	94	94608	92905	191	127	71939	98490	130	210	60145	109961	209	138	110115	160716	325	131	74393	84001	273	164	89696	85571	326	192	69809
FN1	163179	220729	1018	1079	249705	258873	554	1287	134201	221470	351	363	102686	251681	1008	296	574619	919217	433	348	174318	262355	551	259	250717	297185	836	578	258413	338163	502	729	155038	203544	657	473	191214	231873	649	428	189402	239827	1075	736	241008	346208	1095	636	114321
EPCAM	86	69	21139	19482	85	99	22600	25902	25	42	27798	22053	35	34	28980	22127	29	74	24253	21652	38	26	24259	30338	47	74	19471	21501	31	43	20194	23550	28	75	20336	15874	28	43	18810	16684	32	57	23222	20249	38	31	18932	23440	33
TMEM54	487	450	3677	1872	406	342	3267	4413	579	662	8011	3581	476	655	4968	5929	660	518	7041	3240	667	616	4558	5999	400	352	5496	2474	246	269	3226	4127	433	554	7635	2681	515	563	5999	3887	356	391	7648	3210	355	315	3928	4943	546
RAMP3	0	0	0	0	0	0	0	0	0	0	0	0	0	0	0	0	0	0	0	0	0	0	0	0	1	0	0	0	1	1	0	0	0	0	0	0	0	1	0	0	0	2	0	0	0	0	0	0	0
SPINK4	0	0	3	3	1	0	3	3	0	0	3	4	0	0	0	3	0	0	0	1	0	0	7	6	1	0	13	21	1	0	104	64	0	2	8	2	0	0	30	69	0	0	20	11	0	0	24	56	0
CALD1	16636	15440	925	935	20357	16507	904	1189	22009	13821	712	777	17785	16541	585	624	54511	40453	770	811	23510	19320	825	832	23755	17528	47	26	15257	15893	38	54	27284	16559	29	40	18179	15517	52	35	19781	19396	68	38	17803	15001	70	61	24773
G0S2	1023	989	16	80	1279	970	36	83	1011	1298	41	89	1650	1409	43	33	232	180	17	63	1242	1088	54	52	392	373	2	0	499	470	1	0	229	317	1	1	328	613	3	0	281	250	0	0	346	318	1	1	563
SLPI	5	3	254	116	2	3	333	456	4	7	347	109	0	1	438	315	0	0	206	91	0	1	335	370	3	6	52	12	0	4	78	70	0	2	188	8	0	5	61	41	3	2	133	4	1	1	80	84	1
MT1G	5	0	263	216	0	1	156	147	2	3	136	135	1	0	9	87	0	5	175	141	3	1	126	133	1	0	0	26	0	0	4	4	6	4	2	15	0	1	3	7	8	8	13	9	1	2	4	4	2
CD93	0	1	0	0	0	2	0	0	0	0	0	0	113	0	0	1	1	1	0	0	0	0	0	0	4	0	0	0	0	0	0	0	2	0	0	4	1	0	0	0	0	1	0	0	3	0	0	0	0
TSPAN8	66	33	11967	7805	67	72	11394	12972	65	111	15262	6988	33	39	16910	8583	62	124	12272	7387	29	43	11854	13502	74	67	60606	30022	35	35	29061	28572	39	60	47795	19134	49	34	24096	16729	26	43	60263	21568	42	37	18101	24513	26
GNG11	671	790	7	6	611	505	7	14	680	756	11	4	340	560	13	5	459	482	9	3	490	589	7	15	547	516	2	1	519	671	0	3	2417	495	4	1	464	692	0	0	485	458	3	1	532	470	0	0	573
PLVAP	0	1	0	0	0	0	0	0	1	0	0	0	0	0	0	0	0	0	0	0	0	0	0	1	1	0	0	2	0	0	0	0	1	1	0	6	0	0	1	0	2	0	0	0	0	0	2	0	0
RAMP2	9	7	1	4	10	12	11	14	11	6	0	3	0	8	13	7	9	17	6	1	10	16	4	11	9	6	0	0	8	10	3	2	6	13	1	0	12	18	2	2	12	5	0	2	11	9	0	3	3
LGALS3	7482	7119	6315	3577	6946	5759	5991	7381	6682	7010	7189	2856	8349	6123	15836	4540	2963	3068	5278	2421	5997	7393	4070	5648	5594	4935	34489	11499	5125	6346	22564	22339	3323	4298	35240	7902	4692	7085	16505	11570	4799	4306	40171	8849	5643	4877	18125	25725	3933
SPINK5	0	1	2	3	0	2	1	6	0	0	2	3	0	0	0	5	1	2	2	2	0	0	1	1	0	0	53	9	0	0	68	36	1	0	73	9	1	0	87	40	0	0	74	19	1	0	41	70	0
CA1	5	1	19	0	1	7	22	19	0	0	6	3	0	0	1535	28	0	0	25	0	1	0	23	18	1	4	1	0	2	1	0	1	5	11	5	1	0	4	2	2	5	2	1	5	3	4	9	4	0
ADAMDEC1	12	10	1	1	37	24	0	0	82	5	1	0	1	12	0	0	17	20	0	0	36	26	0	0	112	46	0	0	41	39	0	0	168	119	0	0	84	27	0	0	185	117	0	0	68	29	0	0	864
REG4	2	0	4	1	5	0	6	0	2	4	2	3	2	0	2	1	3	5	4	3	0	4	0	1	2	5	2115	714	0	4	147	125	2	2	2428	453	0	2	24	88	3	3	2462	506	1	2	93	136	0
EMP1	4980	4874	939	185	4371	3750	213	281	6012	5067	1206	195	4689	4558	144	226	6804	5698	1122	233	5364	5266	252	235	4566	3692	4279	709	3626	4467	805	818	3086	4022	10204	675	3943	5186	483	219	4377	4274	6137	618	4460	3701	648	923	2128
CD36	3174	2024	16	4	1610	780	22	13	9570	1543	5	3	1590	707	24	5	252	460	14	5	1309	825	4	12	1300	758	0	1	1428	1612	2	7	195	340	4	6	3115	709	10	4	977	769	2	6	1572	938	6	4	22
ITM2C	6593	7284	2662	4390	6313	5699	3858	4997	7753	7029	4277	5990	9610	6320	4370	4774	7096	4947	3279	4926	9087	7254	4410	5307	8703	8120	7505	7195	6753	7018	8361	8540	13761	10399	5908	5595	10965	10709	10129	6492	8434	8900	8702	6365	8085	7380	8296	8915	7925
SERPINE2	59734	66464	1860	1555	55166	37218	874	1135	78280	53106	2549	1444	51314	39218	1127	945	14925	12499	2569	1504	71532	53280	800	1185	93647	71250	4568	2723	51273	44827	1916	2199	9260	64795	3708	2265	54997	67596	1273	1174	72809	70850	4235	2601	78855	69110	1370	1978	9686
TXN	1811	1941	5319	4900	1684	1272	3786	4734	2464	1919	6806	5600	2585	1775	3501	3512	1963	1645	5686	4993	1938	1860	3907	4755	2351	2014	7437	7377	1704	1863	6378	7270	3757	1856	5479	4582	2010	2168	5430	5602	1924	1928	7234	6530	1970	1883	5177	6949	2872
MMP7	2	0	1	0	1	3	0	2	1	0	0	0	0	1	0	1	2	2	1	0	1	0	0	2	14	5	165	17	10	17	102	102	21	9	367	34	29	7	71	39	5	9	274	12	40	26	64	99	3
RPLP1	56504	59318	24190	28314	58434	52788	21186	25169	49637	52954	30464	31760	63192	43670	29063	19027	27661	20174	21052	23149	53283	57715	18827	22798	42756	37553	29380	38038	34166	44346	34551	32421	24138	36290	14248	18191	43995	47619	26997	22890	35619	34408	26437	25073	34114	34796	21616	27171	27823
LUM	96467	81073	354	303	93779	73618	213	313	128294	70862	167	93	75024	66769	468	118	31398	28789	228	149	104246	76053	284	149	82293	60480	163	76	80503	74203	193	225	18484	44551	165	141	103978	78918	611	136	69431	65511	113	106	93515	66535	229	109	33261
COL6A2	245149	270089	1081	873	252957	252519	593	1105	270608	317141	250	294	325841	283429	1771	412	326305	343840	545	349	357238	340724	928	396	316886	328275	558	300	287029	362239	498	636	293402	357795	450	355	343180	403110	775	292	311919	361145	523	360	328249	292822	803	354	309506
HSPG2	8706	10987	1973	1598	8664	9268	1714	1859	15615	13410	3520	2444	5540	13757	1951	2185	20793	25590	2035	1723	13566	12794	1851	2323	15090	16343	12371	7678	13363	17727	9586	12444	9845	14498	11277	6000	15885	13057	7326	7140	12958	13317	13322	8417	16494	14359	7330	9644	10921
SELENBP1	3003	2945	11687	2423	2785	2377	14077	19923	4075	2750	27551	2791	4936	1885	126779	30815	1836	1550	14375	2081	2856	2081	11541	16503	2163	2143	8475	2919	2403	2381	6269	5757	4434	3076	6862	2887	3886	2658	9874	3657	2461	2269	8945	2844	2196	2043	8319	8397	2189
PLAC8	3	0	50	22	3	4	63	106	5	3	57	16	1	4	66	46	6	4	54	26	6	1	66	78	1	6	24	9	1	3	13	8	10	2	182	13	7	3	20	6	5	6	86	10	3	2	6	18	4
SFRP2	37	61	2	1	38	58	1	2	50	71	2	0	162	49	1	5	2495	2367	0	2	74	70	7	1	73	88	0	0	172	226	0	0	8	308	0	1	553	1150	1	0	114	135	5	4	464	497	3	1	39
CXCL14	3	0	0	0	2	2	0	0	11	0	0	0	0	0	0	0	2	2	0	0	3	1	0	0	7	7	0	0	8	8	0	0	509	14	0	1	24	1	0	0	26	4	0	0	34	7	0	0	57
PNRC1	2276	2432	870	823	2629	1885	963	1017	2874	2161	864	813	2272	1918	1658	831	1881	1835	872	789	2782	2542	768	1052	2345	1697	1224	1099	1895	2170	940	961	3019	1893	667	596	2464	2203	699	585	1964	2064	1223	1014	2097	1599	703	878	1881
RPL10	22979.1	21697	29271	31426	21613	17835	29048.9	36039	24408	22459	39690	36299.9	27349.1	24152	27168	26791.8	33944.9	24129	30551.7	28943	27820.2	23986	25863.1	35362	23519	17917.4	45812	56602	15134.4	17902.4	48513	51967.9	20418	23808.5	23619	29327	23055.3	23702	40662.2	38772.2	21421.6	21409.6	39219	42205	22425.4	19725.5	35815	44264	25862
GSN	20973	24568	3174	2658	18546	16156	2767	3564	26148	27998	4925	3275	25380	16632	5264	3366	17546	15258	4379	2766	24899	23634	3427	3814	19284	19055	9248	5408	20214	24977	5387	5984	21940	20522	8164	4757	27341	32935	5655	4170	16170	16749	10267	5537	20004	17158	4723	5827	10687
TAGLN	1054	749	413	104	2107	1149	505	556	1743	488	398	111	2108	1417	427	571	51343	33809	200	64	1814	1047	672	663	2598	1836	47	49	892	971	32	49	8386	1064	31	54	1652	654	49	49	1523	1531	65	57	975	853	66	75	22338
UBC	19050	20299	16470	18217	20384	16858	13951	17832	20264	18676	22637	18922	19836	18014	18331	14230	19399	16278	16638	14466	20299	19361	12661	14185	20823	16860	20142	18582	18656	18870	17877	17927	21736	18640	12415	10639	18367	19741	10803	10468	16532	17552	16673	12984	17696	16912	11316	12967	18251
SLC26A2	580	455	754	639	630	457	1088	1199	762	507	923	562	446	470	2285	1153	633	585	613	520	697	643	1063	1359	760	530	600	351	549	566	1780	1739	613	595	576	191	583	538	3419	1069	664	561	804	277	678	566	1845	2142	543
STC1	317	475	12	29	239	280	8	37	235	472	17	31	116	242	8	9	1002	414	14	19	94	231	25	15	582	624	3	1	375	534	2	9	6686	179	2	2	131	233	3	0	561	559	5	1	310	357	7	11	168
IER2	1179	1218	2677	2694	1141	1087	1868	2167	1683	1535	4373	3938	1802	1235	2088	2352	1246	1167	3349	2929	1568	1432	2030	2781	1386	1305	2124	2323	1104	1283	1676	1997	2959	1404	1922	1692	1985	1449	1909	1810	1488	1589	2515	2419	1446	1285	1546	2053	2642
RBP7	0	0	1	1	0	0	4	2	0	0	5	2	1	0	4	1	0	0	1	2	0	1	7	2	1	0	1	3	0	0	1	1	0	0	0	1	0	1	1	5	0	0	0	1	1	1	1	2	2
PIGR	41	11	484	377	10	38	2336	2912	2	2	1313	659	7	6	943	3981	2	4	817	543	10	2	2437	3656	7	30	68	173	15	18	2644	1597	20	55	413	479	7	30	14984	3509	17	23	621	254	8	18	5101	4344	5
ACTG2	104	98	4	3	277	205	1	3	128	85	0	4	247	289	4	3	342	347	4	2	165	116	1	2	193	126	0	0	83	55	0	0	958	77	0	0	103	29	1	1	82	102	1	0	55	65	0	2	3209
IGFBP7	8296	8519	34	44	10162	8177	21	34	9741	7127	5	13	5984	7783	32	6	19498	14171	12	25	8380	7809	23	14	12223	10017	21	10	6989	8621	15	11	11996	5305	10	11	7284	8457	15	8	7956	8862	15	16	8670	8237	27	22	6284
RETNLB	0	0	13	19	0	0	63	36	0	0	11	16	0	0	66	20	0	0	7	7	0	0	37	38	0	0	7	6	0	0	15	22	0	0	1	3	0	1	4	13	0	0	6	3	0	0	4	11	0
S100P	4	6	1633	1040	9	11	1142	1315	4	5	3404	1710	45	3	1349	1620	1	9	2231	1291	8	7	1185	1737	9	21	1490	534	9	4	766	737	4	12	2006	598	5	10	1298	667	10	11	1909	617	2	2	514	897	3
SPRY1	909	834	266	333	784	729	154	196	1521	942	341	383	732	712	103	145	328	285	295	318	1002	1003	142	243	866	686	329	482	901	1050	324	362	2028	717	200	283	933	863	252	242	907	735	334	398	1007	641	265	346	351
ESM1	0	2	0	0	0	0	0	0	0	0	0	0	0	2	0	0	30	9	0	0	1	0	0	0	0	0	0	0	1	0	0	0	3	0	2	0	2	0	0	0	0	0	0	0	2	0	0	0	1
COL1A2	644730	768798	2674	2632	649187	613951	1506	3027	819013	1077220	674	644	623122	1017907	4442	939	1188664	1154618	1247	848	859803	866889	2162	926	694703	769380	1443	892	691650	841180	1038	1592	472411	922837	1298	930	904443	1097096	2289	973	606817	728387	1355	985	770735	748887	2135	1051	534526
DEFB1	0	0	0	0	0	0	2	0	0	0	0	0	0	0	0	0	0	0	0	1	0	0	0	0	0	0	1	1	0	0	6	0	1	0	3	0	0	0	7	4	0	0	8	0	0	0	3	5	0
PRAP1	20.83	9.09	3091.21	1724.17	16	27.89	3841.01	4704.83	8.93	17.12	5351.96	1926.86	2.58	4.49	10138.6	4398.9	9.05	17.98	4041.66	1490.77	10	6	3591.37	4267.29	21	41	10665.8	4575.59	13	12.2	8070.57	6973.42	11	21.95	11219	4123.05	8.86	0	8113.42	5226.9	12	26	13083	3546.66	14	16	5404.64	6437.97	8
IFI27	1409	929	1695	1161	1355	1033	1896	2779	2278	1865	2532	1341	1334	924	6453	2054	1045	434	1729	1001	1358	277	1676	2309	121	136	386	261	121	284	222	157	553	79	1764	578	275	222	526	228	87	78	1276	495	239	106	498	613	311
CKB	1889	2131	701	203	2051	2035	799	2035	2508	2847	1902	277	3577	2718	2778	1320	694	607	1026	378	2169	2547	1293	1307	1033	999	36597	16404	1074	1396	18884	19987	1068	1213	33797	8722	1689	2366	28656	15972	799	766	57180	11564	1369	938	15999	23921	397
CA4	0	4	0	0	0	1	1	2	0	0	3	0	0	0	0	0	1	0	1	0	0	0	1	1	0	0	5	3	0	0	7	5	0	0	0	14	0	0	14	19	0	0	4	5	0	0	8	18	0
PSCA	31	36	0	0	43	53	11	15	24	34	9	2	0	39	40	15	34	33	5	1	42	50	13	17	3	5	138	4	1	4	99	67	15	2	289	3	2	3	111	35	0	1	214	0	5	2	107	150	14
CD320	858	900	2603	2931	678	561	2141	2764	987	1056	3563	3561	1155	743	2279	2315	1192	1053	2884	2714	780	652	2254	2881	430	481	3110	2893	367	489	2886	3433	424	535	2179	1933	531	703	2567	2231	453	510	3224	2346	505	510	2545	3045	349
IGFBP6	18654	20399	114	51	14284	12539	51	81	15723	24850	128	17	17458	14822	145	41	9250	9123	53	26	10308	10352	50	33	9044	8927	131	40	6118	7656	58	62	3627	8454	122	46	8806	14980	58	40	8915	9235	85	29	11190	10160	64	53	4424
COL3A1	696766	909758	2538	3153	767620	871407	1731	3226	580914	1054850	608	674	552738	1218141	4653	972	750120	881372	1231	812	873231	1003846	2067	823	746858	921364	1332	1001	774104	1091384	1157	1818	333928	1135214	1306	919	1039963	1454089	2422	951	701681	859731	1284	912	935051	996321	2294	938	492053
CA7	0	0	24	24	0	0	4	7	0	0	41	25	0	0	11	8	0	0	21	28	1	0	11	4	0	0	1	8	0	0	5	2	0	0	3	9	0	0	1	1	0	1	4	5	0	0	4	0	0
FABP4	3	4	0	0	2	2	0	0	1	7	2	1	0	2	0	0	0	0	1	0	0	6	0	0	2	0	0	0	4	7	0	0	1	8	0	0	8	7	0	0	7	1	0	0	7	5	0	0	0
KRT8	541	329	116929	103075	565	529	69161	81365	537	649	158428	100301	1489	340	118974	72503	1047	1145	139187	87958	380	335	72304	83283	598	694	303461	176316	474	354	204656	214091	610	575	270717	125320	409	278	178213	133959	395	567	338556	133449	452	294	170453	202957	431
INSR	206	235	524	543	236	221	591	722	311	281	670	626	159	286	969	579	424	366	545	468	423	354	478	683	279	243	696	678	254	324	727	831	275	405	375	509	487	325	638	549	324	301	550	658	416	353	697	804	380
KRT19	115	77	23500	20682	129	104	16879	20612	122	214	34354	22358	411	65	33025	16515	736	637	29906	19838	48	87	18673	20647	139	152	82971	61364	62	60	49017	54817	56	171	88644	46065	94	74	39565	34577	95	129	102958	52040	86	57	39356	51768	41
APLN	26	11	17	55	28	27	19	23	37	23	29	72	30	16	7	12	39	31	26	39	30	25	15	8	19	13	5	109	31	28	15	18	8	35	2	53	23	42	7	25	21	11	7	57	11	12	9	23	14
LGALS4	158	64	18596	14004	127	144	26637	32248	61	137	26229	14192	63	65	55636	24005	59	133	20552	10698	58	50	23960	29755	103	194	42234	27992	88	89	46031	44368	93	183	44559	21104	60	74	61281	39769	101	149	53787	25224	78	85	42661	55212	38
CCL11	173	132	13	12	1006	1285	3	9	14	45	5	7	618	612	9	8	77	78	10	8	752	789	10	10	1144	1388	5	2	647	914	6	8	1886	1089	3	0	118	180	1	2	741	975	1	0	119	208	1	6	12701
EGFL7	88	105	113	142	104	109	72	109	95	102	203	238	189	124	54	113	235	159	177	193	143	127	119	137	252	232	51	117	293	378	85	122	470	562	114	101	345	407	178	77	238	331	107	121	349	294	47	71	366
MUC13	44	41	11786	6897	24	71	17656	20586	12	21	14232	6648	15	5	28648	16871	19	35	11566	6172	35	13	13534	18974	22	30	9465	6798	21	23	11035	11783	11	24	6206	4314	22	17	9409	6612	14	29	8737	5731	28	11	9415	10988	18
EIF1	8525	8457	7309	9272	8955	7352	5810	7011	8295	8543	8857	9712	8954	9757	6540	5067	12038	8364	7696	8389	10817	10020	4723	6606	10751	8028	9096	12476	7399	8495	7938	8921	8130	9084	5536	7597	7036	9900	6156	5731	8957	9325	8077	10246	9220	8340	6077	7678	10546
ZG16	0	0	0	0	0	0	0	0	0	0	0	0	0	0	0	0	0	0	0	0	0	0	0	0	0	0	1	0	0	0	1	0	0	0	1	1	0	0	9	6	0	0	3	0	0	0	5	3	0
DES	4	5	38	22	7	2	50	55	6	4	56	23	1	6	11	78	72	100	54	21	15	5	80	72	8	6	5	0	7	4	2	3	8	6	3	4	8	8	7	5	11	11	10	1	7	16	1	2	361
ITLN1	0	0	5	3	0	0	1	8	0	0	7	6	1	0	3	5	0	0	4	5	0	0	5	4	0	0	14	17	0	0	45	43	0	0	3	11	0	0	28	29	0	0	17	17	0	0	33	31	0
NQO1	6230	6873	18562	16327	3297	2107	11491	13958	6123	5117	21481	15686	5747	3252	12943	11177	4130	3075	19000	14257	5021	5708	10814	13601	5563	4349	9098	10061	3571	3995	4351	4928	19570	7158	7153	6654	4655	6231	3745	3401	6075	4979	8281	7460	6098	5268	3954	5315	7043
PHLDA2	474	463	1444	1337	307	263	788	926	631	536	2022	1845	413	417	656	937	615	596	1691	1522	429	459	890	1165	329	367	3368	2874	244	314	1341	1521	1058	242	3646	2491	268	450	1390	988	356	313	4181	3077	320	271	1091	1516	462
CLDN5	1	7	0	0	4	1	0	0	3	4	0	0	0	7	0	0	0	1	0	0	0	1	0	0	3	0	0	0	7	12	2	0	36	7	0	0	3	7	0	0	2	4	1	0	1	0	0	0	1
TACSTD2	71	82	196	136	77	54	91	116	115	75	213	145	234	23	93	80	795	1002	185	164	90	79	144	111	91	127	686	239	87	95	183	190	72	81	523	146	64	64	63	63	101	89	738	205	30	45	121	132	69
SOCS3	1021	544	9	3	773	369	10	9	2645	445	1	8	1623	368	21	18	1076	855	5	8	1399	532	10	11	1386	942	47	18	1147	753	40	71	4942	873	47	19	1844	475	406	58	1102	1271	57	29	910	625	41	30	2004
KRT16	0	2	3	4	1	1	0	3	0	1	6	0	0	0	4	2	0	0	1	1	0	0	3	1	1	2	7	0	1	1	2	4	0	0	2	1	0	1	1	0	0	1	10	1	0	1	0	3	0
GJA4	0	0	0	0	0	0	0	0	0	0	0	0	0	0	0	0	0	0	0	0	0	0	0	0	0	0	0	0	0	0	0	0	0	0	0	0	0	0	0	0	0	0	0	0	0	0	1	0	0
C10orf99	4	3	1096	225	2	3	1486	1637	1	2	1652	265	0	0	3240	1422	0	4	1106	176	6	1	1195	1461	3	6	1184	309	3	0	1523	1461	4	3	772	204	1	1	2116	812	4	5	1013	201	4	1	1111	1276	3
S100A16	3361	3478	3668	1786	3111	2512	2032	2804	3877	4320	4958	2131	2890	3508	2302	1908	4295	3621	4939	2217	3520	3381	2207	2739	3198	2827	5927	3089	2128	2306	3574	4062	2159	2724	5804	2480	2908	3545	2860	2328	2574	2760	6393	3070	2411	2422	2465	3244	1921
CLDN4	68	84	12112	10397	43	69	12297	14868	88	132	17987	13059	27	36	22687	13238	29	46	13859	10966	46	41	10952	14656	38	67	18701	14420	25	22	12394	14062	31	49	14485	10432	36	66	9889	8631	34	38	17136	13222	48	44	10217	12484	27
S100A2	34	34	357	90	34	26	462	676	51	38	269	70	109	32	349	375	22	17	207	53	46	31	373	415	60	51	85	27	43	42	83	82	35	41	58	14	21	40	32	34	45	52	86	15	37	51	30	52	53
GUCA2A	1	0	21	12	0	1	42	27	1	0	17	7	0	0	67	20	0	0	4	5	0	2	31	30	0	1	523	92	0	1	233	230	1	0	718	65	1	1	102	115	0	0	615	67	0	0	160	190	0
MFAP5	188	193	2	0	132	102	0	1	146	208	0	1	80	633	1	0	4029	3105	0	1	280	249	0	0	90	81	0	1	57	45	0	2	20	125	0	0	160	280	4	1	93	144	2	1	159	198	1	2	51
S100A10	9584	9420	4770	3995	7157	6095	4049	4898	11703	11774	6428	4502	9427	9163	4803	3684	4120	4513	5306	3853	8590	8373	4445	4772	5458	4513	9772	6770	3484	4365	7291	7278	3364	4398	8089	4511	5544	8605	4258	3809	4639	4459	9936	6136	4591	4594	4544	5801	2859
CFD	11281	12430	99	106	10755	9897	43	74	14062	16148	140	80	22174	15171	157	56	1264	1059	131	100	24323	19827	101	56	10488	9098	290	206	14451	18055	167	233	4576	16393	416	152	22599	26041	273	210	8698	8746	486	216	14679	9358	197	226	4089
TPM2	10659	9215	1217	694	13600	10385	767	1175	17409	8619	2575	1019	21352	12248	657	1137	36494	26187	1942	907	15582	11094	1009	1223	20596	17831	170	137	14256	14509	180	214	26046	16373	96	106	14750	10768	204	103	16926	18683	162	127	12719	12572	153	136	29901
FAM3D	8	1	315	216	3	7	1207	1344	1	6	963	277	2	0	1269	1454	0	2	613	191	1	0	1152	1626	1	7	622	340	2	1	804	712	1	9	861	282	1	2	2021	826	0	4	955	236	3	3	807	948	2
HLA-A	16819.3	15175	4621.35	6351.55	16211.4	13280.7	5023.08	6445.74	26806.1	18498.6	8902.64	9915.6	28528.4	14033.3	4896.15	5998.37	27068.2	18231.6	6709.16	7477.26	23887	16910.2	6122.59	6902.2	13529.8	12576.1	17431.7	15929.3	14026.4	14478.4	16784.1	18173.6	43042.2	17245.8	19859.8	14854.5	18807.4	19138.7	18973.1	13396.5	13767.9	14928.4	23639.6	15379.1	15126.5	12920.3	16672.3	17394.7	31145.7
ACKR1	2	3	0	0	0	0	0	0	0	0	0	0	0	0	0	0	0	1	0	0	0	0	0	0	0	1	0	0	1	0	0	0	1	0	0	0	1	4	0	0	0	0	0	0	1	1	0	0	0
PHGR1	24	21	13140	4926	29	43	12146	13891	18	29	14781	4070	12	7	25458	10836	23	44	10924	2568	11	24	8088	10286	30	39	26092	7737	17	12	13471	14623	13	44	15943	3312	13	18	9976	6074	17	34	20959	5097	14	19	10499	14927	16
HLA-B	5666.9	4247.15	10560.7	13368.2	5328.47	4377.5	13057.6	16166.9	10528.2	4819.35	20136	22151.3	7375.43	3349.51	8717.72	17192.6	10305.2	7505.59	14107.6	15792	6934.14	3573.18	17092.2	16428.1	6551.39	6037.63	1604.63	1690.48	7116.96	8107.56	2065.1	1967.32	30745.2	7246.39	3868.31	2580.64	11872.4	9334.08	2604.6	1382.23	6855.71	7099.22	3109.98	1641.33	7216.08	5444.16	2508.91	2345.21	15570.9
AQP1	54	75.61	339	194	43	46	1789	2083	104	78	354	190	23	37.07	971	1397	93	58.26	239	97	51	45.25	1950	1890	20	18	5	7	26.73	34	10	17	70.74	21.95	5	3.51	88	74	10	5	39	24.09	6	19	36.57	36	20	14	22.4
FCGBP	4	12	41	47	3	4	35	47	5	8	90	83	0	20	29	87	3	8	53	84	10	1	52	60	19	14	42	58	19	22	104	75	11	32	37	38	16	27	310	218	14	23	56	58	22	28	81	168	18
[truncated: 24 more columns]
