# Supplementary material for: Mimicking Tumor Cell Heterogeneity of Colorectal Cancer in a Patient-derived Organoid-Fibroblast Model
Source: Cell Mol Gastroenterol Hepatol. 2023 Mar 2;15(6):1391–419. doi: 10.1016/j.jcmgh.2023.02.014 (PMC10141529; doi:10.1016/j.jcmgh.2023.02.014)
Supplement: Supplementary Table 8 [file mmc8.xlsx]

## Sheet: DEG.marker.genes.SMC
gene_name	O_caf_vs_O_enas.log2FoldChange	O_caf_vs_O_enas.padj	O_min_vs_O_enas.log2FoldChange	O_min_vs_O_enas.padj	O_nf_vs_O_enas.log2FoldChange	O_nf_vs_O_enas.padj	CAF_o_vs_CAF.log2FoldChange	CAF_o_vs_CAF.padj	CAF_vs_NF.log2FoldChange	CAF_vs_NF.padj	NF_o_vs_NF.log2FoldChange	NF_o_vs_NF.padj	CAF_o_vs_NF_o.log2FoldChange	CAF_o_vs_NF_o.padj
AOC1	-0.851584	6.17784e-16	-0.96925	2.90281e-11	-0.613402	6.25466e-08	0.289786	0.678509	-0.633071	0.550665	0.0495744	NA	0.0273767	0.960342
ETV1	0.053634	0.930761	0.755093	0.0084203	0.337	0.338846	0.0325156	0.978159	-0.235991	0.655981	0.320568	0.0278025	-0.5262	0.0411742
CCL26	-0.688329	0.0537644	-0.498969	0.288426	-0.590493	0.0612711	-0.010095	0.993495	-0.101829	0.888004	-0.0194724	NA	-0.0935966	0.838841
CEACAM7	-2.6438	6.89032e-11	-2.13516	1.94028e-06	-2.70504	1.26118e-19	0.151747	0.793651	-0.339407	0.659324	-0.00878272	NA	0.0447256	NA
MGST1	-0.267306	0.117708	-0.113818	0.172759	-0.272209	0.0396986	-0.0348648	0.960134	0.104747	0.687831	-0.20914	0.0147769	0.260161	0.384874
IL32	-0.266171	0.34277	-0.665733	4.16444e-13	-0.280429	0.0559028	-0.349427	0.205108	-0.405729	0.232911	-0.653926	0.000740246	-0.37659	0.169689
RPS20	0.238324	0.0342439	0.251516	5.26897e-05	0.296001	0.00197228	0.0771799	0.789668	-0.0661166	0.474047	-0.093667	0.609248	0.110905	0.607359
CD9	-0.297981	0.014272	-0.24765	0.0268654	-0.217069	0.000371299	0.0509337	0.916063	0.246196	0.416141	0.142794	0.34868	0.180865	0.649844
DPEP1	-0.992246	1.07078e-15	-0.237972	0.241607	-0.745935	6.34791e-07	0.0468388	0.997003	-0.368749	0.348156	-0.196997	0.600385	0.150452	0.988834
CLCA1	-0.253128	NA	-0.0195212	NA	-0.130155	NA	NA	NA	0.0082501	NA	0.000790394	NA	0.0125262	NA
CLCA4	-0.1977	NA	-0.318984	NA	-0.131974	NA	0.00263548	NA	-0.00265905	NA	NA	NA	NA	NA
VSIG2	-2.12482	2.08636e-10	-1.98761	4.17139e-10	-1.81972	1.08529e-10	0.0679634	0.904876	-0.540899	0.0549248	-0.0993933	0.808453	-0.235997	0.866027
STRAP	0.293912	0.000127981	0.215563	4.84549e-06	0.272765	2.72184e-06	-0.0601796	0.832336	-0.0312898	0.795368	0.0128823	0.913807	-0.107396	0.4353
BEST2	-0.00611098	NA	-0.0158616	NA	-0.00127986	NA	-0.0140665	NA	0.0766744	NA	0.0303525	NA	-0.065062	NA
GUCA2B	-1.21392	0.00316345	-1.48966	0.000218118	-0.605453	NA	0.00568135	NA	-0.0112048	NA	NA	NA	NA	NA
GNA15	-1.09694	9.05137e-22	-1.42179	8.32792e-23	-0.80456	3.15627e-08	0.0652481	NA	-0.193141	NA	-0.0410477	NA	0.00268768	NA
PLA2G10	-0.896309	1.00033e-05	-0.856353	0.000397671	-0.574835	0.012184	0.00519591	NA	-0.0112845	NA	0.00116449	NA	-0.000305474	NA
ST6GALNAC1	-1.61392	2.65398e-19	-1.35303	1.37232e-14	-1.49142	7.25597e-20	0.109602	NA	-0.331111	NA	-0.0449635	NA	-0.0392721	NA
MS4A12	-0.585958	NA	-0.0940816	NA	-0.444778	NA	NA	NA	NA	NA	NA	NA	NA	NA
SRI	-0.524967	0.0056421	-0.476923	2.35346e-06	-0.403518	0.000426247	0.047791	0.929123	0.0584874	0.706752	-0.0252679	0.906527	0.133769	0.538889
RAP1GAP	0.471385	0.0362354	-0.00785542	0.982494	0.394576	0.0313364	-0.00721481	NA	-0.202361	NA	-0.0417587	NA	-0.156211	0.927199
CEACAM1	-1.2638	0.000219534	-1.13317	2.49833e-15	-1.13698	1.4601e-21	0.206522	0.927592	-0.418386	0.869691	0.0938203	NA	-0.00528273	0.970922
SCGN	0.0557992	NA	0.0523287	NA	0.0237707	NA	NA	NA	NA	NA	-0.0241592	NA	0.0832635	NA
SLC4A4	-0.666965	0.0769019	-0.033801	0.946455	-0.0674211	0.661396	-0.163385	0.483002	-0.331203	0.763429	0.0907064	0.712929	-1.42502	7.19729e-06
CXCL2	-1.50892	9.59705e-07	-0.196343	0.593712	-1.38191	1.9231e-09	-0.164712	0.329846	-0.189799	0.67111	-0.396304	0.00630171	0.429907	0.483917
CEACAM6	-1.39852	0.000127321	-1.82576	1.93638e-11	-1.1023	4.772e-11	0.223142	0.752954	-0.803728	0.15856	0.0718982	0.869977	-0.0961078	0.965235
HSD17B2	-0.941766	0.177824	-1.69168	0.000134805	-0.503051	0.197345	-0.0583507	0.790577	-0.397191	0.414946	-0.0127115	NA	-0.648052	0.0374145
FXYD3	-0.96494	2.53306e-16	-1.38567	3.25851e-22	-0.732971	4.09977e-08	0.252346	0.611536	-0.565018	0.346866	-0.0568646	NA	0.216759	0.682777
SLC26A3	-2.88858	1.12686e-19	-2.89735	6.61412e-26	-3.063	3.77532e-29	0.253852	0.42968	-0.869268	0.0473814	-0.0617438	NA	0.081311	0.988988
CCDC80	-0.920171	3.11407e-05	-0.31395	0.0332162	-0.0104959	0.992015	0.188046	0.769074	0.467522	0.07049	0.182179	0.208941	0.680875	0.0282452
NXPE1	-1.49589	4.88768e-08	-1.13233	0.000205467	-1.44723	3.95424e-08	0.0413211	NA	-0.105152	NA	0.0140919	NA	-0.0200569	NA
LGALS2	-0.908938	0.0362619	-0.174185	0.71564	-1.09457	0.00105989	0.000978418	NA	-0.00375927	NA	-0.0256891	NA	0.0853798	NA
CST3	-0.0700391	0.483309	-0.258107	0.0195913	0.0400901	0.75777	0.247405	0.0348856	0.334986	0.0636225	0.215725	0.11649	0.385745	0.000129009
MYOM1	-1.10755	0.00497988	-0.515251	0.189932	-0.662471	0.10222	0.0651782	0.929733	0.931803	0.000255964	0.153712	0.466744	0.408631	0.451765
PCSK1N	0.517429	0.66127	0.432023	0.361976	0.530759	0.146127	0.34608	0.246698	0.464836	0.151762	0.496689	0.00389592	0.214087	0.807027
MSLN	-2.19189	3.46297e-22	-2.41327	4.98976e-16	-2.07935	7.02503e-24	0.254904	0.539168	-0.929081	0.00552145	-0.0150261	NA	-0.249105	0.612047
GDPD3	-0.0803099	0.697002	-1.17992	3.24899e-16	-0.0998112	0.643698	-0.079595	0.917463	0.0984617	0.813571	0.0133772	0.947766	-0.0319314	0.942599
AQP8	-2.24584	5.36126e-07	-1.68165	0.000422938	-1.87853	3.57282e-07	0.0205424	NA	-0.0591854	NA	0.00343005	NA	-0.0143769	NA
CA2	-1.46542	3.51502e-06	-1.32833	5.2807e-07	-1.0308	0.00239948	0.0692849	NA	-0.201933	NA	0.0134637	NA	-0.06591	NA
CALB1	-1.62456	4.28525e-08	-1.23215	0.000108461	-1.38184	4.24312e-09	0.0373152	NA	-0.135782	NA	0.0088785	NA	0.0108641	NA
EIF3E	0.0308047	0.848567	0.17871	0.00136881	0.0808889	0.40673	-0.0598853	0.844469	0.0343704	0.859306	-0.134723	0.159245	0.107064	0.655072
EEF1D	0.343547	0.000415334	0.341995	5.2059e-17	0.361556	2.41651e-07	0.0660391	0.89736	-0.00682825	0.966972	-0.105229	0.632141	0.173058	0.490952
ANXA13	-0.356611	0.337705	0.0217448	0.999454	-0.536065	0.0819637	0.0321493	NA	-0.0868578	NA	-0.0700203	NA	0.24661	NA
KLC3	1.15229	8.11954e-09	0.799168	0.000834506	1.41491	2.32817e-13	-0.0230202	NA	-0.0181544	NA	-0.0175536	NA	-0.0112294	NA
TNNT1	-0.939698	0.0188657	-0.749154	0.0654004	-0.745527	0.0390482	0.0846529	0.902085	0.110238	0.900851	-0.189923	0.70539	0.528132	0.333112
TGFB1	0.166932	0.603292	0.387045	0.0340219	0.855075	3.09421e-10	-0.0136582	0.974171	-0.11422	0.150361	-0.0303041	0.839777	-0.0981615	0.287194
NPDC1	0.0633761	0.774827	-0.227373	0.00827297	0.282416	0.0705312	0.0680433	0.89442	0.251736	0.328787	-0.0459464	0.843798	0.402697	0.0711416
NEURL1	-1.76001	1.02883e-06	-0.135568	0.619813	-0.955143	0.00200242	-0.0809324	0.885829	0.377517	0.102675	0.0122946	NA	0.1908	0.676764
KRT23	-0.198266	0.317162	-1.12165	1.26676e-63	-0.235722	0.140123	0.133307	0.919768	-0.615368	0.15034	-0.0487063	NA	-0.363794	0.453526
PMP22	-0.179891	0.569075	0.053646	0.924495	0.6072	0.0240837	-0.151191	0.699208	0.458542	0.0355682	-0.149974	0.0410674	0.434918	0.106049
CWH43	-1.07148	0.0146629	-1.18875	0.00268015	-0.924113	0.00762697	0.00709703	NA	-0.0148584	NA	NA	NA	NA	NA
NMU	0.630321	0.00617186	0.0383056	0.903685	0.457998	0.104881	0.0177865	NA	-0.0223208	NA	-0.0110156	NA	0.0620856	NA
ST3GAL4	-0.342002	0.114201	-1.60296	9.62166e-46	-0.0518385	0.82784	0.0261844	0.983705	0.26444	0.216988	-0.0216249	0.926827	0.340848	0.04066
PERP	-0.0684969	0.637154	-0.459801	1.93717e-05	-0.094712	0.315578	0.00499605	0.995032	0.209112	0.216401	0.0677231	0.744773	0.146586	0.465783
RBP1	0.954535	0.0853152	0.0345149	0.692347	0.672555	0.303811	-0.249434	0.617681	-0.171942	0.84654	-0.10676	0.806415	-0.40267	0.584285
CCL20	-0.639334	0.623601	-0.601999	0.000187281	-0.204208	0.23252	0.0821624	0.988897	-0.400129	0.582266	-0.129477	NA	0.234073	0.613343
TPSG1	-0.597014	0.318021	-0.0699311	NA	-0.284105	NA	0.00483405	NA	-0.008775	NA	NA	NA	NA	NA
ID3	0.560416	0.0109537	-0.312982	0.0252594	0.539262	0.00127577	-0.318382	0.187379	-0.162547	0.630874	-0.837186	3.19665e-08	0.0130199	0.902944
SOCS2	1.27174	5.37156e-09	-0.274733	0.082291	1.5499	4.61312e-20	-0.0346357	0.993495	0.136326	0.661052	0.00688641	0.94465	0.0490006	0.907245
RPL21	0.0371885	0.779905	0.17437	0.00138171	0.0794406	0.491894	-0.0176772	0.978159	-0.0362591	0.824911	-0.0952925	0.49134	0.0411066	0.885099
SPINK4	-1.59983	6.21255e-05	-0.964288	0.0314562	-1.26389	0.000166453	0.0205016	NA	-0.063139	NA	-0.00560984	NA	0.0140725	NA
CKS2	0.443488	5.36844e-06	0.80944	6.06632e-10	0.464263	1.49695e-06	-0.0906091	0.912892	-0.0274778	0.952941	-0.231925	0.324869	0.0881664	0.843374
PI3	-1.63543	7.27413e-12	-1.27319	0.000311747	-1.16852	2.31308e-06	0.112857	NA	-0.284464	NA	-0.00516996	NA	-0.0487528	NA
SLPI	-2.16583	3.83307e-28	-1.683	7.79446e-10	-1.98524	9.81149e-31	0.145826	NA	-0.237747	NA	0.0088212	NA	0.0959494	NA
EREG	1.27735	4.80803e-08	0.476712	0.00631327	0.965206	2.88387e-11	0.0547248	0.999657	-0.424726	0.299294	0.0154711	0.891975	-0.481799	0.0395256
SCGB2A1	-0.420522	NA	-0.113935	NA	-0.477819	NA	NA	NA	NA	NA	NA	NA	NA	NA
MT1G	-0.129496	0.648958	-0.644763	0.640306	-0.173256	0.963698	0.0506275	NA	0.106719	0.447108	-0.0358842	NA	0.435722	0.916241
MT2A	0.659742	0.0371125	-0.0722831	0.84848	0.61498	0.0202753	-0.24233	0.532477	-0.450191	0.0131268	-0.27245	0.234255	-0.424093	0.124897
PIWIL1	0.612201	0.106269	-0.228375	0.16205	0.29775	0.398497	0.00941064	NA	-0.0219716	NA	-0.000898834	NA	0.00980567	NA
PPDPF	0.466283	7.8257e-05	-0.0138368	0.897649	0.506225	9.33435e-14	-0.0439984	0.916063	-0.0849617	0.72291	-0.00366106	0.997991	-0.130954	0.613125
RPL23	0.22661	0.00476495	0.368584	5.71066e-10	0.242229	0.0159944	0.00193282	0.997207	-0.0225297	0.892767	-0.0386946	0.822347	0.0185371	0.942599
CD70	-0.313006	0.349417	-0.158424	0.652254	-0.286867	0.327229	-0.0604261	0.945634	0.0734573	0.248924	-0.244208	0.558289	0.325571	0.124721
ID1	0.384332	0.0761943	-0.449287	0.000500365	0.46656	0.00462964	-0.155002	0.822716	0.0133942	0.934173	-0.556513	0.00508745	0.289202	0.256901
IFI6	-1.53892	2.58324e-14	-0.252323	0.104428	-0.998673	1.66363e-06	-0.227161	0.527901	0.211891	0.566166	-0.136289	0.624933	0.258334	0.426556
HOXD1	-0.543777	0.245596	-0.143935	NA	-0.285244	NA	0.109887	NA	-0.25665	NA	0.00504837	NA	-0.235247	NA
RNASE1	-0.282221	0.198809	-0.855118	5.21696e-07	-0.0501288	0.917087	0.136206	0.865192	-0.459101	NA	-0.0108712	NA	-0.0804655	NA
BST2	-0.867686	0.0105482	-0.538255	6.6336e-05	-0.541549	0.276965	-0.103204	0.883293	-0.451188	0.0302869	-0.409359	0.0139993	-0.112316	0.833964
ASS1	-0.541719	0.00390349	-0.448634	0.012307	-0.445812	0.00298708	0.0248416	0.978159	0.141024	0.436546	-0.282453	0.000237134	0.449687	0.014045
ULBP2	-0.0931998	0.709414	-0.335424	0.0972283	-0.0462126	0.882336	-0.0911798	0.894621	-0.584557	0.0269522	0.0206802	0.969099	-0.780397	0.0018208
RAMP1	-0.38166	0.14019	-0.06307	0.920443	-0.378394	0.0864571	0.255587	0.552146	-0.179315	0.890533	0.402375	0.0108442	-0.205012	0.780731
JCHAIN	-0.229054	NA	0.0245803	NA	-0.0422434	NA	-0.0717144	0.800179	-0.355108	0.906138	-0.163521	NA	-0.0827522	0.973937
XAF1	-1.36632	2.76399e-07	-0.785391	0.000427572	-1.14703	2.64095e-06	-0.134749	0.669823	-0.102437	0.716705	-8.76665e-05	0.992503	-0.25394	0.195684
HRASLS2	-0.733589	0.0963941	-0.965509	0.0101781	-0.674802	0.0453844	0.0103859	NA	-0.017578	NA	-0.00452947	NA	0.0300354	NA
CA1	-1.4117	0.000263254	-0.923415	0.00458283	-1.44831	4.22231e-05	0.0527501	0.988897	-0.148171	0.921916	0.0177644	NA	-0.0726129	NA
ADAMDEC1	0.0370782	NA	-0.00575566	NA	0.0557516	NA	-0.329331	0.202601	-0.859062	0.0840129	-0.231799	0.611665	-0.8621	0.028831
REG4	0.932616	0.0670242	-1.08988	0.00341867	0.820508	0.0142421	0.0759288	NA	-0.233473	NA	0.00369273	NA	-0.113559	NA
HMGCS2	-1.59535	1.09442e-10	-1.64423	5.09846e-26	-1.60091	8.01985e-13	0.260911	0.475286	-0.626626	0.0828878	0.00270533	0.963694	0.0932275	0.961387
ANXA1	0.42377	0.0255369	-1.44469	6.7518e-17	0.427778	0.0074756	0.00761467	0.995032	0.217642	0.336466	-0.000724958	0.998304	0.222642	0.455185
UGT2A3	-3.28797	2.07784e-60	-2.28279	3.01139e-41	-3.18605	1.87599e-49	0.0286779	NA	-0.0418666	NA	-0.0160361	NA	0.0669414	NA
PKIB	-0.554746	0.00678234	-0.803256	5.11552e-07	-0.340257	0.0162754	0.106305	0.859612	-0.356263	0.696218	0.0428988	NA	-0.202051	0.926522
CPM	0.0452971	0.871244	0.115797	0.732783	0.0759208	0.774037	-0.0857116	0.927592	-0.239629	0.500732	-0.368797	0.123191	0.0822762	0.902391
GGH	-0.580393	3.29632e-06	-0.821078	4.87749e-12	-0.467136	6.68712e-08	0.13338	0.78004	-0.275824	0.267401	0.00473615	0.973229	-0.135925	0.634421
NXPE4	-3.44059	3.22898e-26	-2.10149	1.13015e-09	-3.17652	7.41231e-28	0.0239876	NA	-0.0581858	NA	-0.0123664	NA	0.0383411	NA
MMP7	-1.92995	1.041e-09	-1.75679	7.87229e-08	-1.30718	5.67493e-06	0.0727359	0.986912	-0.0847909	0.792403	-0.107372	NA	0.277053	0.961961
SLC28A2	0.0546382	NA	-0.104362	NA	0.0489101	NA	NA	NA	NA	NA	NA	NA	NA	NA
IFI44	-0.514776	0.143109	0.0420018	0.978652	-0.315256	0.343494	-0.296668	0.166564	0.0529468	0.874352	-0.245133	0.337491	0.0897715	0.772997
RPS24	-0.00814201	0.947009	0.129758	0.00480578	0.0630148	0.495364	0.00531222	0.995032	-0.0558765	0.711982	-0.0307153	0.796218	-0.0211764	0.943565
PSTPIP1	0.129737	0.890124	-0.0855022	0.880977	-0.0837031	0.960916	-0.0152627	NA	-0.0094231	NA	-0.00377571	NA	-0.0423697	NA
IFITM3	-1.60159	3.60083e-12	-0.227021	0.0551214	-1.20752	4.1903e-12	-0.247417	0.10098	-0.135761	0.320287	-0.31616	0.0147229	-0.0529549	0.711819
COL6A1	-0.705857	0.00787502	-0.93848	5.15549e-11	-0.228105	0.300722	0.183399	0.622168	0.117869	0.605602	0.310916	1.80435e-12	0.0428389	0.893054
BEST4	0.215787	0.592452	-0.40375	0.178303	-0.0412967	0.95772	-0.0627997	NA	0.0890581	NA	0.0590556	NA	-0.220783	0.709773
SELENBP1	-1.43972	2.23796e-05	-1.87789	6.90443e-30	-1.36555	1.81597e-06	0.174238	0.72444	-0.229634	0.364045	-0.168759	0.461425	0.192402	0.335861
PLAC8	-1.21001	0.00171481	-1.82228	2.16598e-11	-0.866662	0.0187222	-0.0286055	NA	0.0245217	NA	0.0843745	NA	-0.351359	0.544867
TRIM7	1.45681	3.58716e-05	0.399144	0.104015	0.934883	0.00256864	-0.142498	0.838668	-0.0525342	0.906024	-0.166956	0.760323	-0.0469961	0.866795
EBP	0.370591	0.0172346	-0.0696149	0.607018	0.214872	0.00439794	-0.0838983	0.903915	0.0425672	0.906031	-0.213449	0.411323	0.199461	0.401789
RPL7	0.0672708	0.52628	0.266477	2.56285e-12	0.102212	0.317323	-0.0204557	0.974171	-0.00170386	0.994993	0.00262543	0.987547	-0.026813	0.933616
RSPO2	-0.412535	NA	-0.122495	NA	-0.177512	NA	-0.00700186	0.998856	-0.191077	0.95661	-0.0508744	0.918934	-0.125032	0.960309
PLIN2	-0.424432	0.0205424	-0.165866	0.330348	-0.451784	0.00140714	0.130315	0.779572	0.298343	0.204358	-0.0653224	0.717808	0.533138	0.00336638
GSN	-0.391406	0.000734152	-0.608216	3.11737e-11	-0.262951	0.0225676	0.109424	0.644275	0.264289	0.228872	0.0777492	0.686217	0.32039	0.00458052
RPS3	0.152726	0.159363	0.330626	7.174e-12	0.185137	0.0759164	0.0319791	0.959697	-0.0863172	0.503692	-0.119216	0.384058	0.0691438	0.819428
CD109	0.34187	0.467779	-0.780426	0.000308438	0.840464	0.00372105	0.287704	0.192267	0.237538	0.256358	0.372144	0.022039	0.124284	0.752559
B3GNT7	-0.236444	0.382945	-1.11024	0.000605551	-0.140357	0.502018	-0.0313143	0.974152	0.161237	0.705633	-0.0653768	NA	0.191126	0.893943
CLEC18A	-0.22215	0.515506	-0.52976	0.0368763	-0.17128	0.695879	-0.0907151	NA	0.462188	NA	0.13295	NA	-0.108982	0.776697
MX1	-0.817438	0.00157297	-0.313092	0.10657	-0.474827	0.16336	-0.730271	2.02272e-05	-0.0665425	0.964304	-0.243635	0.281371	-0.228862	0.857185
CREB3L1	-2.20902	2.05322e-32	-1.66128	5.87478e-15	-1.8737	3.35035e-32	0.0846879	0.908207	0.178656	0.311732	0.218305	0.0542471	0.068634	0.796242
USF1	-0.375556	8.07661e-08	-0.35959	1.35842e-10	-0.407676	4.00236e-14	0.00232542	0.998489	-0.123896	0.579196	-0.146814	0.575583	0.0436768	0.902516
CDA	-1.13037	3.79778e-12	-1.35294	3.58412e-15	-1.11669	1.09369e-09	0.108416	0.855914	0.319569	0.281615	0.0216454	0.947493	0.381632	0.222034
TFF1	-0.436464	0.304829	-1.12828	0.00111976	-0.0305001	0.912475	0.0876633	NA	-0.401591	NA	-0.156944	NA	0.317512	0.53406
ST6GALNAC6	-0.988983	5.85165e-07	-0.95436	1.92912e-07	-0.876782	2.83656e-05	-0.0438462	0.927592	0.0496386	0.785547	-0.144295	0.275269	0.152019	0.341978
RPL8	-0.0245512	0.858063	0.0793062	0.103012	0.0268222	0.81746	0.0459511	0.922425	-0.0819996	0.515733	-0.0486864	0.673764	0.0149766	0.960309
ZNF385A	-1.17627	1.68663e-17	-0.673269	3.2934e-05	-1.09991	2.74875e-22	0.210109	0.22087	0.545313	0.0275365	0.14664	0.419185	0.655667	0.00779615
AQP5	-0.0856018	0.70379	0.0396975	0.878552	-0.125937	0.547095	0.117715	NA	-0.371265	NA	0.0745391	NA	-0.35629	NA
PIGR	-2.06922	1.74412e-10	-0.364097	0.110543	-2.56101	3.14719e-53	0.205104	0.644833	-0.389659	0.82726	0.0775912	0.850984	0.0837122	0.605777
SPRR3	-0.673539	0.267224	-0.395494	NA	-0.137716	NA	NA	NA	NA	NA	NA	NA	NA	NA
CRYBA2	0.114923	NA	0.140211	NA	-0.0769315	NA	NA	NA	NA	NA	NA	NA	NA	NA
FABP1	-0.772498	0.00218433	-1.17398	5.49539e-07	-0.659829	0.00292114	0.241732	0.671596	-0.814167	0.147425	-0.0618452	0.857451	0.0091701	0.959749
CXCL3	-1.68179	1.63493e-11	-0.505271	0.324464	-1.37535	4.18574e-11	-0.0663008	0.56843	-0.38349	0.377631	-0.389686	0.00346649	0.120574	0.853482
EDIL3	-0.684475	0.210383	-0.663778	0.109803	-0.572989	0.244722	-0.153036	0.799642	-0.515984	0.198455	-0.0782525	0.839606	-0.836603	0.00865413
SPINK1	-2.81135	1.1403e-48	-1.1785	9.57757e-07	-2.40132	5.66834e-27	0.0847696	0.985815	-0.240462	0.62319	-0.0421423	NA	0.0811129	NA
GPX8	-0.664514	0.00414854	-0.156799	0.481556	-0.420734	0.0625911	0.0856753	0.8586	0.147307	0.199087	0.148546	0.238262	0.0891177	0.685382
AQP3	0.260093	0.427766	-0.339304	0.186311	0.199226	0.593117	0.192756	0.640773	0.357675	0.211682	0.0567628	0.820696	0.510478	0.0653438
PRAP1	-1.30551	1.03446e-17	-1.41713	1.49159e-34	-1.03909	7.51161e-15	0.306654	0.642535	-0.703058	0.179177	-0.0026232	NA	-0.111836	0.815674
IFI27	-0.878227	0.000674644	-0.829541	2.20625e-08	-0.466874	0.252403	-0.342506	0.190323	-0.0521347	0.869204	-0.321546	0.150281	0.159204	0.608969
A2ML1	-0.449704	0.650565	-0.833614	0.0355413	-0.203019	0.511633	0.00250849	NA	-0.00231689	NA	NA	NA	NA	NA
CHP2	-3.30706	1.26824e-23	-2.04879	2.83938e-14	-3.51093	9.65873e-42	0.104189	NA	-0.330709	NA	0.0344614	NA	0.0411444	NA
SCG5	0.550934	0.0161965	0.616588	0.00104929	1.02646	1.6603e-06	0.0466453	0.937913	-0.46012	0.14915	-0.441569	0.00695698	0.0248179	0.919501
MS4A8	-1.06052	0.00541277	-1.06721	0.0012955	-1.1016	0.000234464	0.0168977	NA	-0.0372883	NA	0.00366563	NA	-0.00248589	NA
CA4	-0.251815	0.525204	0.0164619	NA	-0.376425	0.45127	0.00703787	NA	-0.0180566	NA	0.00257392	NA	-0.00708835	NA
GPT	-2.02212	1.56636e-16	-1.76655	6.537e-20	-1.87934	4.79982e-17	0.14273	NA	-0.316593	NA	-0.182743	NA	0.402818	0.895596
KLK1	-1.1686	2.01428e-05	-0.102833	0.720512	-1.14004	9.23285e-08	0.25429	NA	-0.406293	NA	0.00839455	NA	0.28823	NA
IGFBP6	-1.43977	4.42041e-06	-1.26969	9.91213e-09	-0.908262	0.000199719	0.210556	0.679418	0.289041	0.297801	0.14535	0.633402	0.503068	0.0890539
TBX10	0.681415	0.0388984	0.714599	0.00698863	0.614723	0.0170599	NA	NA	NA	NA	-0.00184662	NA	0.0123893	NA
PTGDR	-0.129794	NA	-0.0161413	NA	-0.0188482	NA	-0.135822	0.783654	0.248112	0.44298	-0.00384189	NA	-0.0080211	0.807088
CA7	0.478204	0.176658	0.150756	0.6045	0.686863	0.0142255	0.00373786	NA	-0.00570039	NA	-0.00176508	NA	0.0121081	NA
SCN9A	-0.170739	0.54612	0.290257	0.825476	0.0773	0.794431	-0.00168387	0.995032	-0.187721	0.575508	0.0483292	0.874812	-0.257594	0.644977
MT1E	0.0483052	0.770917	-0.388677	0.387918	-0.113602	0.892615	-0.26838	0.149102	-0.172042	0.547233	-0.200064	0.603482	-0.137434	0.685654
KRT20	0.331654	0.015017	-0.744906	1.37983e-07	0.237242	0.0371986	0.182562	0.869107	-0.72437	0.305684	-0.0432764	0.921736	-0.0643488	0.975653
RPS21	0.163683	0.292352	0.270635	0.000235515	0.209778	0.0780116	0.0989737	0.649757	-0.12302	0.464772	-0.0871258	0.756127	0.0731569	0.832801
RPS7	0.0247771	0.863858	0.140364	0.0267352	0.0491122	0.672256	0.0271886	0.945056	0.0345187	0.852444	0.0230313	0.904419	0.0374939	0.86414
CYCS	0.0219766	0.903035	0.0967222	0.101701	0.0164715	0.911229	-0.0601825	0.927592	-0.232275	0.131201	0.0327625	0.83196	-0.344419	0.00151553
SLFN11	1.45488	0.000714423	0.332037	0.529312	1.06926	0.00139758	-0.0052738	0.995611	-0.0516112	0.916306	-0.0994539	0.593245	0.0431551	0.908562
EGFL7	0.157301	0.760943	0.186957	0.363308	0.319385	0.0999872	0.0388414	0.963094	0.127642	0.630733	0.0165996	0.954719	0.148499	0.672418
HPSE	0.201106	0.430625	-0.0620813	0.762022	-0.0136239	0.958632	0.173905	0.725006	0.00828936	0.851752	0.00411243	0.982744	0.21157	0.469559
INSM1	-0.0251705	NA	0.0123587	NA	0.0113199	NA	-0.00322485	NA	-0.0317847	NA	0.000788506	NA	-0.053174	NA
AGR3	-1.66517	4.65599e-07	-1.66131	1.10998e-07	-1.56129	2.0314e-08	0.0177111	NA	-0.0215453	NA	0.00191685	NA	0.0218655	NA
REP15	0.136439	0.869293	-0.189166	0.692347	0.170488	0.646891	-0.0153216	0.968837	0.0815731	0.80968	0.0974954	NA	-0.207714	0.640209
ANKRD36C	0.315519	0.398088	0.139651	0.699173	0.189933	0.572836	0.129567	0.858415	-0.282257	0.497453	-0.190896	0.822347	0.228953	0.937591
ZG16	-0.153926	NA	-0.111109	NA	-0.0953261	NA	NA	NA	NA	NA	NA	NA	NA	NA
CSRP2	0.0286403	0.992875	0.794731	0.00360278	0.690612	0.0134516	-0.22805	0.453478	0.0558266	0.847117	-0.352213	0.0849572	0.225494	0.612286
PLA2G16	0.173829	0.561065	-0.185027	0.108009	0.303406	0.0221719	-0.132357	0.793431	0.174641	0.493494	-0.0121433	0.994739	0.0851449	0.8177
C8orf4	-0.456827	0.117153	-0.5775	0.00797201	-0.647428	7.54651e-06	-0.324072	0.223167	-0.910875	0.00608542	-0.260085	NA	-1.35883	0.000120431
IMPDH2	0.371222	0.00134237	0.413229	2.37313e-10	0.325835	0.00507913	0.020669	0.978159	-0.186455	0.162427	-0.119397	0.266976	-0.0451886	0.908435
ITLN1	-0.314497	0.780314	-0.137544	0.763152	-0.270531	0.76208	NA	NA	NA	NA	-0.00108041	NA	0.00966946	NA
POLR2A	0.0595245	0.696468	-0.117451	0.31854	0.0827219	0.571365	0.0908437	0.832336	-0.0796588	0.707138	0.137535	0.573446	-0.131879	0.705386
TMIGD1	-0.753083	0.108994	-0.482768	0.298768	-0.89543	0.028608	0.0104577	NA	-0.0240823	NA	NA	NA	NA	NA
C8orf33	0.0657283	0.697289	-0.0582931	0.607272	0.0345656	0.808294	0.0848088	0.790577	0.144693	0.282265	-0.0364434	0.910793	0.264897	0.167171
NXPH4	0.907395	0.0132163	0.826237	0.0178341	0.840842	0.00878166	0.0188554	0.980605	0.291921	0.314413	0.138312	0.703713	0.147176	0.60398
CRIP2	0.147819	0.741947	-0.00061143	0.996213	0.368839	0.426665	-0.260443	0.411688	-0.158197	0.530365	-0.0404448	0.904556	-0.434231	0.0813336
OTOP3	0.0289561	NA	0.0287372	NA	0.0115502	NA	NA	NA	NA	NA	NA	NA	NA	NA
OTOP2	-0.0240725	NA	-0.0182301	NA	-0.013735	NA	NA	NA	NA	NA	NA	NA	NA	NA
NPB	1.00183	0.00357945	0.0396923	0.971188	1.16816	0.000663315	0.0899762	0.90893	0.131427	0.740267	0.258703	0.377567	-0.00289547	0.975522
TACSTD2	0.49532	0.00459655	-0.722277	0.00988926	0.63185	0.000103881	0.202366	0.55926	-0.517562	0.25954	-0.128944	0.771552	-0.178601	0.893392
MUC6	-0.226393	0.654708	-0.174614	0.81025	0.112835	0.840498	0.00330924	NA	0.010127	NA	0.00569841	NA	0.00597297	NA
KRT6B	-0.983227	0.0272866	-2.21127	5.11293e-07	-0.446107	0.344171	-0.00131605	NA	0.0017274	NA	0.00339908	NA	-0.0140281	NA
MUC1	-3.12008	6.42861e-24	-0.898899	0.00530443	-3.33132	8.8374e-84	-0.295448	0.475286	0.165809	0.83066	-0.130008	0.562085	-0.183276	0.884502
NDUFA4L2	0.88618	0.0269207	0.90016	0.00872779	0.4052	0.042121	0.0920196	0.942826	0.606985	0.0185537	0.26607	0.363586	0.588029	0.0599465
IFIT1	-1.35234	4.81409e-07	-0.577416	0.0340219	-0.869618	0.00253747	-0.310219	0.103435	0.0527278	0.858307	-0.0857768	0.84622	-0.152494	0.742813
NDUFA13	-0.287459	0.000734143	-0.302325	3.17398e-06	-0.251779	0.000332173	0.0148646	0.988711	-0.0430051	0.836303	-0.0987486	0.548862	0.074067	0.734635
SLC51B	-2.40902	5.99142e-25	-2.64676	1.08503e-29	-2.25116	6.21807e-22	0.0732449	NA	-0.309538	NA	0.0118204	NA	-0.397628	NA
KLK12	-1.14232	0.00479201	-1.35536	0.000683722	-1.02195	0.00196441	0.0095617	NA	-0.0216661	NA	-0.00206802	NA	0.0130439	NA
MT1X	-0.220363	0.506896	-0.366533	0.322997	-0.257763	0.487639	-0.246666	0.498264	-0.134589	0.664936	-0.292446	0.281422	0.111011	0.893925
C2orf88	-0.884242	7.57504e-06	-1.32796	1.44915e-10	-0.856925	1.46808e-06	0.133863	0.814093	0.879322	0.000326566	0.334934	0.146191	0.687192	0.0132779
HIST1H1C	-0.295749	0.222244	-0.548061	0.0230093	-0.12358	0.689868	0.135181	0.80403	-0.0140468	0.972363	-0.038976	0.876989	0.205019	0.387487
WNT7B	0.65098	0.075662	0.305423	0.349286	0.373522	0.163214	-0.0445801	NA	-0.0266313	NA	-0.0213888	NA	-0.153896	NA
COMMD6	0.387241	8.56295e-05	0.403151	1.54658e-07	0.396528	7.2808e-07	0.0697204	0.86795	-0.051557	0.758419	0.00218963	0.99058	0.0192527	0.95974
ENTPD8	-2.07667	7.12146e-21	-1.00754	0.000259565	-1.47524	1.37397e-09	0.0951513	NA	-0.065326	NA	0.0459646	NA	0.0554723	NA
CTSE	0.541965	0.550481	-1.86357	1.35219e-10	0.63547	0.0527197	0.197956	NA	-0.434599	NA	0.033064	NA	-0.0572918	NA
HRCT1	-0.736822	0.0054597	-0.767556	0.000616637	-0.685182	0.00350379	-0.0934682	0.916063	-0.00290212	0.984087	-0.193037	0.652833	0.12745	0.83783
SULT1A2	-1.01818	2.71445e-05	-1.37372	3.30517e-08	-0.782237	7.15273e-05	0.0231952	NA	-0.040425	NA	0.00081489	NA	-0.0315387	NA
SERPINA1	-1.08424	0.00226605	-0.797068	3.50321e-07	-0.701108	0.0295037	0.253955	0.720388	-0.556031	0.596524	-0.28402	0.497611	0.4778	0.532991
GUCA2A	-1.82002	1.34126e-12	-2.08034	5.20909e-11	-1.51275	5.61176e-11	0.0223328	NA	-0.0595679	NA	0.00850626	NA	-0.00514383	NA
UGT2B17	-2.03235	9.60815e-07	-1.44457	0.000153288	-2.68805	6.18599e-17	0.02274	NA	-0.0626116	NA	-0.00706678	NA	0.02999	NA
SNHG12	0.701259	8.88606e-06	0.406509	1.83187e-06	0.510441	7.42706e-15	-0.00506167	0.996683	-0.0983977	0.715862	-0.0857957	0.758268	-0.012578	0.971706
RPS4X	0.211206	0.0276526	0.343268	4.70432e-21	0.254812	0.000187842	0.0328285	0.966064	-0.04686	0.762652	-0.00914689	0.950352	-0.00119528	0.998434
MB	-1.19928	2.36836e-05	-0.556084	0.0941983	-0.552903	0.20951	0.0223547	NA	-0.0614701	NA	-0.00298706	NA	0.016097	NA
SMOC1	-0.215256	0.662325	0.602676	0.411575	-0.0605032	0.819181	-0.0511978	0.90007	-0.274651	0.553155	-0.536996	0.00728535	-0.102749	0.435409
TRIM31	-0.876212	2.37963e-17	-1.38387	1.34087e-31	-0.929009	1.5238e-21	0.324013	0.258805	-0.955393	0.00859285	-0.124967	NA	0.229531	0.53406
CD177	-2.7055	1.56234e-12	-0.961818	0.0322311	-2.0842	1.6655e-09	0.0206272	NA	-0.0520239	NA	0.0032939	NA	0.00153472	NA
MT1H	-0.356878	0.509984	-1.06187	0.00278145	-0.569945	0.0608702	0.0198685	NA	-0.0329691	NA	-0.0247534	NA	0.0848624	NA
MT1M	-0.0846669	NA	-0.110058	NA	-0.0456802	NA	-0.275843	0.413634	0.0190891	0.828888	-0.207756	0.357825	0.117384	0.944453
SAMD9	-1.14494	2.17319e-11	-1.14494	1.5617e-09	-0.858959	4.92043e-07	0.175382	0.395513	0.150144	0.538212	0.22126	0.270746	0.0748373	0.842752
KRT6A	-0.79968	0.0378186	-2.48212	3.62297e-17	-0.351366	0.220703	0.0157327	NA	-0.0565454	NA	-0.0216227	NA	0.0739108	NA
ANKRD28	-0.514798	3.89893e-15	-0.265987	0.000282066	-0.562636	2.76293e-19	-0.00927048	0.995238	0.035343	0.868767	0.0598889	0.705227	-0.0369973	0.908341
IGHA2	NA	NA	NA	NA	NA	NA	NA	NA	0.00859621	NA	0.00112849	NA	0.0118096	NA
IGHA1	0.0113054	NA	-0.0675952	NA	-0.0282792	NA	-0.00629074	NA	NA	NA	-0.00201186	NA	-0.014519	NA
IGHM	0.113642	NA	0.0722219	NA	0.0657565	NA	NA	NA	NA	NA	NA	NA	NA	NA
MUC5AC	-0.993991	0.0069331	-0.682871	0.010896	-0.894723	0.00282557	0.0104253	NA	-0.0174767	NA	0.00342027	NA	NA	NA
LINC01615	-0.0432121	NA	-0.0186196	NA	-0.0403328	NA	-0.124819	0.853953	0.278974	0.444526	0.0175421	0.917807	0.0388555	0.993387
PHGR1	-0.86319	0.00809961	-1.50816	1.05433e-21	-0.960451	1.20651e-08	0.362049	0.390792	-0.746196	0.211827	0.0394385	NA	-0.0513383	0.949107
CDKN2B-AS1	0.214155	0.573175	0.263957	0.482882	0.267492	0.406751	0.0558604	0.951785	0.0432267	0.930038	-0.21394	0.763703	0.54074	0.42897
LEFTY1	-2.20072	9.45691e-17	-0.403917	0.398797	-2.22345	1.0227e-22	-0.0129626	0.992786	-0.274108	NA	0.0510596	NA	-0.461818	0.478122
ADH1C	-2.29179	5.50865e-12	-0.906291	0.00490441	-1.94154	2.57215e-10	-0.070017	0.919182	-0.238594	0.629007	-0.0829851	NA	-0.271856	0.511922
CLDN23	0.0349326	0.904792	-0.300012	0.0458133	0.0252799	0.914678	-0.171462	0.744654	0.292888	0.360104	-0.138253	0.362349	0.179847	0.672423
MTRNR2L8	-0.0453861	0.910074	-0.325425	0.344631	-0.202019	0.591367	0.0185968	NA	0.0348683	NA	0.0996641	NA	-0.164537	0.779027
LYPD8	-3.11248	4.1827e-20	-2.16725	1.90974e-14	-2.9627	2.04309e-26	0.0726697	NA	-0.199288	NA	0.0022573	NA	-0.0336387	NA
LINC00261	0.0272632	0.884655	-0.0261224	0.905739	0.0192091	0.986797	NA	NA	0.0106772	NA	0.00209127	NA	NA	NA
MTRNR2L12	-0.143792	0.658648	-0.306485	0.129479	-0.216331	0.325775	0.0889099	0.898585	0.154822	0.700431	0.215087	0.312338	-0.185208	0.62641
SPIB	-0.23291	NA	0.279653	NA	-0.261306	0.722221	0.00130363	NA	0.0116465	NA	0.00253965	NA	0.0121441	NA
AFAP1-AS1	-0.0429391	NA	-0.0815071	NA	0.0242722	NA	0.00103711	NA	0.00174419	NA	-0.00443157	NA	0.0211768	NA
FCGBP	-0.177698	0.87972	0.439779	0.0236964	-0.162044	0.755811	0.265211	0.413634	0.32483	0.589347	0.108318	0.773679	0.635828	0.173497

## Sheet: expr.values.marker.genes.SMC
gene_name	Pat1_1_CAF_O_rep1_exp	Pat1_1_CAF_rep1_exp	Pat1_1_control_rep1_exp	Pat1_1_ENAS_rep1_exp	Pat1_1_NF_O_rep1_exp	Pat1_1_NF_rep1_exp	Pat1_1_O_CAF_rep1_exp	Pat1_1_O_NF_rep1_exp	Pat1_2_CAF_O_rep4_exp	Pat1_2_CAF_rep4_exp	Pat1_2_control_rep4_exp	Pat1_2_ENAS_rep4_exp	Pat1_2_NF_O_rep4_exp	Pat1_2_NF_rep4_exp	Pat1_2_O_CAF_rep4_exp	Pat1_2_O_NF_rep4_exp	Pat1_3_CAF_O_rep7_exp	Pat1_3_CAF_rep7_exp	Pat1_3_control_rep7_exp	Pat1_3_ENAS_rep7_exp	Pat1_3_NF_O_rep7_exp	Pat1_3_NF_rep7_exp	Pat1_3_O_CAF_rep7_exp	Pat1_3_O_NF_rep7_exp	Pat2_1_CAF_O_rep2_exp	Pat2_1_CAF_rep2_exp	Pat2_1_control_rep2_exp	Pat2_1_ENAS_rep2_exp	Pat2_1_NF_O_rep2_exp	Pat2_1_NF_rep2_exp	Pat2_1_O_CAF_rep2_exp	Pat2_1_O_NF_rep2_exp	Pat2_2_CAF_O_rep5_exp	Pat2_2_CAF_rep5_exp	Pat2_2_control_rep5_exp	Pat2_2_ENAS_rep5_exp	Pat2_2_NF_O_rep5_exp	Pat2_2_NF_rep5_exp	Pat2_2_O_CAF_rep5_exp	Pat2_2_O_NF_rep5_exp	Pat2_3_CAF_O_rep8_exp	Pat2_3_CAF_rep8_exp	Pat2_3_control_rep8_exp	Pat2_3_ENAS_rep8_exp	Pat2_3_NF_O_rep8_exp	Pat2_3_NF_rep8_exp	Pat2_3_O_CAF_rep8_exp	Pat2_3_O_NF_rep8_exp	Pat3_1_CAF_O_rep3_exp
AOC1	24	13	4167	3491	20	27	4235	4886	10	36	6714	4046	13	13	8321	4869	14	32	5746	3812	7	15	5073	5949	20	30	13142	7297	10	11	9721	9794	18	23	16005	6592	11	15	12331	8001	18	23	18122	6662	17	11	9972	11415	8
ETV1	558	581	59	123	487	435	38	44	1034	678	52	97	429	520	21	26	881	758	43	128	375	505	29	33	282	252	5	21	186	244	7	7	1218	238	8	16	347	431	9	15	324	285	9	19	364	280	11	12	70
CCL26	24	19	2	3	20	8	6	10	33	38	1	3	30	23	3	3	16	11	1	0	11	13	2	4	9	10	2	1	4	5	13	5	17	3	1	0	4	6	6	1	7	11	1	0	5	6	6	3	8
CEACAM7	0	1	3	0	2	3	9	16	0	1	3	2	1	0	8	22	1	0	6	0	0	0	14	10	2	9	12	3	0	0	46	54	4	6	110	4	0	2	332	52	2	0	43	3	0	1	88	114	0
MGST1	4576	4299	1030	810	3779	2487	917	1182	6250	3654	1143	790	4435	2687	914	827	3524	2947	1030	895	4803	3789	983	1155	4419	3215	2222	2264	3031	3187	2667	3021	2894	2831	1498	1358	3819	3195	2788	2117	3308	3329	2047	1785	3651	3115	2551	3070	2818
IL32	426	309	991	601	256	132	630	883	1230	216	1462	907	510	178	287	902	931	753	1189	795	386	177	937	1076	118	80	6341	3734	110	101	4712	5092	1385	103	5506	2806	525	121	4041	3312	171	165	7042	3609	173	133	3501	4434	1425
RPS20	6469	6310	8018	9234	6132	5207	6811	8951	7715	7058	11644	11074	10318	7413	10349	6356	9636	6927	8284	10586	8747	7620	6805	8682	6359	6086	9603	13189	4108	5825	9335	10168	7368	7986	5830	8532	7882	7600	10457	10010	7149	7078	10264	12886	7954	5998	8788	11397	7063
CD9	4963	5464	6873	6473	4843	4578	7699	9054	6728	6632	8277	6549	6314	4809	13832	6636	878	895	7596	6725	5825	6136	7065	9072	5987	5043	16169	12459	4982	6009	11877	13749	6293	4783	14287	9047	4862	6498	10588	9244	4935	4588	17427	10817	5197	4553	11715	13775	3701
DPEP1	37	41	16103	16317	38	62	24091	28216	64	27	25168	19484	67	23	41369	24606	138	42	18786	15921	73	20	24445	29553	16	9	4158	3423	9	12	7509	8612	25	16	3440	1771	33	10	6540	5841	12	16	5537	2497	18	4	5221	5610	28
CLCA1	0	0	0	0	0	0	1	0	0	0	0	0	0	0	0	0	0	0	0	0	0	0	0	0	0	0	1	0	0	0	1	4	0	0	0	0	0	1	12	19	0	0	0	0	1	0	5	4	0
CLCA4	0	0	1	4	0	0	0	0	0	0	2	0	0	0	0	0	0	0	2	0	0	0	0	2	0	0	3	0	0	0	2	1	0	0	9	0	0	0	1	4	0	0	3	1	0	0	2	2	0
VSIG2	127	118	24	7	77	43	67	59	178	110	52	6	27	53	220	76	48	56	25	7	85	51	56	72	39	20	11	0	13	9	6	8	17	49	15	0	39	24	8	9	33	23	11	1	13	16	1	14	8
STRAP	2335	2383	2529	2917	2586	2126	1975	2570	2790	2263	2909	2977	2867	2381	1803	1740	3267	2692	2710	2990	2943	2636	1929	2421	3167	2417	7132	8917	2076	2287	7043	7734	3811	2442	4787	5530	2440	2470	5054	4992	2573	2550	6650	7268	2268	2223	5356	6756	2532
BEST2	1	0	1	0	1	3	0	0	1	0	1	0	0	0	1	0	0	3	1	2	2	2	1	0	1	0	0	0	0	0	0	0	2	0	1	0	0	3	1	2	0	0	0	0	0	0	0	0	1
GUCA2B	0	0	1	0	0	0	2	4	0	0	6	1	0	0	5	6	0	0	7	1	0	0	6	6	0	0	3	1	0	0	7	1	0	0	9	0	0	0	3	0	0	0	10	0	0	0	3	0	0
GNA15	1	4	365	158	1	0	287	372	3	4	591	179	0	0	361	393	3	0	560	221	5	2	402	452	3	1	290	117	1	0	200	190	1	3	402	90	1	0	282	144	1	0	371	108	2	1	206	197	1
PLA2G10	0	0	32.06	15.06	1	0	50.65	50.92	0	0	75.25	49.1	0	0	77	46.27	0	0	54.38	45.77	0	2.17	65.36	92.61	1	0	65.94	60.93	0	0	85.65	75.32	0	0	116.76	75.49	0	0	175	99.07	0	0	140.05	75.78	0	0	96.39	130.11	0
ST6GALNAC1	6	0	93	27	4	2	191	199	2	6	136	49	1	2	276	203	3	11	117	27	1	2	168	202	3	2	2975	1134	2	0	2577	2349	2	4	2436	812	4	0	3126	2540	2	3	3353	1041	6	0	2224	3165	0
MS4A12	0	0	0	0	0	0	0	0	0	0	0	0	0	0	0	4	0	0	2	0	0	0	0	0	0	0	0	0	0	0	1	2	0	0	0	1	0	0	12	3	0	0	2	1	0	0	5	3	0
SRI	1568	1654	3086	2327	1531	1285	2845	3482	2535	1892	3903	2589	2012	1565	6791	2948	2105	1658	3443	2551	1948	1797	2942	3938	1929	1435	5452	4121	1294	1353	4282	4970	1712	2147	3564	2806	2376	2118	4557	3751	1630	1709	5098	3669	1747	1706	4690	5533	1236
RAP1GAP	3	1	673	613	6	0	482	646	1	2	1125	795	1	5	455	566	8	8	921	692	4	2	506	702	1	4	166	317	4	3	115	138	3	12	184	237	4	2	112	142	5	5	227	245	6	2	98	151	6
CEACAM1	19	11	2628	1606	7	22	2355	2959	6	11	3985	1878	0	8	1071	3228	10	6	3469	1889	7	4	2030	3037	11	14	3420.75	1517	3	11	4264.79	4513.04	8	5	4238.67	1236.73	5	10	8968.2	2232.81	4	3	3904.13	1118.24	6	6	3143.01	3368.1	4
SCGN	0	0	0	0	0	0	0	0	0	0	0	0	17	0	1	0	0	0	0	0	0	0	0	0	0	0	0	5	0	0	0	3	0	0	0	0	0	0	0	0	0	0	2	1	0	0	1	1	0
SLC4A4	12	2	22	23	5	9	21	24	21	1	18	30	1	19	18	16	67	51	19	14	12	3	16	22	106	52	8	6	28	21	15	8	1690	48	0	3	62	40	7	6	60	49	4	1	44	27	14	7	127
CXCL2	50	50	34	22	40	16	37	42	179	32	52	30	174	24	29	53	12	26	20	34	50	21	45	62	36	10	24	19	31	10	57	68	124	9	23	9	34	17	93	48	29	21	24	9	28	15	30	49	148
CEACAM6	26	17	5447	923	16	61	1611	2090	66	163	7143	1200	21	60	404	2381	36	137	7812	979	17	37	2916	2532	71	69	39315.3	6278	29	35	27110.4	27611.2	29	42	75173.1	10259.3	60	24	47911.1	11635.4	38	41	58346.9	6092.88	36	20	24962.4	23381.3	2
HSD17B2	1	0	12	4	0	1	6	12	2	0	25	5	1	0	3	14	2	0	11	4	0	0	2	10	4	3	85	21	2	3	26	19	3099	19	108	28	1	10	12	15	3	4	105	24	2	3	24	24	47
FXYD3	14	2	1076	463	14	14	786	1140	5	17	1592	473	7	5	1180	1004	8	15	1155	423	3	6	702	1012	14	18	6320	2362	12	4	3843	3653	14	24	5303	1895	9	10	5342	2267	8	17	7248	1795	8	7	3106	4353	3
SLC26A3	58	20	4765	260	10	52	3698	5603	9	17	8037	280	5	4	21963	12129	14	12	8099	251	13	10	5290	7836	17	46	1377	90	5	6	6424	4562	26	53	5078	173	13	22	21565	3403	44	41	3586	115	22	30	20039	18438	15
CCDC80	159352	178439	423	554	171967	161085	315	486	114710	208195	173	117	118277	199979	539	148	57588	61506	222	199	213027	186948	486	171	58306	54691	135	126	49501	52682	91	162	10655	64346	262	189	87360	122448	377	178	53514	65514	190	145	74294	81807	247	130	25126
NXPE1	2	0	5	0	0	2	12	25	0	0	1	0	0	0	33	22	0	0	9	0	0	0	11	13	0	1	1	0	0	0	22	11	0	3	3	0	0	2	98	18	1	1	6	0	0	1	22	16	0
LGALS2	0	0	0	0	0	0	8	12	0	0	7	4	70	0	1	6	1	0	5	1	0	0	10	12	0	0	7	7	0	0	39	23	0	0	1	8	0	0	17	39	0	0	9	6	0	0	27	38	0
CST3	10879	12069	7065	8103	11912	11310	6499	7610	12804	15535	10349	9609	14986	11385	10107	6415	9026	9266	8311	7911	13220	13553	6712	7799	8431	8608	13717	13306	8958	11533	11259	11286	7666	7469	10433	8594	8687	14480	11154	8979	6378	7027	16886	10749	7054	6361	8659	10279	5235
MYOM1	34	37	9	7	72	54	23	16	27	56	14	9	5	70	146	26	51	25	16	4	31	58	6	22	46	39	36	25	64	76	20	13	35	34	19	10	162	117	32	12	35	43	45	14	116	86	14	10	13
PCSK1N	38	53	233	379	14	30	178	288	36	82	406	670	0	22	280	288	18	27	298	394	24	83	193	212	54	59	0	0	43	80	0	0	43	50	0	0	72	198	0	0	70	84	2	0	109	169	2	0	12
MSLN	9	5	1335	351	4	6	1333	1781	3	9	2950	398	2	0	1870	2278	3	12	2174	439	9	3	1635	2092	6	11	2044	130	6	4	533	614	4	13	4030	153	2	5	307	248	7	10	2860	140	0	5	527	506	4
GDPD3	48	39	639	398	67	38	324	481	91	62	1063	489	65	66	405	419	69	30	1002	448	55	51	445	525	48	32	438	167	39	63	212	202	106	47	445	126	77	59	173	131	75	62	486	117	59	63	177	288	40
AQP8	1	0	1	0	0	1	4	0	0	0	3	2	0	0	1	2	0	0	1	0	0	0	0	3	0	0	0	1	0	0	14	8	1	1	7	0	0	0	24	21	0	0	3	0	0	0	15	49	0
CA2	0	2	34	18	0	0	31	14	1	0	40	16	0	0	68	23	0	0	32	12	0	1	27	22	1	0	80	7	0	3	227	157	3	1	27	19	1	1	273	94	2	1	75	7	0	2	164	216	3
CALB1	0	0	135	16	0	0	765	793	0	0	155	10	0	1	556	774	0	0	205	13	0	0	699	896	1	1	1	0	0	1	22	42	0	0	1	0	0	0	9	2	0	2	0	0	1	0	14	10	2
EIF3E	5575.91	5323.92	7653.63	7850.51	5436.93	4603.77	7119.74	9183.7	5772.87	4871.95	8066.73	7297.63	7789.94	5236.94	10417.9	5211.91	5287.98	3824.95	6858.79	7575.9	7207.92	5882.98	6148.95	8454.89	6186.97	4576.99	7916.76	10355.8	3755.98	4639.84	7899.67	8350.72	6201.94	6035.98	3926.95	5238.95	6442.95	5690.91	6230.99	5877.99	6543.98	6020.77	6790.88	7813.88	6718.79	5080.96	6241.86	7607.96	5702.96
EEF1D	8000	8058	6965	8731	7650	6547	5702	6602	9521	8560	10579	10768	14788	8423	6621	6279	10570	7265	8209	8193	11495	8966	5690	7937	8497	7317	8688	12365	6897	7636	9532	10468	9156	10099	4653	7286	8996	9595	9103	7741	7969	8032	8185	10112	8179	7436	7325	8906	9541
ANXA13	0	1	74	179	0	1	77	90	1	0	64	234	0	1	9	55	0	1	42	152	2	0	163	125	2	1	32	45	3	0	191	150	2	0	26	34	5	0	104	189	3	1	94	60	2	1	138	240	0
KLC3	1	0	126	188	5	0	59	65	3	1	144	199	2	1	117	66	2	0	137	142	0	0	81	80	0	0	13	52	0	0	19	11	5	2	39	43	0	0	32	15	2	0	42	52	0	0	11	8	3
TNNT1	32	40	50	23	14	23	58	82	12	44	100	31	106	39	130	85	10	9	119	45	39	39	75	108	36	30	1	5	9	15	2	5	77	158	7	2	59	60	3	2	110	104	6	7	63	84	5	3	74
TGFB1	5005	4770	207	289	4928	3783	170	154	7175	5832	193	288	6527	4973	862	172	6978	5912	232	322	6226	5395	172	208	4996	4150	287	311	3745	3806	272	224	6298	4427	223	314	4624	4482	165	113	4071	4149	369	270	4197	3528	183	168	4847
NPDC1	529	537	2778	2762	640	564	3110.99	2774	743	663	4682	3953	1153	827	4487	3519	1461	1221	3420	3389	720	598	2940	3917	508	426	2291	2053	528	614	1108	1295	447	477	2003	2064	561	492	1845	1045	499	521	3139	2194.99	651	556	1289	1507	331
NEURL1	9	9	8	7	8	21	39	36	4	9	7	9	0	6	139	15	0	1	11	9	12	20	21	31	11	6	10	23	25	39	14	8	7	35	3	7	22	25	28	30	10	19	11	7	16	21	16	14	28
KRT23	15	6	7045	2957	15	14	2364	3414	7	17	8072	2982	6	5	3803	2165	10	20	7415	3202	7	10	2884	3249	20	12	12196	6061	7	2	7335	7570	7	5	7765	4391	3	4	2743	4132	6	6	12224	5024	10	3	4854	6185	9
PMP22	8926	7309	149	134	9782	6689	86	134	13732	8104	119	121	8977	8228	114	46	2913	2347	119	126	11434	8883	100	83	10410	7408	30	59	8516	8841	41	45	5410	7675	24	54	10471	8457	32	16	8089	7846	28	42	9657	7640	41	21	5705
CWH43	0	0	3	0	0	0	2	9	0	0	1	0	0	0	15	4	0	0	6	0	0	0	7	3	0	0	5	0	0	0	0	1	0	0	1	0	0	0	0	0	0	1	2	0	0	0	1	3	0
NMU	1	0	356	253	5	2	129	177	0	0	471	338	2	0	217	154	0	2	394	342	1	0	168	249	0	2	152	178	0	2	188	269	0	1	131	95	0	0	77	144	1	1	172	136	0	1	118	174	0
ST3GAL4	4377	4435	940	301	4851	4039	373	461	4853	4391	1603	306	6441	3862	1038	493	2969	1784	1548	343	5737	4507	333	526	3705	3683	3058	1219	2886	3483	836	938	2589	4401	3182	1009	3608	4501	1647	420	3209	3044	3531	997	3220	3191	568	855	3383
PERP	3064	2810	12788	11085	3657	3002	9432	11400	3618	3316	14975	10231	3476	3186	9384	8807	2187	1918	13603	10877	3439	3738	9395	11453	3363	2861	22619	12513	3113	3427	13312	14671	3095	2551	12947	7867	2022	2998	6119	6475	2595	2572	18582	10073	2901	2642	9533	12102	2547
RBP1	13	10	2686	2384	26	15	687	966	34	7	3498	3068	2	26	272	718	45	25	2779	2467	35	19	1206	982	13	14	2	1	45	43	0	0	393	34	1	2	55	15	0	1	37	18	0	3	35	13	0	0	121
CCL20	18	10	260	180	8	9	42	67	47	8	360	243	54	1	72	65	1	2	283	199	14	2	62	74	4	7	292	244	5	4	68	58	15	1	255	169	10	4	85	43	2	8	283	194	0	2	42	37	0
TPSG1	0	0	1	4	0	0	2	1	0	0	0	4	0	0	1	5	0	1	1	2	0	0	3	1	0	0	2	0	0	0	0	2	0	0	2	0	0	0	5	1	0	0	1	1	0	0	0	3	0
ID3	1318	444	5185	3253	1507	500	2812	3617	3810	401	7155	3626	2068	545	6596	2729	2292	460	5472	3049	2131	474	2114	3201	1915	815	2936	4234	1469	455	1412	1578	8984	877	2428	2792	3386	534	1652	1127	1199	855	3541	3081	1915	537	1105	1701	924
SOCS2	455	547	90	94	644	497	40	28	790	458	130	109	380	375	14	18	183	206	113	132	670	532	61	34	526	426	388	322	308	314	90	105	1054	330	422	265	685	394	70	61	437	421	480	331	533	420	81	112	76
RPL21	8138.82	8080.01	19478.8	20632.9	8076.21	6428.69	17268.1	21821.1	8506.88	7172.86	22034.8	19920.2	10081.1	7517.4	19857.6	12926.2	10242.9	7316.18	16233.1	17193	8835	7850.01	14593.5	18442.2	8188.13	6179.4	17121.5	24621.5	4868.6	5812.68	19646.7	20609.9	7087.79	7342.42	7956.65	10867.1	8045	7513.69	15256.9	14356.6	7918.32	7873.06	14594.7	16401.8	7870.46	6986.46	13428.1	17901.9	7724.39
SPINK4	0	0	3	3	1	0	3	3	0	0	3	4	0	0	0	3	0	0	0	1	0	0	7	6	1	0	13	21	1	0	104	64	0	2	8	2	0	0	30	69	0	0	20	11	0	0	24	56	0
CKS2	96	61	1260	1447	107	72	1047	1373	162	77	1542	1844	198	87	1221	950	72	82	1220	2043	127	91	1129	1427	94	67	533	1215	66	83	745	927	254	83	287	935	97	83	889	829	87	62	594	1216	87	63	672	933	70
PI3	0	1	49	22	1	3	117	165	0	4	87	37	1	0	187	143	2	3	49	26	0	0	123	148	5	1	353	182	4	0	344	322	4	1	1678	262	0	3	270	130	1	1	1232	56	0	0	308	357	0
SLPI	5	3	254	116	2	3	333	456	4	7	347	109	0	1	438	315	0	0	206	91	0	1	335	370	3	6	52	12	0	4	78	70	0	2	188	8	0	5	61	41	3	2	133	4	1	1	80	84	1
EREG	19	12	2999	3022	10	8	1210	1322	35	13	2543	2936	2	1	250	1129	8	19	2403	3345	6	11	1683	1841	43	58	2523	2368	160	111	1572	2110	166	9	1163	1535	16	25	515	998	31	21	1928	2264	29	34	1180	1800	24
SCGB2A1	0	0	0	1	0	0	0	1	0	0	0	0	0	0	0	0	0	0	0	0	0	0	2	2	0	0	0	1	0	0	0	1	0	0	0	1	0	0	1	0	0	0	5	0	0	0	1	7	0
MT1G	5	0	263	216	0	1	156	147	2	3	136	135	1	0	9	87	0	5	175	141	3	1	126	133	1	0	0	26	0	0	4	4	6	4	2	15	0	1	3	7	8	8	13	9	1	2	4	4	2
MT2A	2050	1476	1056	1275	1267	873	436	476	3337	1410	752	1131	1874	1049	146	288	2679	2358	990	1155	1265	1037	346	474	1310	1157	9	52	594	818	5	12	5633	1136	20	41	1492	802	6	14	1359	1262	17	37	1188	974	11	8	1271
PIWIL1	2	0	822	781	2	4	505	688	0	0	1088	967	1	0	217	417	0	0	1078	975	1	0	472	819	0	0	92	96	0	0	45	52	0	0	44	64	0	1	27	30	0	0	80	75	0	0	35	44	0
PPDPF	1076	1018	4447	4566	1028	859	3263	3788	1408	1259	5723	5309	839	1300	6585	3365	2548	2063	5638	4339	1549	1264	3560	4614	1138	960	3979	4463	975	1111	2343	2968	2297	1549	4189	4019	1878	1673	3268	2740	982	995	5405	4917	1343	885	2201	3229	1556
RPL23	8175	7466	11036	13055	8661	7261	9745	12131	9474	8489	13367	14703	9818	9286	12632	7781	12353	9351	11167	12231	10437	10021	9218	12231	9572	7711	17731	27095	6288	7707	21453	19718	9057	10094	9735	15805	10484	9711	17778	17630	9701	9439	17798	22574	8795	8665	13972	18803	8896
CD70	56	62	20	28	21	15	19	43	110	78	33	35	134	17	30	20	9	4	37	30	22	31	32	27	20	10	3	1	8	11	8	14	7	10	0	0	46	33	4	2	16	12	0	4	21	19	6	2	0
ID1	589	293	21391	11384	737	290	9550	12296	1947	329	31823	14347	1293	309	31039	12250	351	132	28832	13571	956	368	9245	13655	881	373	7997	8385	579	194	3257	3765	2258	251	6746	6147	1107	370	5987	2451	537	415	9407	7701	1166	342	3003	4014	107
IFI6	4636	3655	365	471	8667	8444	808	1222	7156	8608	611	581	3496	3549	1475	884	3415	1450	479	465	5043	1287	802	1027	1840	1980	430	348	1644	3948	660	599	3161	779	267	262	1897	2368	819	315	1003	1177	501	270	1927	1127	618	571	1577
HOXD1	0	0	2	2	0	0	4	2	0	0	3	1	0	0	3	6	5	7	3	2	0	0	4	4	3	0	1	2	1	4	4	3	2	9	6	1	4	1	3	1	1	0	1	3	0	0	5	2	6
RNASE1	2	6	1614	1494	9	5	1190	1680	1	4	2061	1458	1	2	2653	1028	1	0	1721	1234	2	0	885	1312	3	5	480	272	3	0	196	167	12	5	687	211	1	2	233	137	2	5	661	294	2	3	222	263	2
BST2	2769	1988	1833	1406	2902	2217	1452	2272	3992	3020	3891	2534	3473	1735	1709	2271	3569	1596	2428	1867	2735	1105	2039	2376	2981	2472	14	14	682	1049	19	5	830	1464	12	16	1776	983	28	9	1871	1699	21	9	1181	684	19	17	2162
ASS1	2487	2086	5504	5378	2693	1804	5816	7059	3500	2603	8521	6910	4137	2958	8228	6665	2832	2116	6940	5211	3990	2775	5346	7539	2471	2015	4268	2146	2140	2278	3907	4022	869	1834	3014	1364	2192	1650	5616	3290	1676	1734	4978	1655	2325	2038	3675	4101	2587
ULBP2	54	56	98.11	67	22	12	74	118	76	62	134.69	89.58	49	41	69	73.67	124	67	120	79	31	31	75.26	95.47	45	33	170.28	138	25	24	136.66	147.02	53	49	104.18	110	29	42	84	79	62	48	165.34	98	32	28	97.58	96.65	39
RAMP1	38	40	47	97	90	106	52	87	38	51	67	111	41	59	177	78	154	125	58	76	53	73	63	89	145	160	620	619	124	225	658	714	275	129	393	335	72	143	353	484	70	122	844	500	59	85	432	470	110
JCHAIN	2	1	0	1	1	3	0	0	6	0	0	0	63	1	2	3	334	265	0	0	3	0	0	0	7	0	0	0	2	1	0	0	3	0	0	0	4	0	1	0	6	6	0	0	3	0	1	1	7
XAF1	1417	1077	109	96	1235	1088	175	195	2372	1784	273	100	870	1182	356	242	2025	1537	180	94	1176	868	218	312	1342	1146	102	77	1002	1396	147	153	1277	1049	58	57	1002	1063	157	109	1269	1138	123	90	1500	1127	138	154	1613
HRASLS2	0	0	3	3	1	1	2	2	0	0	3	3	0	0	1	5	0	1	3	0	0	0	2	3	0	0	9	0	0	0	7	9	0	0	21	3	0	0	9	6	0	2	8	5	0	0	2	3	0
CA1	5	1	19	0	1	7	22	19	0	0	6	3	0	0	1535	28	0	0	25	0	1	0	23	18	1	4	1	0	2	1	0	1	5	11	5	1	0	4	2	2	5	2	1	5	3	4	9	4	0
ADAMDEC1	12	10	1	1	37	24	0	0	82	5	1	0	1	12	0	0	17	20	0	0	36	26	0	0	112	46	0	0	41	39	0	0	168	119	0	0	84	27	0	0	185	117	0	0	68	29	0	0	864
REG4	2	0	4	1	5	0	6	0	2	4	2	3	2	0	2	1	3	5	4	3	0	4	0	1	2	5	2115	714	0	4	147	125	2	2	2428	453	0	2	24	88	3	3	2462	506	1	2	93	136	0
HMGCS2	45	13	157	13	25	52	329	307	17	17	169	42	10	6	367	237	17	22	139	20	7	7	184	261	35	83	12045	4581	31	24	24584	27103	32	100	5207	1985	14	39	10293	12116	30	76	9947	2711	20	36	13333	16899	2
ANXA1	11252	10826	901	241	10839	8272	129	168	18126	11657	885	236	10141	11598	87	104	12633	10289	763	255	12157	9489	213	154	13353	10108	3853	925	10769	10663	1241	1155	6056	9847	3571	837	10120	10435	392	329	10773	9967	3812	922	10409	9403	591	844	6054
UGT2A3	0	2	114	18	0	3	422	551	0	1	167	35	27	0	383	631	0	0	134	25	0	0	398	682	1	0	435	119	0	0	1000	790	1	0	248	51	0	0	572	465	0	0	311	69	2	0	791	832	0
PKIB	3	2	374.72	255	11	6	285	361.98	5	11	558.9	341.94	1	4	909.94	283	62	38	570	381.93	0	4.92	294	414.96	5	2	924.99	421	4	2	654	680	6	8	833	339	8	9	915	485	3	5	1145	334	9	7	691	800	5
CPM	739	553	19	25	415	348	11	21	1196	351	19	22	454	340	16	17	592	528	18	34	758	479	14	13	342	328	46	76	124	143	67	42	103	515	105	58	726	334	192	56	518	544	101	45	348	276	68	86	124
GGH	338	356	7887	5428	387	329	6582	8898	487	366	11620	6479	219	287	9047	8071	318	295	9907	7424	345	332	6772	9389	318	283	17798	8315	150	233	12725	13664	351	235	12668	5950	284	270	9773	7436	251	249	16106	7714	238	223	12228	14618	450
NXPE4	0	0	4	1	2	1	27	42	0	0	6	2	1	0	64	49	0	0	8	1	0	0	12	24	0	2	4	3	0	0	36	22	0	0	3	0	0	0	103	16	2	1	5	0	0	0	62	66	0
MMP7	2	0	1	0	1	3	0	2	1	0	0	0	0	1	0	1	2	2	1	0	1	0	0	2	14	5	165	17	10	17	102	102	21	9	367	34	29	7	71	39	5	9	274	12	40	26	64	99	3
SLC28A2	0	0	0	0	0	0	0	0	0	0	1	0	0	0	0	0	0	0	1	0	0	0	1	2	0	0	0	0	0	0	0	0	0	0	1	0	0	0	0	0	0	0	0	0	0	0	0	2	0
IFI44	289	232	52	37	310	209	33	49	639	374	65	24	212	201	23	33	241	133	23	47	267	110	50	57	151	91	0	0	136	186	2	1	122	64	2	0	196	173	1	1	124	96	1	1	184	93	1	0	97
RPS24	7416.95	7280.94	11301.9	12736.9	7322.97	6204.99	10248.9	12021.9	7464.96	6702.99	12824.9	12193.9	9696	7086.99	10853	8146.32	10233	7763.98	10200	9748.94	8016.95	7497.97	8630.97	10789	7751.98	5774.94	12201.8	16344.8	4819.99	5469.97	15275.9	14623.9	6947.95	6251.97	5823.97	7507.97	6716.97	6973.97	9802.97	8553.99	7123.99	7107.98	10196.9	10712	6373.98	6139.94	8556.27	10669	6300.94
PSTPIP1	0	0	12	8	0	0	4	11	0	0	10	4	0	0	11	11	7	2	12	11	0	0	6	13	1	0	0	2	0	0	0	0	1	0	0	0	0	0	0	0	0	1	0	0	0	0	0	0	0
IFITM3	13235.2	10219.5	2902.86	2531.33	13317.4	10409.5	3907.55	4918.56	17742.3	10197.1	4086.23	3150.62	12967.8	8748.42	3806.73	4185.38	14238.1	9978.39	3187.6	2455.58	14367.4	7866.52	4092	4637.77	10772.5	8641.16	458	406	8585.85	8858.82	1526.02	1683.72	17347.3	8254	300	328	15416.8	8335.85	2238	919	8446.04	8579.8	491.01	409	8855	6522.8	1118	981	11072.5
COL6A1	221075	260278	2481	2000	245043	258201	1627	2419	205847	274266	1846	1157	241004	256583	2117	1886	316872	349330	1989	1038	275687	307129	1944	1719	298213	322473	2406	963	278422	374111	1144	1396	220169	327908	1778	1012	277030	368229	1047	430	298274	352152	1927	1046	314479	303209	1361	860	267602
BEST4	4	1	62	71	3	1	32	53	6	5	78	54	0	7	62	56	3	4	64	40	7	5	36	70	3	2	16	13	7	8	9	13	19	3	20	12	5	6	8	8	2	4	16	6	2	4	5	9	7
SELENBP1	3003	2945	11687	2423	2785	2377	14077	19923	4075	2750	27551	2791	4936	1885	126779	30815	1836	1550	14375	2081	2856	2081	11541	16503	2163	2143	8475	2919	2403	2381	6269	5757	4434	3076	6862	2887	3886	2658	9874	3657	2461	2269	8945	2844	2196	2043	8319	8397	2189
PLAC8	3	0	50	22	3	4	63	106	5	3	57	16	1	4	66	46	6	4	54	26	6	1	66	78	1	6	24	9	1	3	13	8	10	2	182	13	7	3	20	6	5	6	86	10	3	2	6	18	4
TRIM7	56	39	3	27	37	24	9	0	104	63	12	24	200	41	6	4	32	26	6	25	58	42	3	4	25	26	10	13	18	26	2	2	54	46	92	10	32	32	3	6	38	41	9	13	39	26	3	2	37
EBP	607	608	4100	4071	535	358	3391	4043	1506	615	7048	5700	1350	423	2096	4199	550	502	5880	4655	637	557	3577	4470	477	350	3634	4185	304	251	3637	4009	612	252	4051	2928	627	521	3164	2733	439	395	3580	3478	472	402	2661	3452	461
RPL7	18437.5	18571	35597.5	42763.3	17464.5	14859.5	32273.9	43514.4	17880.8	16111.3	44552.2	45054.7	24683.6	18636.3	46914.1	27901.4	25530.8	18258.8	32819.6	35159.5	20545.4	19236.7	27504	37256.9	24151.3	18844.8	33736.3	47307.5	14187.3	16463.6	40855.5	39854.7	18481.5	22186.1	16804.8	24613.3	19744.5	19895.6	29852.7	29864.1	22450.3	22287.7	29267.2	34425.8	20235.2	20421.5	29365	35905.2	22438.7
RSPO2	47	60	0	2	28	29	2	1	31	73	4	1	28	52	3	3	8	8	1	2	82	84	6	4	71	83	0	0	61	101	0	0	286	164	0	1	281	192	0	2	113	117	0	0	101	89	1	0	255
PLIN2	4966	5240	1727	1207	4551	3517	1944	2385	5721	6247	1823	1027	6094	4694	2784	1710	3474	3603	1443	922	4668	4704	1408	2148	7039	5465	1249	1452	7472	7416	1578	2095	2851	4904	499	939	6325	6122	737	986	6016	6237	971	1104	8361	7284	966	1333	3384
GSN	20973	24568	3174	2658	18546	16156	2767	3564	26148	27998	4925	3275	25380	16632	5264	3366	17546	15258	4379	2766	24899	23634	3427	3814	19284	19055	9248	5408	20214	24977	5387	5984	21940	20522	8164	4757	27341	32935	5655	4170	16170	16749	10267	5537	20004	17158	4723	5827	10687
RPS3	12246	12520	25501	31303	12188	10111	23207	28512	14507	12306	36056	38107	22639	14345	34243	22615	21240	15070	24841	29182	15873	13304	21166	26715	15017	13219	30537	46599	9842	12408	34071	38031	14513	19195	15405	24412	16448	16170	33627	33627	14978	14258	27216	35147	14440	13010	26940	34220	18954
CD109	4807	6078	191	140	4410	4078	35	49	5217	6173	108	70	2207	5506	31	11	2853	4246	135	118	4177	5741	39	41	5755	5480	109	53	3759	5317	44	38	2973	4469	108	42	4014	6520	22	14	5414	5615	98	33	6786	6663	30	30	2339
B3GNT7	6	4	23	16	5	5	19	51	9	8	39	27	0	7	42	54	3	6	35	22	15	12	50	50	10	2	209	60	6	8	39	40	23	13	246	76	30	19	28	16	16	8	245	34	17	10	36	35	18
CLEC18A	10.47	1.73	23.68	13.04	9.91	12.72	14.78	13.28	9.4	13.01	23.18	26.01	0	17	18.26	7.78	15	4	22.56	19.13	6.98	7	23.25	39.56	7	2.28	43.31	37.15	4	8.69	42.45	26.9	2	3.25	37.2	33.94	8.5	12.55	64.94	30.98	7.38	10.64	53.9	37.78	13.21	13	44.39	43.01	5.76
MX1	1433	470	544	539	941	783	781	1085	3020	1691	961	738	488	456	1348	1084	816	314	827	652	1011	92	870	1226	181	146	74	67	280	541	69	49	623	76	47	56	180	338	99	62	120	80	76	46	447	87	60	64	717
CREB3L1	7825	8467	112	62	8389	7498	200	238	8237	9621	148	45	6614	9632	319	198	10305	9198	134	38	10102	10170	215	215	9960	9534	943	360	8927	10793	1042	907	5511	10766	1790	305	8173	11143	1597	977	7866	9027	2053	283	8041	7636	823	926	9474
USF1	841	754	946	802	837	771	812	1054	1089	723	1294	935	1627	744	943	883	837	608	961	746	884	763	804	1029	906	800	977	878	874	893	1024	1093	1483	1074	578	561	1136	879	754	662	905	954	934	769	828	813	797	891	911
CDA	122	95	764	314	74	71	771	935	129	113	1087	300	61	71	696	911	19	22	929	321	76	72	875	984	71	58	458	221	41	51	263	411	40	46	608	192	85	87	344	213	30	47	527	220	57	53	288	321	22
TFF1	0	5	33	18	0	3	16	24	1	3	111	57	97	1	19	31	1	3	54	33	0	1	32	28	8	1	970	483	1	0	338	296	0	1	1237	421	3	0	692	387	0	2	1670	477	4	1	266	466	0
ST6GALNAC6	4037	3203	246	192	4121	3157	267	351	5930	3480	465	246	6203	3453	428	397	3200	2707	324	209	5013	3574	266	348	4539	3826	504	437	3856	3953	522	545	5041	4238	692	257	5035	4093	538	332	4104	4012	598	308	3543	3215	465	523	3846
RPL8	15297	15413	25457	27807	15177	12729	22451	27741	19743	17916	36907	35578	27516	19080	35952	23755	31166	21173	29103	26678	22345	19432	22559	30445	19747	17234	34436	42885	13195	15255	38814	41389	19763	22527	23340	27833	18719	19950	43304	38347	16879	16277	38537	37056	17197	15287	32925	42028	22707
ZNF385A	1308	1256	788	401	1114	1139	881	1095	1338	1472	1321	549	1156	1367	1141	1140	330	315	1353	573	1438	1635	935	1225	1112	1063	287	338	1304	1414	785	934	919	1056	281	235	1462	1409	537	423	802	883	318	343	1210	900	428	523	708
AQP5	8	4	6	9	1	1	9	10	0	8	8	16	0	5	3	12	23	34	14	13	4	2	12	10	2	2	4	3	1	4	10	3	1	6	1	0	1	6	1	1	4	2	3	0	1	3	0	1	1
PIGR	41	11	484	377	10	38	2336	2912	2	2	1313	659	7	6	943	3981	2	4	817	543	10	2	2437	3656	7	30	68	173	15	18	2644	1597	20	55	413	479	7	30	14984	3509	17	23	621	254	8	18	5101	4344	5
SPRR3	0	0	1	0	0	0	0	5	0	0	0	0	0	0	2	0	0	0	0	0	0	0	0	0	0	0	0	0	0	0	0	0	0	0	1	0	0	0	1	0	0	0	0	0	0	0	0	0	0
CRYBA2	0	0	2	5	0	0	1	3	0	0	3	4	0	0	0	0	0	0	4	3	0	0	7	3	0	0	0	0	0	0	1	3	0	0	0	1	0	0	0	3	0	0	0	1	0	0	1	3	0
FABP1	66	21	5923	1292	62	57	3242	4933	65	113	10056	1405	29	40	8529	4647	61	104	6932	1258	9	48	2978	4111	74	92	43481	29945	32	25	34967	32940	43	79	40473	17734	48	40	38925	27172	27	78	48858	20301	54	24	34795	50318	13
CXCL3	92	61	116	66	67	34	131	161	325	49	160	62	173	36	73	142	35	54	84	63	100	30	216	192	64	28	177	89	51	16	345	297	244	16	178	46	79	34	393	170	63	48	283	69	66	41	189	236	135
EDIL3	571	490	18	10	332	216	13	25	1150	453	7	6	133	319	32	10	10803	7347	11	8	344	254	28	16	292	209	4	0	1166	1027	0	6	5268	124	3	1	305	198	1	1	184	194	7	2	371	274	3	6	893
SPINK1	3	0	23	16	2	5	115	203	1	1	42	21	1	1	88	135	0	1	16	5	0	0	99	153	1	6	302	135	2	0	1299	1402	1	6	102	75	0	0	1280	777	0	0	227	81	0	2	708	723	0
GPX8	4462	4787	482	429	5364	4728	452	530	4185	4592	525	396	4330	5150	664	322	6692	5434	444	387	5441	5040	344	455	6310	4961	17	18	4413	5332	17	30	3381	4567	15	16	4012	5665	24	20	4770	5239	18	15	5243	5027	24	15	3751
AQP3	449	444	476	172	280	286	264	321	585	425	387	158	292	215	658	253	57	87	400	154	305	353	228	271	247	284	113	162	377	489	79	138	106	271	52	92	323	297	22	67	241	241	94	99	277	258	48	79	105
PRAP1	20.83	9.09	3091.21	1724.17	16	27.89	3841.01	4704.83	8.93	17.12	5351.96	1926.86	2.58	4.49	10138.6	4398.9	9.05	17.98	4041.66	1490.77	10	6	3591.37	4267.29	21	41	10665.8	4575.59	13	12.2	8070.57	6973.42	11	21.95	11219	4123.05	8.86	0	8113.42	5226.9	12	26	13083	3546.66	14	16	5404.64	6437.97	8
IFI27	1409	929	1695	1161	1355	1033	1896	2779	2278	1865	2532	1341	1334	924	6453	2054	1045	434	1729	1001	1358	277	1676	2309	121	136	386	261	121	284	222	157	553	79	1764	578	275	222	526	228	87	78	1276	495	239	106	498	613	311
A2ML1	0	0	1	0	0	0	1	2	0	0	4	0	0	0	0	3	0	0	4	1	0	0	1	1	0	1	3	2	0	0	3	5	0	0	19	0	0	0	0	1	0	0	19	0	0	0	1	5	0
CHP2	2	0	174	33	0	3	1018	1308	0	0	198	30	0	0	3763	959	0	0	125	19	1	0	833	1194	0	1	1	0	3	1	24	18	1	2	17	3	0	2	170	45	1	1	4	1	1	1	94	76	0
SCG5	217	214	578	835	255	203	640	731	289	208	875	920	333	97	1903	621	841	760	634	798	236	146	722	739	234	177	37	104	121	93	13	23	187	243	13	62	310	142	30	17	235	235	48	74	218	163	23	20	154
MS4A8	0	0	8	7	0	0	9	24	0	0	30	11	0	0	8	11	0	0	11	4	0	0	9	14	1	1	0	0	0	0	4	2	0	0	3	0	0	1	17	1	0	0	3	0	0	0	10	9	0
CA4	0	4	0	0	0	1	1	2	0	0	3	0	0	0	0	0	1	0	1	0	0	0	1	1	0	0	5	3	0	0	7	5	0	0	0	14	0	0	14	19	0	0	4	5	0	0	8	18	0
GPT	6	9	76	27	2	3	102	77	4	4	111	33	37	2	222	146	2	4	50	14	3	6	84	140	4	1	46	18	1	3	75	65	1	2	87	14	7	4	240	47	3	4	60	19	2	2	99	113	3
KLK1	1	1	349	244	0	4	1038	1098	0	3	444	226	0	0	1333	723	0	1	449	178	2	2	775	1013	1	3	143	148	4	3	115	195	1	3	81	83	3	2	123	155	1	6	109	98	1	1	120	131	1
IGFBP6	18654	20399	114	51	14284	12539	51	81	15723	24850	128	17	17458	14822	145	41	9250	9123	53	26	10308	10352	50	33	9044	8927	131	40	6118	7656	58	62	3627	8454	122	46	8806	14980	58	40	8915	9235	85	29	11190	10160	64	53	4424
TBX10	0	0	99	130	0	0	84	91	0	0	173	168	0	0	25	93	0	0	140	164	0	0	107	122	0	0	6	32	1	0	6	2	0	0	3	28	0	0	7	1	0	0	2	25	0	0	3	3	0
PTGDR	6	7	0	0	3	10	0	0	36	10	0	0	0	10	12	0	25	12	0	0	13	2	0	0	5	5	0	0	9	6	0	0	3	1	0	0	13	4	0	0	5	1	0	0	14	4	0	1	2
CA7	0	0	24	24	0	0	4	7	0	0	41	25	0	0	11	8	0	0	21	28	1	0	11	4	0	0	1	8	0	0	5	2	0	0	3	9	0	0	1	1	0	1	4	5	0	0	4	0	0
SCN9A	478	384.99	31	56	485	353	46	50	1126	432.99	39	53	84	516	113	37	876.98	860	38	36	456	380	35.83	47	618	502	1	0	461	554	2	2	122.4	252.92	1	0	383	352	2	0	465	450	2	0	538	490	2	0	325
MT1E	523	376	439	405	289	268	279	279	616	341	293	318	248	324	77	142	772	624	367	356	358	288	202	247	252	246	15	69	140	210	14	10	483	364	30	27	445	299	14	44	307	314	36	27	298	264	38	39	493
KRT20	32	9	5952	3825	50	39	2857	3778	41	81	7757	3911	27	33	3762	3197	39	114	7217	3980	10	37	2483	3477	61	69	45999	21712	24	19	21503	21935	28	46	39272	15996	37	23	12281	10715	53	49	44652	19899	39	23	17812	24618	3
RPS21	1114	1106	5855	6583	1016	944	4792	6625	1248	1091	7950	7789	1803	1266	8246	4630	1679	1440	5279	7075	1221	1363	4846	6077	1033	1062	5166	8218	607	1038	5725	6463	1275	1164	3436	4916	1244	1204	7000	6564	1134	1126	6528	8339	1437	973	4896	7752	1087
RPS7	6169.33	6375.36	11906.9	12479.5	6016.14	4932.65	11099.4	13036.5	6930.84	6269.51	15071.5	13150.4	7049.29	6606.32	14254.9	9581.9	6971.96	5603.61	11564	12249.9	6545.1	7180.03	10150.8	12882.9	6105.55	5655.74	10815.3	15934.2	3672.49	5274.51	13048.5	13747.5	7431.99	6587.12	6024.13	8032.41	6376.46	6606.18	10765.7	10757.6	5913.33	5774.55	11188.5	11697.9	6392.67	5521.13	8867.52	12364.2	6350.29
CYCS	957	917	7751	7782	977	764	6104	7570	1296	854	8951	8093	1146	876	5645	5568	1552	1276	7602	8301	1177	940	6008	7685	1198	945	7817	9090	690	828	8924	9548	1553	801	5210	5469	766	806	7798	6521	941	948	7342	7588	855	895	8176	10540	1043
SLFN11	1414.33	1426.03	78.74	80.99	1401.43	1065.81	21.9	31	2114.31	1594.98	57.83	143.61	1247	1041.68	13.74	20	1760.04	1984.97	94.28	129.68	1540.6	1309.5	20.94	20.75	1188.31	880.46	547.42	348.45	755.01	808.85	225.61	372.65	913.85	1002.32	51	288.72	1418.97	1019.87	44.96	65	1210.82	1113.43	136	408.26	1085.09	987.28	61.85	89.9	678.63
EGFL7	88	105	113	142	104	109	72	109	95	102	203	238	189	124	54	113	235	159	177	193	143	127	119	137	252	232	51	117	293	378	85	122	470	562	114	101	345	407	178	77	238	331	107	121	349	294	47	71	366
HPSE	58	77	232	240	48	29	230	267	46	44	249	263	0	41	242	189	17	16	201	232	40	36	208	256	14	15	141	123	14	8	99	100	1	31	81	85	18	28	51	42	26	23	110	120	30	24	107	131	7
INSM1	0	0	0	0	0	0	1	0	0	1	0	0	0	0	0	0	0	0	0	0	0	0	1	0	1	0	0	1	0	2	0	0	9	0	0	0	0	0	0	0	0	0	0	0	2	0	0	0	0
AGR3	1	0	4	1	0	0	5	10	0	0	4	1	1	2	24	4	1	0	4	5	0	0	4	15	0	0	119	50	2	0	138	98	0	0	114	33	0	2	254	150	1	1	216	43	0	1	114	182	0
REP15	8	6	6	4	5	7	3	1	11	7	1	0	0	11	2	0	13	14	4	4	12	8	1	1	9	14	8	7	8	9	5	3	15	2	1	2	9	7	3	2	11	3	4	2	8	10	1	2	6
ANKRD36C	27.73	23.83	30.78	26.83	48.33	21.1	31.92	52.49	56.43	43.17	65.01	38.35	109	44.52	36.98	42.74	40.63	46.71	58.51	46.71	43.12	28.18	29.57	41.4	39.58	27.98	27.39	36.68	11.39	23.79	23.44	33.98	41.43	35.07	12.65	11.01	34.26	43.96	27.44	24.21	33.25	55.14	20.23	36.87	32.88	25.58	17.46	33	31.25
ZG16	0	0	0	0	0	0	0	0	0	0	0	0	0	0	0	0	0	0	0	0	0	0	0	0	0	0	1	0	0	0	1	0	0	0	1	1	0	0	9	6	0	0	3	0	0	0	5	3	0
CSRP2	313	213	45	110	478	504	41	52	525	168	49	66	967	348	123	34	701	468	63	83	694	385	25	55	536	441	7	12	277	323	4	3	830	904	2	5	2000	840	24	5	586	572	1	8	1064	768	9	8	1117
PLA2G16	133	106	501	490	190	140	345	454	237	152	836	719	84	122	216	413	676	496	678	686	166	151	479	482	112	84	2008	1479	132	130	1347	1318	183	129	1529	1174	244	172	1088	741	89	91	2096	1441	106	106	1045	1121	77
C8orf4	8	7	44	42	8	2	42	65	37	8	112	46	1	11	26	43	177	84	67	48	10	6	34	87	20	13	191	153	12	3	283	219	516	7	257	92	39	13	287	206	24	18	272	120	20	4	198	240	153
IMPDH2	2768	2930	6264	7726	3003	2464	5390	6491	3198	2901	7518	7844	4461	2722	6612	4337	6717	4650	6574	6866	3628	2959	4582	6253	3936	2940	5952	9801	2613	2688	7019	7908	3067	3709	3191	5024	3389	3291	6273	6750	3389	3657	5508	6946	3524	3011	5480	6888	3450
ITLN1	0	0	5	3	0	0	1	8	0	0	7	6	1	0	3	5	0	0	4	5	0	0	5	4	0	0	14	17	0	0	45	43	0	0	3	11	0	0	28	29	0	0	17	17	0	0	33	31	0
POLR2A	3571	3257	4568	4524	3757	3245	4158	4427	5893	3706	5764	5145	2243	4202	5009	4182	3481	4379	4534	3555	3903	4330	3746	5040	4466	4659	8424	6162	4359	4990	6397	7606	6823	4839	5421	3980	5176	3947	4078	3752	4261	4109	7407	5397	5023	4581	4860	5902	4278
TMIGD1	0	0	0	0	0	0	0	2	0	0	3	1	0	0	5	1	0	0	0	0	0	0	0	0	0	0	1	1	0	0	3	1	0	0	7	3	0	0	2	3	0	0	7	0	0	0	6	6	0
C8orf33	1297	1316	3140	3334	1606	1369	2243	2975	1668	1465	3920	3687	2024	1561	2603	2274	1539	1222	3301	3467	1841	1565	2402	3214	1377	1177	2062	2452	1067	1156	2414	2618	1189	1360	1550	1548	1160	1503	1649	1712	1049	1233	2162	1997	1156	988	2039	2572	1211
NXPH4	59	56	16	31	43	42	9	24	33	60	16	53	134	81	37	12	346	233	16	34	102	116	10	22	66	51	1	12	82	117	1	1	14	130	0	9	54	149	1	2	84	106	2	7	101	114	1	1	126
CRIP2	552	590	11	3	368	357	3	8	1040	716	5	10	572	564	10	6	1472	886	8	15	609	544	1	8	304	263	3	1	143	222	1	0	1602	467	0	2	515	436	1	1	331	299	3	1	374	253	1	2	696
OTOP3	0	0	0	1	0	0	0	0	0	0	0	0	0	0	0	1	0	0	0	0	0	0	0	0	0	0	0	0	0	0	0	0	0	0	0	0	0	0	0	0	0	0	0	0	0	0	0	0	0
OTOP2	0	0	0	0	0	0	0	0	0	0	0	0	0	0	1	0	0	0	1	0	0	0	0	0	0	0	0	0	0	0	0	0	0	0	0	0	0	0	0	0	0	0	0	0	0	0	0	0	0
NPB	24	21	10	12	31	25	1	4	15	37	3	12	65	18	16	3	38	43	15	19	16	35	2	10	24	25	3	3	15	16	2	3	23	11	4	3	19	27	0	0	11	16	7	5	20	20	0	1	17
TACSTD2	71	82	196	136	77	54	91	116	115	75	213	145	234	23	93	80	795	1002	185	164	90	79	144	111	91	127	686	239	87	95	183	190	72	81	523	146	64	64	63	63	101	89	738	205	30	45	121	132	69
MUC6	0	0	13	8	1	1	6	4	0	0	4	4	0	0	9	1	0	2	7	3	0	0	2	4	0	0	0	2	0	0	1	1	0	0	1	0	0	0	1	1	0	0	0	1	0	0	2	0	0
KRT6B	0	0	10.11	0	0	0	5	3	0	0	10.14	1	0	1	1	1.14	0	0	11.33	0	0	0	4.8	1	1	0	67.55	3.31	0	0	7	7	0	0	384.31	6	0	0	32	7.52	0	0	152.09	4	0	0	8	27.47	0
MUC1	270	152	211	178	259	144	1317	1391	668	165	225	148	318	189	1288	1422	219	217	153	134	292	144	1242	1515	255	213	137	45	228	215	693	853	229	198	230	36	296	127	1979	417	271	239	251	23	244	189	597	295	142
NDUFA4L2	139	187	15	29	109	93	18	82	75	221	13	41	260	260	10	8	235	129	18	26	242	251	14	18	158	124	2	11	145	182	1	0	32	277	2	8	220	693	0	1	136	165	3	7	300	306	1	1	140
IFIT1	1559	1150	62	23	1580	1314	60	100	2748	2041	88	17	1054	984	71	68	1143	752	47	15	1459	720	54	75	664	584	3	1	646	1032	4	0	1264	536	6	1	417	844	10	6	407	362	8	1	693	395	7	7	996
NDUFA13	1631.05	1617.63	2792.14	2349.5	1726.88	1538.27	2378.27	3276.67	2484.63	1846.58	4774.69	3778.46	3685	1990.24	4023.9	3047.85	2893.76	1940.02	3568.85	2617.25	2258.26	1867.5	2893.91	3313.88	1640.58	1754.83	2593.11	2531.83	1613.33	1788.21	2417.67	2767.22	2806.81	2410.01	2243.02	1830.42	2361.15	2226.24	3012.43	2516.47	1466.18	1403.49	2993.47	2233.59	1507.69	1410.63	1926.5	2719.69	2259.78
SLC51B	3	0	133	14	0	0	128	185	2	2	347	35	0	0	153	242	1	0	230	24	1	0	127	216	2	2	69	18	0	3	81	81	18	2	117	17	1	1	138	38	2	1	81	11	1	2	94	114	0
KLK12	0	1	4	3	0	0	8	11	0	1	10	6	0	0	31	7	0	0	7	5	0	0	10	10	0	0	45	21	0	0	16	26	0	0	79	6	1	0	5	23	0	0	91	5	0	0	16	13	0
MT1X	190	111	250	197	89	62	153	191	199	95	194	159	157	68	112	120	76	68	217	159	84	58	156	208	59	56	20	77	35	51	38	21	206	72	25	33	145	87	40	68	93	87	38	31	70	50	36	37	86
C2orf88	185	198	33	16	263	244	29	42	320	286	46	20	94	285	29	18	119	111	28	10	244	381	27	41	178	90	113	25	275	319	93	88	16	111	212	31	174	381	109	55	126	103	225	17	206	122	69	107	57
HIST1H1C	149	182	27	55	264	220	40	32	228	151	55	53	227	140	92	41	148	114	53	41	195	160	41	36	295	329	128	65	271	303	130	122	317	194	139	95	207	165	100	119	130	135	145	63	172	204	69	112	97
WNT7B	2	0	4	2	3	0	0	4	15	0	2	3	0	1	2	0	1	0	2	1	1	0	1	1	1	0	0	6	0	0	0	0	2	1	3	7	0	0	0	0	0	0	1	2	2	0	1	1	2
COMMD6	666	583	1266	1636	659	522	1302	1526	803	739	1626	1828	756	743	1620	953	845	672	1324	1767	714	680	1157	1386	560	483	1170	1664	353	494	1187	1229	617	588	661	1106	685	639	1018	1037	587	579	1212	1592	567	517	914	1209	560
ENTPD8	1	1	62	49	1	3	194	195	1	1	115	53	0	1	319	193	0	1	107	34	2	4	192	191	2	0	45	18	0	0	42	43	2	1	30	37	5	3	95	48	3	0	43	34	0	6	82	51	1
CTSE	0	0	26	2	4	1	19	3	4	13	17	2	1	3	1	3	6	13	18	2	0	4	4	2	3	7	7470	797	2	5	788	653	2	8	7991	938	2	2	232	187	4	6	8210	967	2	3	502	676	0
HRCT1	36	30	150	107	42	43	108	152	57	53	339	146	143	38	159	164	108	55	225	155	56	43	135	151	29	22	12	11	22	22	20	15	49	18	11	3	32	24	29	20	18	11	8	8	25	20	11	21	17
SULT1A2	0	0	47.48	31.22	1	0	55.96	51.23	1	0	73.5	45.13	0	2	34.14	68.4	2	2	81.48	36.99	0	0	76.25	63.23	1	0	81	34	0	0	58.09	64.16	0	0	151.08	30	1	0	86.15	34	1	1	134.4	28.07	0	0	40	46.15	1.02
SERPINA1	50	53	5578	4769	32	43	7724	9874	16	39	9593	5626	276	26	11868	9308	10	21	7949	4818	22	16	7397	8536	30	13	6600	5998	12	15	6695	6250	27	24	6678	4896	20	7	9728	3050	11	14	7364	3802	22	16	5345	4109	17
GUCA2A	1	0	21	12	0	1	42	27	1	0	17	7	0	0	67	20	0	0	4	5	0	2	31	30	0	1	523	92	0	1	233	230	1	0	718	65	1	1	102	115	0	0	615	67	0	0	160	190	0
UGT2B17	0	1	0	0	0	0	0	0	0	0	0	0	0	0	1	0	0	0	0	0	1	0	0	0	0	0	5	2	0	0	47	48	0	0	4	0	0	0	121.35	20	0	1	7.52	0	0	0	93.25	66.5	0
SNHG12	277	252	582	686	295	285	463	484	496	373	995	954	571	321	235	527	505	408	689	1007	337	371	533	794	318	237	590	858	265	262	608	702	365	345	434	633	441	408	497	497	525	513	583	861	416	370	507	675	286
RPS4X	12133	11675	15472	19556	11420	9384	14934	17556	11776	10228	16756	17919	11925	11259	19971	11035	17605	13142	13203	14850	12887	11676	10947	14308	20265	14773	47681	69873	12863	14087	52824	53511	11347	17568	20603	32225	17630	17351	35985	35156	18448	18051	37982	46601	17865	16752	35979	43147	11859
MB	0	1	5	2	0	0	8	9	0	0	5	3	0	0	20	2	0	0	4	1	0	0	6	4	0	0	0	0	0	0	2	0	0	0	0	0	0	0	0	0	0	0	1	3	0	0	1	1	0
SMOC1	61	22	155	452	50	31	356	417	173	25	93	252	181	15	225	204	11	6	76	192	30	15	287	339	16	6	3	2	49	24	7	2	523	2	2	5	61	21	0	1	12	4	0	2	66	20	2	0	5
TRIM31	35	11	3187	1574	31	27	2773	3504	5	18	5656	2275	12	3	4784	4293	3	15	4220	1899	8	6	2129	3508	26	54	6905	2298	13	16	4722	4820	27	52	4604	1819	7	16	2720	2495	14	46	6649	2048	13	10	4242	4877	4
CD177	0	0	1	0	0	0	19	23.88	0	0	7	0	0	0	17	28	0	0	4	1	0	0	9.62	15	0	1	0	0	0	0	5	5	0	0	1	0	0	0	15.4	2	0	0	0	0	1	1	8	0	0
MT1H	0	0	27	15	0	0	10	14	0	0	6	1	0	0	0	12	0	0	19	7	0	1	8	20	0	0	0	0	0	0	0	0	0	0	0	0	0	0	0	0	0	4	1	0	1	1	0	0	0
MT1M	15	11	17	9	7	6	10	11	22	18	5	3	62	10	3	10	31	26	7	9	15	6	16	7	10	7	0	1	4	7	0	0	18	16	2	0	20	13	0	0	15	11	0	0	12	9	0	0	15
SAMD9	1531	1504	752	490	1194	1155	906	899	1887	1979	881	469	587	1178	1105	724	747	790	849	559	1061	1138	798	1001	1015	918	283	79	740	865	218	207	589	780	295	71	721	1078	90	73	928	936	269	82	1011	921	175	178	502
KRT6A	0	0	88.89	9	0	0	5	12	0	0	64.86	4	67	0	19	6.86	0	2	128.67	7	0	0	1	16	0	1	180.45	7.69	0	2	33	30	0	0	787.15	11	0	0	6	7.48	1	3	373.76	2	0	1	35	31.53	0
ANKRD28	1817	1552	1357	1246	1856	1603	1619	1735	2616	1950	1580	1179	1292	2130	1743	1365	2239	2299	1459	1074	2097	1951	1338	1880	2546	1925	1563	1293	1659	1818	1759	1880	1335	1968	914	754	1738	1823	1182	1108	2174	2193	1307	1171	1845	1630	1516	1895	1806
IGHA2	0	0	0	0	0	0	0	0	0	0	0	0	0	0	0	0	0	0	0	0	0	0	0	0	0	0	0	0	0	0	0	0	0	0	0	0	0	0	0	0	0	0	0	0	0	0	0	0	0
IGHA1	0	0	0	0	0	0	0	0	0	0	2	0	0	0	0	2	0	0	0	0	0	0	0	0	1	0	0	0	1	0	0	0	2	0	3	1	0	0	0	0	0	0	0	0	0	0	0	0	0
IGHM	0	0	1	2	0	0	1	2	0	0	2	3	0	0	2	0	0	0	0	1	0	0	1	1	0	0	0	0	0	0	0	0	0	0	2	0	0	0	0	0	0	0	0	0	0	0	0	0	0
MUC5AC	0	0	56	42	0	0	45	59	0	1	56	33	0	0	73	44	0	0	50	44	0	0	50	63	0	0	16	6	0	1	17	20	0	0	11	5	0	0	6	14	0	0	16	8	0	0	13	17	0
LINC01615	67	48	0	0	74	51	0	0	84	45	1	0	2	79	0	0	68	54	0	0	91	50	0	1	35	37	0	0	35	38	0	2	15	13	0	0	74	33	0	0	21	27	0	0	26	24	0	0	36
PHGR1	24	21	13140	4926	29	43	12146	13891	18	29	14781	4070	12	7	25458	10836	23	44	10924	2568	11	24	8088	10286	30	39	26092	7737	17	12	13471	14623	13	44	15943	3312	13	18	9976	6074	17	34	20959	5097	14	19	10499	14927	16
CDKN2B-AS1	15	14	11	16	22	16.54	13	7.42	19	16	20	12	169	16	16	9	17	13	15	14.44	18.18	24.39	9	17	20	16	0	2	11	10	1	1	25	23	2	3	25	13	0	2	15	22	2	0	24	16	1	2	6
LEFTY1	2	4	2.11	6.06	4.22	0	33	40.93	0	2	21	10	0	3.6	37	32	0	1	10.92	4.59	0	7	40.86	40	4	0	130	57	2.94	4.7	305	333	22	3	26	40	0	1	179	246	2	7	83	52.99	2.85	2	467	516	18
ADH1C	15.18	7.1	16	3	6.11	13.17	22	20	9.18	6.11	29.69	3	0	10.1	29.11	61	35.2	32.19	8	3	16.33	3.04	16	19	12	11.01	3	3	13	12.01	255	173	39.1	19.02	7	20	15.01	4	284.01	310.95	9.01	16	22	3	8.01	7	363	385	17.01
CLDN23	547	469	183	159	789	623	152	212	745	497	293	250	643	594	235	194	42	47	275	258	1151	718	216	268	566	474	198	200	612	586	130	187	1567	474	275	187	589	529	145	146	443	458	300	259	513	346	177	236	1128
MTRNR2L8	3	5	44.05	23.03	3	3	44.28	43	5	6	40	39.44	0	4	18	33	4	7.08	24	38.06	5	6.05	24	38.05	5	4.98	13	3	3	11	11	13.01	13	1	16	3	5	5.99	2	11	3	7	11	3	7	11	6	8	6
LYPD8	2	1	181	49	1	2	490	533	2	0	240	45	0	0	887	362	0	0	169	39	0	1	478	454.13	1	1	75	12	0	1	189	215	2	1	53	15	1	0	399	186	0	0	68	9	2	1	137	123	0
LINC00261	0	0	2.32	0	0	0	44.37	0.47	0	0	0	5.47	0	0	0.66	50.35	0	0	92.73	0	0	1	2.08	41.09	0	0	49.93	2.29	0	0	0.36	0	0	0	0	0.61	0	0	0	0	0	0	1.8	1.31	0	0	0	1.36	0
MTRNR2L12	60	60	416.95	359.97	59	86	490.72	552	22	38	268	260.56	3	36	245	254	72	40.92	183	297.94	43	49.95	275	318.95	39	30.02	135	75	31	50	163	132.99	36	41	91	86	45	39.01	101	76	60	48	74	44	54	50	59	93	35
SPIB	0	0	1	2	0	0	4	0	0	1	0	2	0	2	5	2	0	0	1.36	4	0	0	0	1	0	0	0	1	0	0	0	1	0	0	0	0	1	0	0	1	0	0	0	0	0	0	0	2	1
AFAP1-AS1	0	0	1	0	0	1	0	0	0	0	3	1	0	0	0	0	1	0	3	1	0	0	1	0	0	0	0	0	0	0	0	0	0	0	0	0	0	0	0	0	0	1	1	0	0	0	1	0	0
FCGBP	4	12	41	47	3	4	35	47	5	8	90	83	0	20	29	87	3	8	53	84	10	1	52	60	19	14	42	58	19	22	104	75	11	32	37	38	16	27	310	218	14	23	56	58	22	28	81	168	18
[truncated: 24 more columns]
